# Supplementary material for: Pathogen enrichment sequencing (PenSeq) enables population genomic studies in oomycetes
Source: New Phytol. 2018 Oct 5;221(3):1634–48. doi: 10.1111/nph.15441 (PMC6492278; doi:10.1111/nph.15441)
Supplement: Supplementary file 2 — Table S1 Phytophthora infestans and P. capsici genes selected for target enrichment sequencing. Table S2 PenSeq read data analyses for Phytophthora capsici and P. infestans isolates. Table S3 The numbers and rates of synonymous and non‐synonymous substitutions based on a set of codon‐aligned nucleotide sequences of seven RXLR effectors that showed a significantly elevated level of nucleotide diversity and heterozygosity. Table S4 Sequence diversity within known Phytophthora infestans genes (PITGs) for all six P. infestans isolates. Table S5 Sequence diversity within de novo predicted Avrblb2 and Avrblb1 variants for all six Phytophthora infestans isolates. Table S6 The percentage coverage of full‐length coding sequence for PITG_21388, de novo predicted Phytophthora infestans family members A1, A2 and A3 in T30‐4, and an 88069 specific form of A2. Table S7 Number of uni‐reads identified for Avrblb2 members in the isolates T30‐4, 88069, EC1‐C7 (EC1), 3928A (13_A2), 110059 (US23) and 110153 (US24) as a function of relaxing the mismatch rate for the PenSeq read mapping from 0%, 1%, 2%, 3% and 4%. Table S8 The percentage coverage of full‐length coding sequence for Avrblb2 family members and de novo predicted variants. Table S9 Phytophthora infestans‐ and P. capsici‐derived bait hybridization identifies novel RXLRs in the T30‐4 P. infestans reference genome. Table S10 Expression analysis of bait hybridization‐based predicted RXLRs. [file NPH-221-1634-s002.xlsx]

## Sheet: Information
New Phytologist Supporting Information Tables S1–S10
Article title: Pathogen enrichment sequencing (PenSeq) enables population genomic studies in oomycetes
Authors: Gaetan J. A. Thilliez, Miles R. Armstrong, Tze Yin Lim, Katie Baker, Agathe Jouet, Ben Ward, Cock van Oosterhout, Jonathan D. G. Jones, Edgar Huitema, Paul R. J. Birch and Ingo Hein
Article acceptance date: 13 August 2018

## Sheet: Table S1
Table S1: P. infestans and P. capsici genes selected for target enrichment sequencing. Listed are the Gene IDs, annotations, the gene length and the nucleotide sequences.
P. infestans						P. capsici
Gene ID	PenSeq annotation	T30-4 annotation	Gene length in base pairs	Gene sequence		Gene ID	PenSeq annotation	Gene length in base pairs	Gene sequence
PiUK3928_Pex30588	blue13_putative RXLR		327	ATGCGTCGAAGCTCCATCTTGTACGTTGCTGCCGTCGCGCTCTGCATCTCTTTCTGTGATGCTGCCTCTGCTGCGACGAATAGCGAGTTTTCACCGATCATGCCGTTCGGCACGCTACAGTCTGCATATTCTACTGCCCTGACGAGCACTAGATCGCTCCGGGGTAGCAAGAGAGACGACGACAACAAAGACATGGATTTCGTTCAGGAAAATAGGGCCGGAATTCAACTTACGCACATTGATGATCTGCTGAAACAGTTGGCTCTAAATGAGAAAATGGTTCTGCAAAACCTTAACAAGTTTGACGACGATCTCATGCGAAAGCTT		PcRxLR001_Predicted_P._capsici_RxLR_PHYCAscaffold_100_f_26021_26566_2	RXLR	546	ATGAAACGCGAGCTCTTGTTGCCTCCACTCAGCTTGGAGCTTCTGTCTGCCCTCGCAGATCTCACTCGAGTTGATGATACCTCGGAGTTAAATGGAGATGCGAGTAAACCGAAGCACGGAAGAGATCGGAGCTTGTCGCTCCACCCGTTGACTTTCTTCCAGGCGAGGCATCTACGTGTCGAAGCTCGGGTGTTGGAGGTTGAACTGTTCCAGTACGTGCCTATTTCCATCAAAATCCAGCCAACTGAAGGTGGTGAGCAGTCTGTATCCGATGTGGAAGTGGAGGTGGTGATTACGGAGGAAGGAGAACAGGAGAGCAGCGAGCACGTGGTGGTTGTGGGCCTTTTGAAGACTCAGTTAGTGTGGGATGGACCGACGGATAAAGAGACAAAAGTCCAC…
PiUK3928_Pex50259	blue13_putative RXLR		462	ATGCACCTGCGCAATGCTCTCGTTTGGGTAGTCACTACACTCCTTATCGGCTCCGTGGCATCTGATCATCCGACCGTGTTTCAGCATTTTAATGGCAAGGTAAACGCTCTCTCGTCTAGGTCACTACGATTGCATGAAGAGCGGGGAATTCCGGTCTCTACGATTGCAAATATCAAAGGAATGTTAACGTCGAAGAGAGTCTCCGATAAAACACTGGACAGTTGGCGCAAAGCCGGGAAAACGGCGGACAAGGTTTTCGTTTGGCTGAGCCTGGGTCGCGGGAAGGGTGAATTGTTCGACAACCCAAATTTTGCCAAGTGGGTTAAGTACGTTGACGACTTATCGGCCTCGCATCCAGAACGAAAGTCATCGATCTCAACATTAACGTCTTACTACGAT…		PcRxLR002_Predicted_P._capsici_RxLR_PHYCAscaffold_100_r_10112_9663_5	RXLR	450	ATGCGTATCTGCTTCGTCCTGTTACTTACTGTCGCTGCACTGGTCACGGCGGTATCGGGATCCTCTGTCAATCTGCGAGACTCCCAAAGGATTGACGTCGTCCAAGACAAAACGAGCAGTCGTGAGCTCCGCGGAGATTTAAACACCGATGAAGCCACTGAAGAGAGAGCGAGCTTTGATTTCGTGAAGAAGCTGGTTGCAAAACTGAAGGGTGATCCGCTTGAATCGTTCGCGAAGAGGCAAACAAAGTACATCTTCTCGGATGACATCTTTGACGAGATGCTTAAGAAGTTCCCCGATCCTGACGCCCTGTATACCACGCTGAAGTTACATGTCATCAAAAACCGGTCGAACAAATATGGAGTGACGACTGCCAGGCACAAACTCCACCAGAATTTC…
PiUK3928_pex14182	blue13_putative RXLR		333	ATGCGTGGCGTCGAAACTATACTCACGGCTGTACTCTGTATCCTTTGCGGAACTACTGATGCGGCGATGACTTCTGATGAGACGATAGCGGCCAGTGTTGCTACGAAAAATGGTGTCTTGGCCAAGCGGTTTCTCCGAGCACAAGGACCTCCCGATGAAGAGCGAGGAAGGCTTAAGGATGTCTTCGAGAAGGTAAAGAGACTGGCGCGGTATAACAAATGGATTTTCAGCGACAAAAGCCCTGATTGGGTCGACAAGAAGTACCCACAGTTTTCCCAAGGGTACGAGAAGTTCTGGGAAAACAGGTTGGTGGGGGGAGGAAAGTATGCGTAG		PcRxLR003_Predicted_P._capsici_RxLR_PHYCAscaffold_101_f_77347_77598_1	RXLR	252	ATGTCGAAGGTCGCGTTCGCCATGTCATGTTTGGGCGGACGCGCGAGGAGTTGGGCCTATGGGCCTATGGGCGCCGACTCTCGGATCCTACGTGCTTCGGCACGTACGAAGGTTTTAAGGAGGAGCTCAAGCTCGCGTTTGAGCCCCCGAAGAACGAGTTCAGATCGAGGGCGGAGTTCCTCGATCTGCAACAGGGCAAGGATGACGTGCATTCCTATGCCCAGCGTGCTCGATACTTGGTATCGAACATAG
PiUK3928_Pex15083	blue13_putative RXLR		484	TGACCAAACGGCGTACTTCATTCAGCAGTCTACTCGCCATTTCACAACTTGCTTTCTTTCGGGAACAACATCTGAAGTGAAGGCTCTCGATCTTGTGCYCACGCTTCTATCCGACAACGACCATGCGTCTCGCCTACATTTTCGCCGTGAYGATGGCGGGTGCTCTACCTTATTGCAATGCGCTGCATGCAGCTCCTGGTGCCAAGGCACTGAATAAAATCAAAACTTTCCCCGATTTTGCCGCCCCAAGCCGCATGGACGGTAACCGTCTGCTGCGCCGTGTTGATAATGAGGAATCTGAGACCGAGGAAGAGAGAGGATTCAATCTGAAGGATACCCTGAAGAAGCTCAATCCCATTAAAGCTGCGGGAAAGGCGAAGGACAAGGCTAAAGAGRTCA…		PcRxLR004_Predicted_P._capsici_RxLR_PHYCAscaffold_104_r_102689_102270_4	RXLR	420	ATGCGCCCGAACCTTGTCGTCCTGGCCGCTGTGGCCACCCTCGTTTCTCGATGCACTGTAGTCTCGGCCACCTCATCTACCAACCAAATCAATCTCTCCAACTTGGACCAAGCGCTTGATATCGTAGAGAACCACGCTGGCAACGGCAATCGGTTCCTTCGAAGTGCCAACATTGTTGATGACAGCGACGACGATATCGATAGCGAAGACGAAGAAAGGGGAGGGAAAACTTGGGCTCAAAAATTTGCCAAGTGGAACCAGCGCGGAGAGAGTGCAAACGACGTCTACATGAGGTTCGGACTCGAACCTCTCGTACGCAAAGCGTACAAATATGGCCAAATCGGACAGCTCCAAAAAAACGAGTACTATCGCAAGTGGGCCGCCTACTCGGCCTACCTG…
PiUK3928_Pex46622	blue13_putative RXLR		378	ATGCGTATCTCGCAAGCTGTAGTGGTGGTCACTGTAGCCTTCCTGGCTTCCAGCGAAGCCCTCTCGACAAGAATGGACGACAAGGTCTCCAAAGTAGCTACGCACGATGGTCCTAGTCAACGACTACTGAGGATTCACCACACTGCCATCGAAGATGAAGACGATTCCGAAGAAAGGGGGCTTAAAGAAAAGGACTTCAAGCGACTAGCTGTATACGCTGATGAATTGGGCATTAATGTGGAGAAAGCCACGAAAAACACAGCGTATCTGAGGGAAGTGGCTGACGAGTACGCAAAGTACAAATCCCTTCTCAATCAGTTGATTAAAAAACGCAAGTCGAAGGGATCTCCGATGATCACGTATGAGCACCACGGATGA		PcRxLR005_Predicted_P._capsici_RxLR_PHYCAscaffold_104_r_111559_111209_5	RXLR	351	ATGCGTCTCACTTCCATTCTCGCAGCTGCAGTTGTGGTTACACTTCACACCAGTGCCACAGCGTTTCCTGCTGTTAAAGATACGGCTGCGATCGAGAACGGAGCTGTGGCTGATATCGTCGACTCATCAGTCACGAAGGGTGGTCGCATGCTTCGTGTGAATTACAACAACGATGACGATGACCTCGATGACAAAAAGAAGAAAACACGCAATAGTGAAGACCCCCTCGACAACTACGACGAAGAAGAGCGAGTAGGGATTGTAGAGGCTTTGAAGAAGCTTAACCCCGTCACGGCTGCCAAGAATTCTGCGAAAAAGCTGCAGAGCACTCTGCGAAGGTCAAGAAAATGA
PiUK3928_Pex644	blue13_putative RXLR		564	ATGCGACGCTGCTACATCCTTATAGCAATAGCTGTCGTCCTGAGTGGAATCGCATCAGTAGTTGCAGACTCAAGCCAGGACAAGTTGATGGCTGTCGAAGGTGACCAGACTACCGGTACGGTGAACCGATTTCTGCGTCGGGATGATGAATTGAGCGCTGAGAACACTGAGGAACGGATAGTGGCGGGCGACATACCCCTCAGCGCCAGGATGATTAACAACATCTATAAAGTCGAAAAGAGAATTGTCGATCCAAAGTTGGCCGACGAGTTGCTGGAAAAACCCGGACTTAAAACGCTTAAAACACACCTCGACGCCGCCCTTCCATATTCAGAAAGGGCAAAAGTGTTCGAGCGTTGGCACGCGGATGGGGTGGATCCGAGCTCGATAACCAAAGCT…		PcRxLR006_Predicted_P._capsici_RxLR_PHYCAscaffold_107_f_92363_92785_2	RXLR	423	ATGCGAGTTCTTTCGCTCGTAACTTTGTTCACGTTCGTATCTGCCCAGTTGGTCGCCGTCAACGCGGATCGAACCGGTATCGCTGCTGGCGATTTGAACACTGCTCTCCTTCAAGGTGTACTAGCAGTCGAATCCAAGCGCTCTCTGCGTCGGTATGACCCCAGCGAGTTTGACGAGCGCGAGTCAGAAGAGGAGGCCGATTCAGATGAGGAAGTCGATTCCGAAGATGAAGAGAGACAAATAGGGCTCCCTGGCATTGAAAAATTGGACGATGCGGTGTCCAAGTTTACAAAAACGGACGATGTGGTGTCACAGGCAGCCAAAGCGGACGACGTGGTGGAGAAGGCAGCCAAGGCGTCACCCAAGTGGAAAGCTCTGATGCTGAAAACATGGATGAGT…
PITG_00004T0	NON-RXLR	protein kinase, putative	1845	ATGCGCGTGTCTGGTCTCCTTTCAATTCTTGCAGCCACTTTGACCACGGCCCAAGACTACACGATCACCTTTCGAAGCCTGGAAGAGCAGGACCCTGAATCGTCATCGTTACCTTCAGACTTCTCGTTCGACTTCGATGGTACCAACTCAGACATTGCGCGACAGCTTTACACCCGTCATCGATCTGGCGATACCAGCGCCGCAGTCTCCATCAAGTCCGTTCCGACTGCAGTGACCGACAGACTCGACTCGTTAAAGATAGCGTTCACTCATTTGCCGGGACTGGTTCAGCTTGCGGTTCTATGGGATACAGGCTTCGGCATCTCTCCTAATGGTGACCCCGTGCAAATCTGGACCACAGGAGACTTTACCATGGCAGACATCGCCGTATCTCCAGAC…		PcRxLR007_Predicted_P._capsici_RxLR_PHYCAscaffold_10_f_424798_425022_1	RXLR	225	ATGCATTCAACCGCGACTATTTCCTCACTGGTCTTCTTCGTCATCTGGTTGTTATTCGTTCAAGGAACTCGCGTTCCATCACATCAGCGGCAGCAAACCAGTCGGTCGAAGCGGCCGAAACGCGTACAAACAGTCATCAAAGGGCGACTGTCGCGGCGGCTCCGTCCGAGTCTCCCTCCTTCGTTCTCCTTGAGTTCTAAGCGAAAAGTGCAGGTCGAGGCGTGA
PITG_00058	NON-RXLR	protease inhibitor EpiC4	519	ATGCGCGCTTCTCTCTCCATCCTGGTGGCCTTCCCCGCGCTCGCAGCGGCGCGCGACGTCGTTACTATCGGCATGACAGGGAGCTGGCACCCGGCCGACGTGACGGAGGACAACACGAAGCTGCTAGGCACCGCGCTGAGCGGCAGCAGCTTCTCCAAGTCGGTAGGCGACAAACGCGTGTGCTACTCGGAGGTGACGTCGCTGGAGACGCAGGTGGTGGCTGGTACCAACTACCGCTTCCACATCAGCGGATGCGATGTCACTGATTCGGACGGCGAGTGCTCGACGTCCGCTTTATCATCTTGTGAGCTTTCGGGCTTCGTGGTGCAGATTTTTGAGCAGTCGTGGACCAACACTCTCAAGGTTACTAACATCAAGGCCGAGGAAGCAGCGACTGCT…		PcRxLR008_Predicted_P._capsici_RxLR_PHYCAscaffold_10_f_716462_716965_2	RXLR	504	ATGCGCGTAAGTGTGATTCTCCTCGTGGTTGCCGCCTTTGCTGTGGCTCTGAATCCTACTGCCGCAGCCAGTGATGCGAATACTGTGGTTGCTGTGCCCAACGTGCACGAGAGTATCGCAACTGGCCGCTTCTTGAGGGCTCGCCCCGTAGACGACTACCCCGTCAAGGATGAACGCGACGAGGACGACAGTGATGACGAAAAGGACGAGGAGCGAATGTTCTCGTTCTTCCAAGAGAAGGCTACAGCTTTGTCCGCGTTCAAGAAGCTAGTTTCTCAGTCTGGCGATGATCTGGTTGAGGCTGTCTCGGGTCTGAGCAAGGGCGAGTTCCAAGCTCTCTTCAACCAAGGCAAGGCCCACATGGCGAAAATGGTGCCAGGATTTTACCCGGGTATGAGC…
PITG_00082T0	NON-RXLR	monovalent Cation:Proton Antiporter-2 (CPA2) family	2088	ATGCTGCACACTCGAAGTGGCGTCACGTTATCTCTGCTCCTGCTTGCGTTCACGCTCTCTCCTTACCAGTATGCTGTAGCTCAAATCAACGTGCTATCATATCCTGAACATGCCGCCTCCCCAGCATCTCCAGCGCCCACAGTGGCGCAGGACGCGACGAGGGCCTCATCATCTGGCAACACTGACCAGAAACCTGCGCCTCGTATGGCCCCCCTTTCATTTTCGAGCCTGGATTCCAGCACACATGGATCCCTAGATACTATAGACGCCGTGGTGACGGCTACCGACGTTTCTATCGACCAGGTCGAGGAGCATATCCACATTGTGCAGCAACTAGAGCTTTCGGTAGTGAAAAGTCTGCAGGAAATGGACACAGGCGACCAGTTTGCCAAGTACACG…		PcRxLR009_Predicted_P._capsici_RxLR_PHYCAscaffold_10_f_718732_719235_1	RXLR	504	ATGCGCCTAAGTGTGATTCTCCTCGTGGTTGCCGCCTTTGCTGTGGCTCTGAATCCTACTGCCGCAGCCAGTGATGCGAATACTGTGGTCGCCGCGCCCAACGTGCACGAGAGTATCGCAACTGGCCGCTTCTTGAGGGCTCGCCCCGTAGACGACTACCCCGTCAAGGATGAACGCGACGAGGACGACAGTGATGACGAAAAGGACGAGGAGCGAATGTTCTCGTTCTTCCAAGAGAAGGCTACAGCTTTGTCCGCGTTCAAGAAGCTAGTTTCTCAGTCTGGCGATGATCTGGTTGAGGCTGTCTCGGGCCTGAGCAAGGGCGAGTTCCAAGCTCTCTTCAACCAAGGCAAGGCCCACATGGCGAAAATGGTGCCAGGATTTTACCCGGGTATGAGC…
PITG_00156	NON-RXLR	beta-tubulin	1341	ATGAGAGAGCTCGTTCACATTCAGGGTGGTCAGTGTGGTAACCAGATCGGTGCCAAGTTCTGGGAGGTCATCTCCGACGAGCACGGCGTGGACCCCACGGGCTCGTACCACGGCGACTCAGACCTGCAACTGGAGCGCATTAATGTGTACTACAACGAGGCCACGGGCGGCCGTTACGTGCCCCGCGCCATCCTCATGGATCTTGAGCCCGGTACCATGGACTCCGTTCGCGCTGGCCCCTACGGTCAGCTTTTCCGCCCAGACAATTTCGTGTTCGGACAGACTGGCGCTGGTAACAACTGGGCCAAGGGACACTACACTGAGGGCGCTGAGCTGATTGACTCGGTGCTTGACGTCGTTCGCAAGGAGGCAGAGAGCTGTGATTGCCTTCAGGGTTTC…		PcRxLR010_Predicted_P._capsici_RxLR_PHYCAscaffold_10_f_752457_752957_3	RXLR	501	ATGCGCCTAAGTGTGATTCTTCTCGTGGTTGCCGCCTTTGTTGCGGCTTTGGATCCTGCTACCGCAGCCAATGATGCGAATACTGTGGTTGCTGTGCCCAACGTGCACGAGAGTATCGCAACTGGCCGATTCTTGAGGGCTCATCTCGAAGACGATTACCCCGTCAAGGATGAACGCGACGAGGACGACGACAACGAAAAGGACGAGGAGCGAATGTTCTCGTTCTTCCAAGAGAAGGCTACAGCTTTGTCCGCGTTCAAGAATCTTGTTTCTCAGTCTGGCGACGATCTGGTTGAGGCTGTCTCGAACCTGACCAAAAAAGAGTTCGTAGCTCTCTTCAACCAAGGCCATACTCACATGGCGAAAATGGTGCCAGGATTTCACCCGGGCATGAGCTTG…
PITG_00329	NON-RXLR	Major Facilitator Superfamily (MFS)	1530	ATGCCTTCGGTGACAGACTACCAGGTGGCACTGACCCCCAAGGGATCAGACCACGCGGCTGAACCAGTAAACAATGACGAAGCGCTCTCGCTCGGCGAGTACTGCAAGACGCGGCTTACGACACTCAAGCCGCCCATGACAAAGGCCGAGAACCCGCTCAAGGTGCTGGCGCTGCTCAACCGCATGCAGTGGCTGCAGTTTCTCGTGTCTTTCATCGCCTGGTCCTGGGACGCCTTCGACTTCTTCACGGTCTCCATGACCGTCTCGGACCTGGCCGAAACCTTCGACAAGACGAAGACCGACATCACATGGGGCATCACTCTGGTGCTCATGTTGCGCTCAGTCGGCTCTATCATCTTTGGTATTGCATCTGATCGCTGGGGACGTAAATGGCCCTTT…		PcRxLR011_Predicted_P._capsici_RxLR_PHYCAscaffold_10_f_827118_827651_3	RXLR	534	ATGCGCCTAAGTGTGATCCTTCTAGTGGTTGCCGCCTTTGTTGCGGCTTTGGATCCTGCTACCGCAGCCAATGATGCGAATACTGTGGTTGCTGCGACCAACGTGCACGAGAGTATCGCCATTGCCCGTTTCCTGAGGGCTCGTGACGAAGACGATTACCCCGTCAAGGGTGAACGTGATGAAGACGACAGTGATAACGACAAAGAAAAGGACGAGGAACGAATGTTCTCGTTCTTCCAAGAGAAGGCTGCAGCTTTAACAGAGAAGGCTACAGCTTTATCCGCGTTCAAGAAACTTGTTTCTCAGTCTGGCGATGATCTGGTTACGGCTGTCTCGGGCCTGAGCAAAAGTGAGTTCGTAGCTCTCTTCAATCAAGGCCAGGCCGCCATGGCGAAAATG…
PITG_00366	RXLR	secreted RxLR effector peptide, putative	390	ATGCGCCTCGCCATGATCCTTCTTTCGATTCCACTATTTGTCTCTGGAAACGTGCTACATGTACCGACACAAGTGACGAAATCACACGCGGTCTCGCCAGATGCGCAGTTTGTCGTCGCCATGGGCAGAAGATCTTTGCGAACGAGTGGCGAAGCTAATGAAGAGAGAACCAGACTGAACACGCTGCTTCTCCTCGACGACGTCACTGAAGCAGAAATGTCATCAATAAAGAAACTAGCTTTGACGTTTGCGAAATTGGAAAATAGGAACGACGGAGCAGCTGACCTATTCAACATGCTACGTCGCCAAGGACATACGAAGGAAAGTGCAAGAAACGCCGGCAACCTATACACCAAATACCTTCAAAACCCTTCAGCATTTCATACTTAG		PcRxLR012_Predicted_P._capsici_RxLR_PHYCAscaffold_10_f_977218_977505_1	RXLR	288	ATGAGGATGACAAGCCTGTTGACCCTCAGTCGCAGATGTTCTATGTGTACATCTACATGGGCTCTCAATGTAGCCTATGCTGTGGCATTGTATATCCGTGCTATCACTACGTACAAGGGCGGCCTACGCGCGAGTCGCTCGCTGTTCCAAGACCTGCTTGCTCGCATTCTCCGTGCCCCGACATCATTCTTTGACACGACACCTACAGGACGTATTGTGAACCGTTTGTCCAAGGATGTGTACACCGTTGATGAGAGCATTCCCTTCAACTTGGAGTATGCTCCTTGA
PITG_00375	NON-RXLR	haustorium-specific membrane protein, putative	3072	ATGGTGCTCCGAGCGGTTCGGCTGATCGTCCAGGCATCTCTGCTCCTGCAAGTGCTCCAGTGTGGCGCCTCCGTAACTGGTGCTCAAGTAAATGAAAACTTTGAGAACACTGAGCTTACCTCGAACGATAAACTGGGAACAGTGGCTCCGGCCGACATCCCGTCTTCACAAGACGAGAATCTCAAGAAACAGGAAGAGCGTGGCTTCTTTGACTGGTTTGGCAATGGCGACGACACGCCTGCCCCGGCTGCTGACGACAACTCCGGTAAATATGCGACTACGACACCGATCCCTGGCACGGCTGCGCGGCCGTCTACGAGTAGTCTGATGTCAAAGTATGGTAGTATGCTCGGTGACTTTACTAAAGACACGACGCCGGCCTCGGAAGCCGATGAGCGC…		PcRxLR013_Predicted_P._capsici_RxLR_PHYCAscaffold_10_r_151554_151297_5	RXLR	258	ATGCGACTGAATTACGTGCTGCTATTCGCTATTGTCGCCTTGTTTACAGGTATCAATGCTTCTGCGATCCAGTCGACGGCGCTAAAGCAGGACTCGCTTCCTTCTGCGCGTAGACTGGAGACCAAGAGATCGCTGAGGATCGAGAAAGAGATGAAAGAAGAGAGAGGAGTAAGCGACTTTCTAACCAAGATTAAAAACATCGTCAAGTCCAAGGTGTCCAGGGTCGGCCCTACAAACGTTGACCCCGGGAGAAACTAA
PITG_00494T0	NON-RXLR	Drug/Metabolite Transporter (DMT) Superfamily	1281	ATGGACGTGAAGCGGCTGCTGTGGGAGTCCAAGCTGGCGGTGGCGCTGTGCCTGCTCATCATGGCGCGCTGCGTGGATCGTGTGCTCTACACACGAATCACGTACGACTACACCGAGTTCCTGTGGTACTTTACGAACGTGATTCTCCCCGTCGCCTTTTTGGTCTCGTCGGCTCCCGTTGTAGCCTACAAGATTTACTTTACCGATGACATCACACCGGAAATGCGCGAGTTCCCGCACTACAAATACATGCTCATGGCGCTGTTCGACACGCTTTACAACCTGCTGGGCGCGTTCCCCACGCCTCACATCGGGGGGAACATGGCCAATGTGCTGAACCAGCTCAACCTTCCGTTCAACATGGTGCTGTCCTACATGTTTCTACAGACGCGTTTCAAA…		PcRxLR014_Predicted_P._capsici_RxLR_PHYCAscaffold_10_r_455776_455411_4	RXLR	366	ATGGCGCTTGGCACTGTTGTCGTTGCACACACCACGCTCTTCACGCACGCATCCTCTGCCTGCTTGCATTTCTCCGGCTGCCCGGCAGTTAAACGAACTGCGGTTGAGGACTTCGATTCGAGATACAGCGGTGCCTCCACATCTCCACCACGCGTACGTGCGCTTCGAAGAAAGCGAGCGAAGCGCAAAGAAATCAGCTATGGCGTCTGGAGGCTGCACCAAATGACAGCGCACACCAGAGGAATGCGTTGGTCCACCGGGTTTTGCGGCCCATCTCCTCCGCTCCTCGTTCCCTTTCACCTCGTTTTTGTATTGGCGACGTACGTCATTCGCTGCAGCAGTGCCCCCAAGCCATCAAAACGATGA
PITG_00582	RXLR	secreted RxLR effector peptide, putative	648	ATGCTGCCGTACAAGACCCTGCTGCTCGCACTCGGCTTCTTCTTCACCGTGCAGTGCCATTTCTTTGCGTCAGCATCCTCCTTTGATATTGCCGACAACAACCAGAACGGTGTTCGGCTCCTGCGCTCACCTGAAAAGACGGATGAAGAAAGAGGTGCCGTGGACGCCCTAAAGAGCGAACTTTCCTTTATGAAGTTGAACTGGGCAGCAAGGAGCAAGATAACTCCGAAAGAGAAACTTGTTGCGAAGCAAGCCAAAGAAATGTCAAATACAAAGGAAAAGTTATCTAAGATTGAAGCGAAACTACAGGCAAAAGCAGTCAAGGCCGAGCAGAAAGTGAAGGATCAAGCGATCAAGGCAGAGCAGAATCTGAAAGCAAAAAATGAGAAAGCGGCTCAG…		PcRxLR015_Predicted_P._capsici_RxLR_PHYCAscaffold_10_r_702118_701615_4	RXLR	504	ATGCGCCTAAGTGTGATTCTCCTCGTGGTTGCCGCCTTTGCTGTGGCTCTGAATCCTACTGCCGCAGCCAGCGATGCGAATACTGTAGTTGCTGCGCCCAACGTGCACGAGAGTATCGCAACTGGCCGCTTCTTGAGGGCTCGCCCCGTAGACGACTACCCCGTCAAGGATGAACGCGACGAGGACGACAGTGATGACGAAAAGGACGAGGAGCGAATGTTCTCGTTCTTCCAAGAGAAGGCTACAGCTTTGTCCGCGTTCAAGAAACTTGTTTCTCAGTCTGGCGATGATCTGGTCGAGGCTGTCTCGGGCCTGAGCAAGGGCGAGTTCCAAGCTCTCTTCAACCAAGGCAAGGCCCACATGGCGAAAATGGTGCCAGGATTTTACCCGGGTATGAGC…
PITG_00619	RXLR	secreted RxLR effector peptide, putative	411	ATGAAGAGCTTCTTCGTTTTCGTGATGTTTATCGTTTCCTTTCTGGCAATCGGCGAGGCAATGGAGACCGCAGGGTGCAGAAACAACAAGCTCGCCATAGACCCAAACCAGAGATTTTTGAGAACCACGACGACGACCGAAGATGACACTGCCACTGAAGAGGAGAGAGGGATTCAAACAAGGGTGTTCGATAAGCTGGGTAGGGCAACGGGGAATTTGCGTATGCCTCAAAAGCTTAAGTTTTGGATCTGGAAAAAAGGAAAATGGGACTACAATCGTCTCAAAGAGTACTTGTTTAAAGGAGTACCGAAAAGTGTCTACGAGAAGGACCCCAGGTTTGCAAAAATTCTGCACAAGTACGGCTATTACTGGCGTAAGAGCGCTATGAATGGTCACCAG…		PcRxLR017_Predicted_P._capsici_RxLR_PHYCAscaffold_10_r_824034_823627_5	RXLR	408	ATGTCATGTTCTCTTTCAGCGATGAAAATTCCTTTCTTATGGCCTCTTCCCACTGCTTCCTCTGCGGCGACTTCATTGCCTCTTGTACGCTCAAAGGTTCGATCACTTCGGCTCCCATCATCATCTGGTAGTTGCTCAGTCGTACGTTCGGCGTCCGCACTCTGTTTGATCTTCGAAGGGGTTGTGCTTGTAGCTGGTTCCTGCGTCTTGGTCTTCTTCTCCGTGGCATTGGTGCTTGAACAGGTCCAGCCGCGGCTTGACCACCTGCAACTGGTTGTAACACTTGTCCAGCAACTTCTTCCACGTCAGAGTCTTCACTCGACGAAACTTCGTCCGATTTCGCCATGTCGTTGTCCACTGCAGCTTCCAACCCATTATTCATCACCTCAACCGGCAAAC…
PITG_00774	RXLR	secreted RxLR effector peptide, putative	486	ATGCGGCTGCTGTACGTTCTGATAGCGGCTGCAGCCTCCCTTCTCGCCAACATCGAAGCAACGACCTCTGCAGACAGTGCGAAGATGATCTCGGTGCAAGTGAGCAAGACAACCCGGAGGTTTCTAAGAAGTCCTAAACCCTACGAAAACAACGAGGAGGAAAGGGCTCCCACAAACATCCTTACGCTAGTTGACGACGCCGCAAAAGCCCTTCCGTCTGCTGATGAAGCCGCAAAAGTCCTCCCGACACTCGACGACTTGTTTAGGATCCAGAAGATGGATGAAGCGCCGAATACAAAGAAGGCGATGGAGATTGTCAAACCTCTTTTTGACAAAATGTCCTCGTATCCTAAGATCAAGGAGGCCGCTCTCAAAGAAATGGAAACGAACCAGAATCTG…		PcRxLR018_Predicted_P._capsici_RxLR_PHYCAscaffold_10_r_838790_838284_6	RXLR	507	ATGCGCCTAAGTGTGATCCTTCTAGTGGTTGCCGCTTTTGTAGTGGCTCTAAGTCCCACTGCCGCAGCTAGCGAAGCGAATACTGTTGTTGCTGCACCGAAATTGCACGAGAGTACCGCAACTGCCCGTTTCTTGAGGGTTCGCCCCGAAGACGATTACCCCGTCAAGGATGAACGTGATGGAGAAGACAGTGATGACGACAAAGGAAATGACGAGGAGCGAATGTTCTCTTTCCTAGAGAAGAAAACAGCTTTGTCCGCGTTCAAGAAACTTGTTTCTGAGTCTGGTGATGATCTGGTTATGGCTGTCTCGAGCCTGAGCAAAGCAGAGTTCGTAGCTCTCTTCAACCAAGGCCAGTCCGCCATGGCGAAATTGGTGCCAGGATTTCGCCCGGGCATG…
PITG_00821	RXLR	secreted RxLR effector peptide, putative	294	ATGCGCCTTAGTTACATCCTCGTAGTGGTGATTGCAGTCACTCTACAGGCCTGCGTCTGTGCTACCCCCGTCATAAAAGAAGCGAACCAGGCCATGCTCGCTAATGGACCACTACCTAGCATCGTCAATACGGAGGGTGGGCGACTTTTGCGTGGCGTCAAGAAGCGTACAGCGGAGAGAGAAGTGCAGGAAGAGAGGATGTCTGGCGCGAAACTCAGCGAAAAGGGGAAACAATTCTTAAAATGGTTTTTTCGTGGCAGCGATACACGCGTTAAAGGCAGAAGCTGGAGATAA		PcRxLR019_Predicted_P._capsici_RxLR_PHYCAscaffold_10_r_855774_855283_5	RXLR	492	ATGCGCCTAAGTGTGATCCTTCTAGTGGTTGCTGCCTCTGTTGCGGCTGTGGGTCCTACTGCCGCAGCTAACGAAGCGAATACTGTTGTTGCTGCACCCAAATTGCCAACTGCCCGTTTCTTGAGGGCTCATCTCGAAGACGATTACCCCGTCAAGGATGAACGTGATGGAGAAGACAGTGATGACGAAAATGACGAGGAGAGAATGTTCTCTATCTTCGGAGAGAAGGCTACAGCTTTAAAAGCGTTCAAGAAACTTGTTTCTGAGTCTGATGATGATCTGGTTATGGCTGTCTCGGCCCTGAGCAAAGAAGAGTTCGTTGCTCTCTTCAACCAAGGCCAGGCCGCCATGGCGAAAATGGTGCCAGGATTTCGCCCGGGCATGAGCTTGGACGATTTC…
PITG_00957	NON-RXLR	NPP1-like protein	897	ATGTCCAAACGGCAGCAAATCCAGAGATTATCGAACCGGGCGTTTGGCGTGCCCATGCCAAACCGCAATCTTCCGGCTACCAAACACCACCACATCACACTGAAATACAGCATGATGCAGGTGCTGACCATACTTGCTGTTGCCGCCCTCGCTAGCATCAGAGCTGCGTCGATCGATCATGACAAGGTTCAGCCATTCGCACAGCCCCAACCGATCACCGACGTCGAGAAGGCTGCCGTCAAGTTCAAGCCTTCACTTGCAGTGATGTCTGGATGTCACCCGTACCCTGCCGTGAATGCTGCTGGCGAAACTAGTGCCGGCTTGAAAGGAACAGGGGAGCCTGACGGTGGCTGTGAAGGTTCCGAGTTGGGGTCGCAGGTGTATAGCCGATCAACGTGG…		PcRxLR020_Predicted_P._capsici_RxLR_PHYCAscaffold_112_f_16259_16840_2	RXLR	582	ATGGTCGAGGCACTGCGCCTGAATCCGGGGCGTGTGGCGTTGGCTCTTGCGCTCCTCGCGTACGCCCGCAACACTGGACGGAACCTCCGGCAGCAGCACCTTCTATTGCTGCAGAACGAGCCGCGTCTTCCATGGGTTGAGCACGTTCAGGCAGCTCTAAAGTACACGTCGACGGGGCAGCTGATCGCCAGCTCCGAGTACCTTTTGTGCCTTGTCAAGCCTCAGTTGGCGGCCAGAATCGGTCGCTTATTGCTGTGGGCACCTCGTGACTGTCGCGTTAACTGTCGCTATGGACCTTACGACCGCAACTCTCTTGACGTCTATGGAGTTCAGGAGACTGGGGCTGCTAAGCCTGTGCTGGTCTTCATGCACGGAGGAGCGTGGTCTTTTGGACACAAG…
PITG_01112	NON-RXLR	UDP-3-O-[3-hydroxymyristoyl] glucosamine N-acyltransferase	609	ATGGCTTTTATCGGTAAAAGCAGCCGCATTGGCGAGTTTAGCATTGTCGGGGAGGATGTATTCATTGGAGACAGCACCACAATCGGCGCCAATGTGACGCTGCAGAACTGCACGATTGGAAACCATGTGGTCGTTCATCCGGGAGTTCGAATCGGCCAGGACGGATTCGGATTCATGCTAGATACTAGTGGCAAGCACGCCAAGAAGCCCCAGGAGCTGCGGGTGGAGATCCACGATCACGTCGAGATCGGTGCAAACTCAACGGTTGACCGAGGAAGTTGGCGCAACACGGTGGTCGGCAAAGGCTGCAAACTCGACAACCTGATCCAAATTGGTCACAACGTGCAGCTTGGAACGGGCTGCGTCATCGCAGCGCAGACGGGCATTGCCGGCAGTACA…		PcRxLR021_Predicted_P._capsici_RxLR_PHYCAscaffold_118_r_62734_62129_4	RXLR	606	ATGCAGACTCGCTACCGCCTACTGCTTTTGGTGCTGTTGGCTGTGTTTCTCGCCTCAACCAGAGCGTCCGGCGCCTCGCTTCAAGAGACTACGGCTACCTCAGAAAATCCGCGCCCGGATGGCCCAGTCCCCACTAGATCATTGCGGGAAAGTGGTGCTGTGCGTCTCCTTCTGTCACCTAGTGAAGAGGAGCGAATGGGGGTGAAGGAAGCGATTGGATGGCTGTGGCATGTAGTGAAAATGAAGCTCAAGATAAAGTTTTGGCTCTATCGCGGGACAACACCGGAACAAGTTCTCGAGAAGTTGAAGGTGGTCAGTAAAACCGACGAGAACTACAAGTACTATGCGCGATACTACTTCCGATACTACGTCAAATATCCGAATAAAATGCCGAAGAAT…
PITG_01195	NON-RXLR	aspartate aminotransferase, putative	2001	ATGGGAGCAGAACTCAAGATAGCATACGAAGGCGGCGAGGCCGAGCGTGCCGCACGCCATTTCGTTGACAACTCGGCGTCTGCGGTCGCCTACAAGCGCGTCGAGGACGCGTGCGCCGCCGTCAAGAACGAGAAAATGGATTTCGCGATACTCCCCATTGAGTCGTCCTCACTCGGTAGCATCCACATCAACTACGACCTGCTGCTCAAATATAGCCTGCACATCGTGGGCGAATATGACCTTCAAGAGTCTTTCACACCTGAGCAAGAGGCGGATTTCACTTCGTACACGCGTTTCCTTTTGCTGTCAAAGAAAGAGGACCTGGCGCTGGACGAGAGAACTGCCGGTGTGGACTTCAAGACGTCGCTTGTTTTTGGCTTTAAGGACAGTACAGCTAAG…		PcRxLR022_Predicted_P._capsici_RxLR_PHYCAscaffold_11_f_394842_395108_3	RXLR	267	ATGAAGCTGTCTATGCTAGTGTTAGCGCTCGTGTGCATCTCGCAGCTTGGCGGAAGCTCCGCTAACGAGGCCACCGACATCATGAGGCGCCAACTGCGTGTGGGGAAGGCCGTAGCGTCGCTCTTCGAGAACCAGCACCAGTCCACTCGTGAACTGGAAGAGAACATAATGCAGGACGAAGACAACAAGCCCAATGAAGTCCAGGCTGAGCCTACTAAGTTCCGCATGCGTCGTCTGCGTTCCGACTACGTAGAGCTCATTGAGTAA
PITG_01369T0	NON-RXLR	protease inhibitor Epi2	453	ATGAAGTCCGCCGTCATCTTCACGCTTCTGGCTGCCATGGCCACTGTCAACGCTCTAGTCACACATGATCTCAGACCTATATCGATTGGATCGGAGGAGAAGGACTGTCCCAAGTACTGCCTCGACATCGATGACCCGGTGGGTGATGAGGAAGGCAACATGTACTCGAACGAGTGCTACATGAAGCGAGCCAAGTGCGCGAAGAACAAGCCAACAGATCCTCCCTTCTGGAAGAACTTTAAGTTTTCTAACGATGGCTCCACCACCCAAGAGACCCCCAAAAGGAAATGCTCCAGTGGCTGCCCCGATGTTGAGCTGCCTGTCTGCGGCTCCGACGGTGTCAGATACGGCAACCCATGCGAGCTTAAGATCGCCGCCTGTGAGCACCCCGAGCTCAAC…		PcRxLR023_Predicted_P._capsici_RxLR_PHYCAscaffold_11_f_396050_396334_2	RXLR	285	ATGAAGATGACTGCGTTGTTGACTGTGCTGACGGTAATGCTTGCTTTTGTAAGTGCCGATAACTCTCCACGCCAATTACGCTCTACACTGACGACCTCAATCCAAGACACCGACGGCAACCGCCTACTCCGCAGTGAAGGGCTTATCAGTAATCTACTCGGAGGCCTCAATTCGCTGCTGAATAACCAGCAATCTACGAACCCCCCGACGACATCGACCGACCCGACCACCTCCGAGCAGAATCCGGACGAAATCGACCTACTTCGCAGTCGCCGAGTTTCATGA
PITG_01695	NON-RXLR	conserved hypothetical protein	1173	ATGAGCGATGGGGAACCCCCCAATCGATCTGCCACGAATCTTGCTGCAATAAAAGTTGCTGCTCTGCCAACCGTTTTCGAGACTCACATTCCGAATTTCGCCAAGAAGTCCCCAAGTCACCAAATCTTCAAGATGTTCAGCCGAATCATCCTTTTTCCACTCGTGTCCTGCGCACTCGCTGTAGTGGGCGTCACCTCGGCTGCATCCAACCTACCAGTGATCTTCTTCCACGGCATCACTAGGACGTACGAGGATGGCAACAACTTTGTGGCCAACCTCACCGCTGAGGGTCGCACCGTGGCATCGCTCTCTTTCTGTGACGGTGAGTGCTCGATCCAATCTCTTCTGCTTCAAGTTCCAGCGGCGGTTAAGGCGGTGCGTGAGCTGGTATCCAACAAC…		PcRxLR024_Predicted_P._capsici_RxLR_PHYCAscaffold_11_f_421599_421997_3	RXLR	399	ATGCGCATTGGCTACGTCACCTTGTTGGCTACGACCGCCATCCTCGCAAGCTTCGGCAACGTCTCTGGTGACACGGACTTGGACCATACGCAAGTGGCGAAAGTGGCCTCGTTAGACGCTGTTTTGCCGATAAACACCAACCGGTTCCTTCGACGCCGCGAGAACTACGACGACGAAGAGGCTGCCACGGAAGAGAGAAGCGCGTTTGAAGCCCTCGCCGCCAAATTGGACAAAAGTGTGTTGCCGGCATTCCTGAAGATTGCTAATGTTAAGGATTCAGAGCGAGCTTTTCACATCTTACAGCAATATCCGATTTCGCTTGAGAAACGCCTGGACATCCTAGCGCTGCATGGGCTGAGCAAAAGTGACCGTAAGAAGGTCCTGCTGCTGATTCAGTAA
PITG_01724	RXLR	secreted RxLR effector peptide, putative	504	ATGGAATTCGCGCGCAGTCACGAATCCTCGAGAGGGACCCCCGCCAGTCGACCGGGTGCTCACTTCTCAATTTACCGACTCAACTATAAGTCATTCCATCCGCCAAAGCAAAGCCCAAGAAGAATACGTCTATTCCTCGCTCTGATGATTGCAGTGGCTGTCCTTGCATCTTGCAACGCTCTGCCGACTAATATTTATGCTGAAACGAGGCTGCTGAGATCAATGAAGACAGCTGCCAACCATGACGCGGCAGCAGAAGAACGTGGCGCCTTCTCGTACCAGTTCAATTTCAACCTTTTGGATGACATTTTACACAGTTTGCCCGATCAATTCAAGAGAATAAAAGACGAGCCAGAATTTTTAAGATTCATCTTTGCCTCGTGGAAATCGGGATTTGGG…		PcRxLR025_Predicted_P._capsici_RxLR_PHYCAscaffold_11_f_426469_426852_1	RXLR	384	ATGCGCATTGGCTACGTCACCTTGTTGGCTACGACCGCCATCCTCGCAAGCTTCGGCAACGTCTCTGGTGACACGGACTTGGACCATACACAAGTGGTGAAAGTGGCCTCACTAGACGCTGTTTTACCAACAAACACCAACCGGCTCCTTCGAGGCCGTAAGAACAACGAAGAAATGGAGGAGAGAAACGGGTTTGAAGCCCTCGCCGCCAAATTGGACAAAAGTGTGTTGCCGGCAATCCTGAAGGTTGCTAACTTGGATTTAGGCCGAGCTGCTCTCACCTTGCAGCAATTGCGCATCCCCTTTGAGCAACGCTTGGCCATCCAGGCGTTGCTTCGGCTGAGCAAAAAAGACCGTAAGGCTGTCCTGCTGCTGATTAAGTAA
PITG_01904	RXLR	secreted RxLR effector peptide, putative	357	ATGCGCTTTCACTGTACCATCTTGCTGGCTATATTAGCCTTCCTTGACTCTACATGCAGAGCGGCTCTCAGTAGCCCTACGATGGAGCGCCTTAATGTTGCGGGCAATAATGCGGCTCTCTCCAGAAGATTTTTAAGGTCTACCGGTAGCAACATTGGAGGTATGGCCGCGGAAGAGAGATCTGCCTTGTCGAAGATCGCTGGTGGTGTAGCGAAAATTAGCCCATCCGGCCACGACATTGCAAACAAAATGTGGTTGAAACTTCGGACGAATCCTGAGGTTGTGTTCAAAGAGTTAAAGCTCGGAAAGACTGGCGTAAAGCTCGACAAAATAACCCAGCTTTCTTGCGGTGGGTGA		PcRxLR026_Predicted_P._capsici_RxLR_PHYCAscaffold_11_f_456124_456360_1	RXLR	237	ATGTCCTTGACGTCCTGGATGCTACCGATGTGGCTACCCACAAACTTAGCACCTTTCATCACCACCTGCGCAGGTTTGAAGTGGACCTCGTCATTGGGCAGACCCACCATGATGCACGTGCCGCGCGAGGCCAGGAAGCTTAGGAATAGATGGTACGGCATGCCGTCAGCATCAGCCGTCACCAGCAGGACGTCCACTGATCCCTCCGCTGCCTTAGCCTGTTCCGGGTCCGAGTAG
PITG_01905	RXLR	secreted RxLR effector peptide, putative	309	ATGCGTTTGGTCTGTGTTATCTTTTCGATCTTGTTCCTTCTTGCTGGATTCGATGCTGGCTCGGCACTTGTCGACTCTGAGAAGGCCTACATCAACCGACGCGCACCTACTGCAGAAAGACATTTAAGATCGACAAGCGAAGCTAGAAATGACAAGATCAGAGAAGAGAGAGCTGGCACGTCAAGTGTTCAACACATTGCAGATAAGGTGGCTGCTAAGTTGATGGAGAAGATGAGCATGAATCCATCGAGCATTTTCAGTCGGTTACGTTTTGGAGAGGCTGGCGCCAAGCTTAGCAGCAACAACTAG		PcRxLR027_Predicted_P._capsici_RxLR_PHYCAscaffold_11_f_590510_590956_2	RXLR	447	ATGCGTTTACCGCACTTCCTTCTTGTCGCTACAGCCACTTTTCTCTCCAGCTACAACTCTACTGCCACCGTCTCGACTGAAGGCCAGATGATGCCTTCTGCTGACGCTGCTGTCCCAGTTCGCGCTCTCGAAGCCAACGACGGTAAGAGGTTTTTGCGTTACTACAAGAAAGAAGATATGTACGACGAGAACGACGGGGATGACGACGTTGACGATGATGACAAATACGACGAGGAGGTGGAAGAGAGAGGAGTCATGACAGCGACACAAGTCGCCAAGTGGACTGACAAGGCGAACAAATGGGTCAGGCTAAAAGAGACACTGGTCACTATCAAAGAGAAGCTGACGAACATGAAGGGCGTCATTTCTGCCAAGAATCGCGAGAAGTACAATTTGTTC…
PITG_01907	RXLR	secreted RxLR effector peptide, putative	1011	ATGATGCGCTTGCTCGGCATCTTCTTCTCGGTCGTATGTCTCGTCGCTGAACTTGCTTCTATCTCAGCACATGTCTACTCTGACAAAGCCGAGATCGCTATCTTCAGCCAACACGAGCCTGTCGCGTTGAAGAAAACATCAACTTCACCAAGGTTATTAAGATCGACGACGAACGAAGTTAAACAAAATATTGTCTCTGGAGAAGAGAGGGCTACCACATCAAGTATTTCTCGTTTTGGCGATGAGGTCTTGATCAAGTTAATGAAGAAAGTGAGCATGAACCCTACAAGTGTTTTCAACCGCTTACACTTCGGAGAAGCCACCACTAAATTCACCAGCAGCAGCAAGGCTTTCATTGACTGGCTTCAGTACGCGAACAAGTTCATGGCGACTAAAGGG…		PcRxLR028_Predicted_P._capsici_RxLR_PHYCAscaffold_11_r_564452_564018_6	RXLR	435	ATGCGTTCCTACCACTTCCTGCTCCTCGCTACGGCCGCCCTTCTCTCCAGCTGCAACGCTACCGCCGCCGTCTTGTGTGAAGGCCAGGTTATGACATCAGCAGACGCTGCAGTTCCAGTTCGCGCTCTCGGAACAAGCAACAGCAAGAGGTCTCTGCGCTACTACGACACCGAGGAGGAGGACGAGACCGACAAACATCACCAGAAGAACGACAAATACGACGAGGACGAGGAAGAGAGAACTTGGAGTGCGGCACAAATCGACAAGTGGACTGCCAAGGCGGACGAATGGGTCGATTTGGGAAAGACGCCGGCCTACATCAAGGCCAAGCTGACAGCTTTTAATGGCGTCATGTCCGACAAGAATCGCAAGAAGTACGAATTGTTCCTGGCTAAGTGG…
PITG_01934	RXLR	secreted RxLR effector peptide, putative	399	ATGCGTCTTTATCAAATCTTAGTGGTGCTCTCGGCGACTCTCTTGTTTGCCGGGGAAGTATCTTCGATGTCTTCTGTCTCTACAAGCGTTGCTTCACCAACCCGACTGTTGAGAACTCACCACACGACCACTCAAGACAACACTGATTCCGAAGAAAGAAGTTTGACCCCTCAAAAGATGATGAGCATGATGAAGGACAAGATGACCACAGGCAAGTATGCTACCAAGTTGGGTATAAGCACGCAGCTTAAGACTATGACAACCCAGGAAACGGAGGGGCTTACTCAATATATGCAAAGCACTAAATACATAAAACTCCAAGCCTACAGCAACTTCTTGAACGAGATGGGGGAGACAAAGAAATTTGCGGACCTGGTGAAGGCGATTAAGGCGATGTGA		PcRxLR029_Predicted_P._capsici_RxLR_PHYCAscaffold_11_r_722699_722364_6	RXLR	336	ATGAACCGCCGCTACGCTTCCCAACGTGCGTACCAGGTACTAGCAGTGCTCTTACTGTTGACCGTTGCATTGCCTCCTTTGTTAGCTGTGACTCATGCTATTGCTTTACTGTTTCTTCCCAGCATATTCCTCCGGCTTCTAATGCGTCGTACACTCCGATGGGAGCGGATGTTGCCAATGGAACCGCAATGGCCGGCTCGATGTAATTATCGCGACGCGAGATTGACGGGAAAATTAGTCGAAGGGCGAAGGGAGGCAAGAGTGAAACAAAAGAAGAGAGTGGTCCTCCACGTACAAGCAAGGCAAGAGGTGACAAAGGCATTGCCAAATGAGTGA
PITG_02174T0	NON-RXLR	Ammonium Transporter (Amt) Family	1539	ATGAACTGGTCGACTCGGCTGGCGCTGTTCGCGTCTCTATCCCTACTGGTCGCCCCCGCCGTTGCTCAGAGCGGCTCAGGCGCCGTCACGTGTCTGGTGTCCCAGTACTTGAACACGGACACGAGCGAATGTGTCAACTATGAGAATCAGGGCGTGAAGGCCAGCACGGACTTCGACACCGCCGTCGACTCGGGTAACACAGCCTGGATGCTTGCATCTGGCGCGCTCGTCATGATCATGACGCCCGGTGTGGCCTTCTTCTACGCCGGTCTCGCTGGCGAGGACATGGCGTCCAATACCATGATGATGTCCTTCGTCAGCATGGCTCTGGTGTCCATCCAGTTTTGGGCTTTCGGCTATTCGGCCGCCTTCAGCTCGCACGGCATCTTCGGCTGGGCC…		PcRxLR030_Predicted_P._capsici_RxLR_PHYCAscaffold_129_r_26143_25796_4	RXLR	348	ATGCGCCTTTCCTTCGTTGTTCTACTTGCTGCCGCCGTCTCCAGCCTCGTTGCCACCGGCCACGCGCTCCCTCACGAGCAGCCCACAGTGTCGAAAGTGACGGCGACAAACCCGGACCAATCCGTCACTGAGGGTCAAACCAGCGAGAAACGGTTCCTGCGAAGTGCTGGAATTGGCAGGCAGATGCTGAAAAGTGACAGTTTCAAGAAAACCAAGTTTGATGAATGGCTCGCTGACAATCTTTCGTCCTTCACGGTCTTCATCGACAAGCTGGGCGGCAAGGAGAAATACCGGAGCCTCTACAACGAGTACGCGGCGCTCCACAAAGCCTCCGGTCAATACCCGTAA
PITG_02175T0	NON-RXLR	Ammonium Transporter (Amt) Family	1506	ATGAACTTGTCCACGCGGGTGCTGCTGCTCACGGCACTTGTTGTTGGCCTCGTCTCCACCACAACAGCGCAGAGCGGTTCCGGCTCAACTGTTACGTGCCTAACGTCGCAGTACTTGGACAAGACCACCGGCGAGTGTGTCAACTACACCGGTCGAGGCCAAAAAGCTGAGACCGACTACGGTCGAGCAGTCGACTCGGGCAACACAGCATGGATGCTAATGGCCAGCGCTCTGGTGATGATCATGACTCCTGGAGTCGCCTTCTTCTACGCCGGCCTGGCGGGTGAGGAAATGGCCTCCAACACCATCATGATGTCGTTCGTCAGCATGGCTCTGGTGTCTGTCCAGTTCTGGGCGTTCGGCTATTCTGTGGCTTTTGGGTCGAACGGCATGTTCACG…		PcRxLR031_Predicted_P._capsici_RxLR_PHYCAscaffold_129_r_38490_38200_5	RXLR	291	ATGATTTCATTCCGTTGTGTTGCGGGCCGCTCGCTGCTTCAAATACTCGTCGTTCTTGGCTTTTGCGGTGGTATCAGGGCATTACTTGGCGAAATGGCCAGGCTTACGGCAAGCGTAACACTGGGGCGCGACAGGGCACTGCGAACTGTAGTGGTCTTCTGCACCACTTCGGATGATTTTCATTCCGTTGTGTTGCGGGCCGCTCGCTGCTTCAAATACTCGTCGTTCTTGGCTTTTGCGGTGGTATCAGGGCATTACTTGGCGAAATGGCCAGGCTTACGGCAAGCGTAA
PITG_02277T0	NON-RXLR	cyclopropane-fatty-acyl-phospholipid synthase	1233	ATGTCGGACAAGCAGAAGACCGCTTTGATCGCCGCCGCCGCCGTCACGGGCGTGACCGCCGGCTCGTACCTGCTGCGTGTGGCCATGCGTCCCGTACTGCGTGCTCGCGCCGCCACCTTCTTCAAGGGCATGCTGGCGGACGCCGACATCATCATCGACCGCGACATCCGCGTGTACGATGAAGACATCTTCCTCGACTGGGTACACCGTGGTATGCTAGCCATCGGTGAGTCCTACATGGCCAAAAAGTGGGATGCCATCATCCCGCTGGACGAGCTGCTCACACGCCTGCTGTCGCTGCCCGCCGACAAGCGTCGCAAGATCCTCAAGGCTTGGAACGCCAAGTTCATTGCTCTAGGCGGCAAAATCTTTAACTACCAGTCGCCTTCGCGCGCTGGT…		PcRxLR032_Predicted_P._capsici_RxLR_PHYCAscaffold_12_f_1109999_1110457_2	RXLR	459	ATGCGTCTGATTTCCATCGTGCTCGTGGCTGTAGCCACCATCTTCGCTTGCTGTCAGGGAGCACCCACCGTCAGTGATTCGAAGAGTATCTCAGTTCCTCAGCATCACGTGCAGACCGAAAACAACGCTAACCGGCTCCTGAGAGTCCACCAAGACGAAGAAGAGAGGACTGGGGCCCAACTCGTTAAATCGCTTTCGGAGAAGTTTTCAAAGAAAGCGGCCGAGAAACTGACGAGAAGCAAGTCTTTCAACGATTTTGTAAAACTGGACGACGTGGCGTACAAGGAAAATTTTCATTCAGCGACCCAAGCTTTATACCAGCGCATTGAGAAAATGGGTTTTAACCCAGATGGAATGTTGAAGACGATGAGAAAACGGGGCGATGTCGACCTTGACCTC…
PITG_02364	NON-RXLR	P-type ATPase (P-ATPase) Superfamily	2292	ATGCTGCTCTTCGCTGCGTTGGCGTCTTTGGCCTTGCAAGAATGGGTTGAAGGTATCGCTATCCTCGCCATTGTCACGCTGAACGCAGGCGTGGCGACGTACCAAGAACACTCCGCCAGTAACGCGTTAGCCGCGCTTGCCAGTCTGTCCAGCCCGCAGTCGCTTGTCATCCGTGACGGGATGCAACAGGTGGTGGACAGCAAGCAGCTGGTGCCTGGAGACATCGTGATCCTCGTCACAGGCGACGGTGTGCCTGCTGACATTCGGCTGTTCACTAGTGTCGATCTCAAGTGTAACGAGATGCTGCTCACGGGCGACTCGGAGGATGTCCCCAAGAAATACAACGCTCCGATCCACCCCGCTGGAGCCGGCAAACCTGCCAAGTTGACAGCGAGTAAC…		PcRxLR033_Predicted_P._capsici_RxLR_PHYCAscaffold_12_f_192759_193214_3	RXLR	456	ATGCGTGCTCATTTCCTTCTCCTCGCGGCTGCAGCTATCTTCCTTGCCACTAGCGACGTCGCTTCAGCTAACCAGGCGGAGCTTTCGAAGGTGGCCTCTCCTCAGTCGATCGAGACTGCCAACATCGCCCCCAAGAGGTTCCTGAGGACCAACAAGTACGAACTCGACGAACAGGAAGAGCGAGGTATCGGTGCGCTGGACGATGTGATCGTAAAAGCCGGCAAGACGAAGATGAGCAACGCTGAGCTGAAGAAACTCGTGACTCCGAAGGTGCTCGAAAATGCACTTAGCGACAGAAACATGAAGCTGTTCAAAGACCTGTACGCCGGTAAAGTCTCGTTGAAAAGATTCGCTAAGGTGATGAAGAACAACCCGAACAAGGAGGAGGTGCTGAAGTCC…
PITG_02387	RXLR	secreted RxLR effector peptide, putative	327	ATGCGCCTCACGTATATCCTCGGAATGATACTTGCGGTCTCTTTCCGCACCAGCACGGCGATCCCTGTGACCGAGGAATACAACACCATTGATAACGGCGTTCCGCCTGATGTTATCTATGTGGTCCACGAAGATGGCGGGCGCATGTTGCGTCGCGTCGAGAAGCCCGCGTTCAACGGAGATGTAATCGAAGAAGAAAGAGTGTTCGGGGGTTTGACGCATTTCTTTAAGCAATTGCGCTCAGCTTCAAAGCTGAAACGCAACGGGGTCGATGCACTCATTTTTTACAGACAAGTGGCTGCAAATCTGAAAAAGGCACACAAGTGA		PcRxLR034_Predicted_P._capsici_RxLR_PHYCAscaffold_12_f_203909_204244_2	RXLR	336	ATGCCCGGCCCCGTATTGTACTTAGCCTTGGCCTCTTCTTCGGCTTTAGCCTTCATTTGCTGCTGTTGCGCCTGTGCTTCATACTTCTGTTTTTCCGCACCAACGCGGATACTGCGCTCAGTAGGGAAGAATTCTCGAACCGTGCGAAATTTCAGGTTGTCAAGGGATTGTTCACGCTTCCCTTCAAAGCGGCTAGCGAGACTCTTAACGGGTGACATTTTCTCCGGCTTGACAGCTTCTATAGGCTTGGTGGGGAGATCCACAGTCGGCGGCGTGATCTTCGGCTGCAACAGCCCGATTTCTTCAGACAATTTCGTCTCGTTGGTATCTGTTTGA
PITG_02420	NON-RXLR	DNA-directed RNA polymerase I subunit RPA2, putative	3540	ATGGCGGGCGACAAGAGCTCGAAGAAGAAAGGCGGCAAGACCAAGGCTCACGTTAGCGAGTGGCCTTCCACGAACCCATCGTCCAGCTCACGCTCGATCCCTGCCAAAAGCAATGAAAAGTTGCAAAAGCTCGTATCGCCACATTTGGACTCGTTCAACTTTTTCCTGACGGAAGGTTTGGACCTTGCAGTTGCCGACATGTGCAAAGTGCCAGTGGAGTTGCCAAACCAACACCGCATGGACATTTGGATTGAAAATGCGCAAATCGGCTACCCTACCACGGAGAATCAGATCACAGGCGAGCAGAAGCTCCTCCCCAGTGAATGTCGTCAACGTGGCGTGTCGTACACTGCGCCACTTGTCGTGACTCTGGCTCGCTCCTTCGGTGGCTCTCAGAAC…		PcRxLR035_Predicted_P._capsici_RxLR_PHYCAscaffold_12_f_290828_291325_2	RXLR	498	ATGCGTGCCCTCAAACTCCTTCTGGTGACTGTCTTCCTGCTGGTTAGCTTGGATGCTACTTCGGGATATAACAAACTGCAGGGAACTAATACGGAAGTGGTTGACGGAACCCAAAGGGGTGTTAACAGTGAACGGCTACTGCGAGGACATCCAAGCACCGTTGATAAAGTTTCTGCTGACGACGAAGAGAGAGCATCATTGCCAACTTTTTTGAAGAAATCAACCAGTGGGGCGACAAACTGGCTCAAGGACAAGAAACTCGCGGCTAAACTAAAATTGAGGGCGTTGCCAATGAACCTGGACAAATCGGTGCAGAAAACTATGAAAGACGGAATCGATCCTGACCGAGTTTTCACTCTGCTCAACCTACAAAAGAAAAGCAATAGAAAAATCAACGGA…
PITG_02561T0	NON-RXLR	ubiquitin-specific protease, putative	7869	ATGGAGGAGCAGTTCCGCGTTTTACTGGGCGCGTGCGTGGCTGTCAGCACCGCTGCGGCAGCTTCCGCATGCGACCAAGACTACTGGGATTCACTATGCGGCGATTCCGCGCCGGACGACGCCCTCTCATTGGTTGAAGATCTGGCTCTGTTGCTCGCTAGCACCAACGTTTCTGCCAATAAGCTACTCAGCCTACTCCGGGTGCTGCTAGTGCATCCATCGCTGCACTGCGCAGGGCTCGTGCGATTGGCTCAAATGACGTTAAAGGGCTTCAAGTTGGCCAAGCGCTGGGATGCACTCAACGCCGTATCGACGCAACTATTAGACGCTATTTACGCCAAAATCCTGCACAAAGACACACGAGAACGTGCTCTACGGCTCTACATCGAAGTCCTCGTG…		PcRxLR036_Predicted_P._capsici_RxLR_PHYCAscaffold_12_f_350976_351590_3	RXLR	615	ATGTGTAGCCAGTCCTGGATTGTAGCAGCGTGGTTATCTTGGAACGCCAGTCTAGTGCCTGTCCCCGTTCTGCCGTTCTTGGGGTGGTGGGGAGGCTTCTGCTGGTGTTGCTGTTGCTGTTGCTGTTGTTTGGGCTCATTGTCGCGCAGACTACGGTGTTTTTGCTGGACGGGACTCGATCCCTTGTTCGCCACTGTTGGCGTCGGTGTCTTGGGGGTGGAGGGTTTCGTGGCACTCGGAGTCACCTTCGGCTTGCTCTGGTTGGTAGTCGATGCAGGCGTCGGCTTTGGCTTAGTTGGCGTATCCTTCTGCATGTACGAGTTACTGGATGAAGCTGTCTTCCCTTTCGTCACAGCTGGAGTGGGCTTCGGTTTGGTTGCCGCTGGTGTCACCTTGGGC…
PITG_02706T0	NON-RXLR	NUK6	2166	ATGAAGCTTCTCCAGGTCATTACATTCGTGTCCGCAGCAGTGTCGTTGTCGACGAGCGCTTACGGCCACTCATCAAACGCTTTAGCCGGTGAAACTGCTGCGTCCGTCGTTGAGTCAAGCACGGACCCAACTGCCGACCAGAGGAGCCGCAGAACCAGTATTCGTGCGGACATCAACACTTATCCGTACGGCGCAAAGAAGTCTGACGTAGCTGTGGACGATGGTGACGCCCCTCGTCGTTTTCGTCGACGCCTGACGCTCAAGGAGGAAGAAGAGATTGAAGAGGACTTGGAGAAGGTTGAAAAGAAGAAGAAGGCTGCCAAGAAGCGGGTTGACGAAGCCACTGAAGAGATCGAAGAGGGACTGGAAAACAGCAACGACGATGAGGTTGACGACGGT…		PcRxLR037_Predicted_P._capsici_RxLR_PHYCAscaffold_12_f_690828_691055_3	RXLR	228	ATGCCGCTCATTATGTGGACCCTATTGGTAACCGCATCCTGGGCTTCGACCACATTAAACAGCAGATTGTACCGGAAGATGTGGCTGAGATTCCTGAGAACAAAGTCACGGATTTTGAGAAGGAGCGGTAAGCTTTTTTTTGCTTTGCAATTTAATGAGAATTGTAGACTGATGTCTGTTTTGCAGTCAGGAAGTGCAGAAGACGCTCCAGTCCTACTTGCAATTTGA
PITG_02830	RXLR	secreted RxLR effector peptide, putative	357	ATGCGTCTCAGCTACATCATATTCCTTGCAACGGCTGCCTTGATTGCCACTTCCACCTCCGGTCAGGGCCAGAATGCGGAGATCAGCGCACCAGCTACCTGGGAGAACGACATCCCCATCAAGCGTTTCCTGCGCAAGAGAGATACGAATGACGCTGAGGAGAGAGCTATCAACTTCAAAGTGCCCGTGAAAGTGAAGCAATTCGGCGGCAAGGTGAAGAGACTGTCCATTTATAATGCGTTGCTTGTACTCGCACGTAAGAAACCCAAATGGGTGCTGGAGCACTACCCTCACTTATACGATGGCTATCGAAGGTTCTATCGCAATAGAATGGTTGAAGGGGTGAAGTATAGCTAG		PcRxLR038_Predicted_P._capsici_RxLR_PHYCAscaffold_12_f_931234_931536_1	RXLR	303	ATGTCCAGGTGTTTGGTCTTCCTCTTGCAGTTCTCCCACATGTGCATTGTGAGCGGCACAGTCTTGCCGGAGACGAGCGTCCGCAGGGCTCGTCGGTCATTAAGGGATTCCGGAATGAGAACTGGTGGAGTGGCTCTGTGGCGCATGTGGCTCAGGCTGAAGCGTAGAAGCTTAATCGGGTGGGACTCGAGGATTTTCTGCTTGAGAACGCGGACATCCTCCGGTAGCTCGACGAGAACGCACTGGGATTTACGACGGAAGCTCGAACGCTTTCGAAGTCCTCTTGGAGATTTGATAGGGTGA
PITG_02843	RXLR	secreted RxLR effector peptide, putative	381	ATGCATAAGTGCTGCCTCTTCCTGTTAGGAGTGGTCATTTACTTCGCCACTTGTAGCGAAGCTGCTTCGACCTTCAAGACTACGCAGACCACCTCTCTCGTCATCCCTCAAGGAAATCATAAGCTCCACGTTAATAGCGCAAAGGACGCTCCTGCCAAGCGCTTCTTGAGGAAGACGAGCAAAACCGATGAAGACAACGAGGACAGAGCATTTTCGATTCCCAGTTTGGCCAAAAGATTGGGCAACAAAATCAAGAGACTAGCAAAGTACAATTGGTGGATTTTTACGAACAAAAAACCACAAGAAGTCACTGATCCTCGCTACCAGGGATACTGGAATTTTTACCACGACAGAATGACGCCTGGGGGAAAGTATCATTAG		PcRxLR039_Predicted_P._capsici_RxLR_PHYCAscaffold_12_r_1116545_1116087_6	RXLR	459	ATGCGTCTGACTTCCATCGTGCTCGTGGCTGCGGTCTCCATCTTCGTTTGCTGTCAGGGAGCGCTCGCTGACAGTGATTCGAAGAGTATCTCTGTTCCCCAGCATCACGTGCACACCGAGAACAACGCTAACCGGCTTCTGAGAGTCCACCAAGATGAAGAAGAGAGGGCTGGCCCTCAACTCGTTAAATCGCTTTCGGAGAAGTTTTCAAAGAAAGCGGCCGAGAAACTTACGAGAAGCAAGTCTTTCAATGATTTCAAAAAACTGGACGACGTGGCGTACAAGGAAAATTTTCATTCAGCGACCCAAGCTTTATACCAGCGCATTGAGAAAATGGGTTTTAACCCAGATGGAATGTTGAAGACGATGAGAAAACGGGGCGATGTCGACCTTGACCTC…
PITG_02897	RXLR	secreted RxLR effector peptide, putative	402	ATGCGTGTGTTCTGCCTCGTGCTTTTAGTTGCTGCAGTTTTACAGCTGCATTTACCGAAGCCGCTTCACTCGAAGACATTGATCCGCTCGCAAGAAGGTCAAATCGAAAATGACTCGCATCGGTCACTGAGAGTCGATCCAGCAAAAGAAGTGGCCGAAGAAGAAGAGAGGTTCAAGGTTCCAATCGTGGACAAGATCACCAAGTACCTGATCCAGAAGATGCTCGACTACTGTCTGTATCGAAACAAGGATCCTAAGCAAGTTTGGGGCATACTGAGGCTGAACGGATACAAGGGTAGGGCGCACCTAAAGCCCAGACACAAGTACTATCGCACATATCTGGCCATGTGGAAAGACAAGAAGGCCAAGGAGGCCGCCAAGAATGCGGCCAACTTCGCT…		PcRxLR040_Predicted_P._capsici_RxLR_PHYCAscaffold_12_r_646417_645890_4	RXLR	528	ATGCGTCTGAGCTATTTCGTGCTTGTAGCTGCGGTTTGTATCTTCGCTTGCTGTGAACAAGTAGCTGCCGTCAAAGATTCTCAAGGCATTGCGGCTACCCATACGGATTCGTTGCGGAAAATTGACAACCGGTTTCTGAGAGGCCGTGAGGATGTTATGGGTGACGAAAGCGATGACGAAAAGGACTCTGAAGCTGAGAACGAAGAGAGGGCCTTGCCCAAACTCGACGTGGCAGCAGAAAAGTTGATGACCAAAGCGGCAGCCAAGCTGACCAGGAGCAAGTCACTTTCCAGCCTCGCAAAATTGGACGACGAGGCGTTCCACCGTGCGGTCGTCACGAATAATTTTTTCACGTTGGAGCGCATTGAGAAGATGGGCTACAACCCGGACAAGATGTTT…
PITG_02900	RXLR	secreted RxLR effector peptide, putative	477	ATGCGCTTCTACTACGTCGTCCTCGCTGTTACTGCCACACTTCTTGCTAGCGTCAAAGCTGTCTCCACTAATGCATATCAGAACCAAATCTCCCAGACGGCCTCGGACAGCGTCGTTGGCGTGAAGCGCTCCCTACGCTCGCACAAGGTTAACAAGGAGGAGAAGGAAGACCTTGTCGACTCGCGGGAGGACGTTGAAGAACGGAAAGGCGGAGTGATCTCAAGTAAGCTGATGAAGATTGTCAAGGATCGTAATACACCCATTAATTTGGATATCACGAAGCTAAATCTCAACCAGCAACAGAAAATTGTAGACATCTTGTCCGGCCAAACGCGAACGCTTGAGAGGTTTGCTAAGAAGTTGGGAATAAAGAGTGCCCTAGACACGACACACAAGAGC…		PcRxLR041_Predicted_P._capsici_RxLR_PHYCAscaffold_12_r_706815_706348_5	RXLR	468	ATGAGGCTCCAGTTCGCTGTGCTTTTTGCACTATCCGTGATCACTGCTGCCAACGGATTCTCTGAGACCACAGCACAACAATTTAATGGAGAACTATCGACTGGGGAAAAACAACACGACGAGAAGCGAATCTTGCGTACCGAGAAGGTCGATGAAGATGACGAAGAAGGAACTGAGGGGGAAGAACGAGTACAAGTATCGCCAGTATCTTGGATCATTGATCTGTTTACACCAAAGACTGCGGAGCAGATTGCGGAGGCGGCCAAGAAAGCGGAGGCTGTCAAGTTTTACACTAAGCTAGCGAATAGCCCTTCCTTTCGAGCTGAGCGCTTTCCAAACTGGAAGATTGATGGGATGCAGGTCGAATCCGTTCTCGTTCATCTCAAGCTGTGGGGGCTC…
PITG_03155	RXLR	secreted RxLR effector peptide, putative	750	ATGGGTCTGCCTCTAATGTCATCAGTAGTGTTCCCGTTCTCGCTCGCGGCAGGGCTAGGCGGCAGTCATGCGACCACAACTTGGAACTTGGCTGACTTTGTGAGTCGCTTGATGAGTGAACTACCGATCTCCACTCTTTACGGCGTTGTGGCTGGCGACGCCACTCACCTCCACCATATCCTTGCACACATTGGGTTTGCGTTGTTCAGTGGCGTTGATGTTCCGCGAGTGACGAGACCGAATATCCGAACGTGGGCGCAGGATCTCGTTGCTGAACTCCGTCGTTTATTGCGCTCGCATGCGCTCCCTGCTGACGTGCTGGATCAAGTTAATGGGTCTGAAGAGCGACAGACGGCGCTTGGGAACGAGTTGCTGCGTGTTGTGGAGCCATTTATCCCG…		PcRxLR042_Predicted_P._capsici_RxLR_PHYCAscaffold_12_r_755667_755368_5	RXLR	300	ATGGGAGGCGCCTTGGCATGTTGCGTTCTAAATGTCGTACTGTGCAGCTACAGTCGAGCTGTTTTGATCGTTCTCAGGTCCAGGCTGGTCCACCAGAAGCTGCAACGCAGGATTGGCTGGATCACCTCTAGTAGACACTTGAGAGACTTCGTGCGAGTCAGCAGGTCCGACCTGACTGGCTGCTTCTTGTCGTCGCCTTTGACGTCGTCTACGACTCGGCCTCTGACGGTTCATGTTCTGGGCAGGTTGTACTTGCTCAGCAGAGACAGCCGGATGTCGCTGTGGTCGTCCTCCACCTGA
PITG_03167T0	NON-RXLR	Major Facilitator Superfamily (MFS)	1320	ATGCCGACGACGTGGCTCACCGGTGCATTCCAGTGGCCCTCGTGGGCGTCTTCCTGTTGCCTGGGGCTACTCGTATGTCTTCTGTCTCTGCACACGATAGAGAAGCTGTTCGCTTTTGCGAACTTCCAGCGGCAGTATCTTGTCGTCTACGGTCTCGTCATGTTCGCCGACTGGTTGCAGGGCACGCACATGTATAGTTTGTACCAGAGCTACGACATGAACGTCGGGGCACTATTCCTAACAGGGTTCCTATCCTCGGTGGTGTTTGGCAATTTGGTTGGGCCGCTGGTTGACAAGTACGGACGACGCAAGGCGTGCTTGGTGTATTGTGCTTTGGAGATCGTTATCAACATTTTAGAGCATATACCGATTATGGCAGTTCTACTGGCTGGGAGAGTA…		PcRxLR043_Predicted_P._capsici_RxLR_PHYCAscaffold_12_r_879785_879168_6	RXLR	618	ATGGCTGCAGTCTGCATAGTCTTCTTGTTGTCAGCAACGCCAGCAATCAAGGTCGCACCCAGAATTTTGGACATCTTAGCGATATCAGGTCCCACGCTAGTTGCCACCACTCCGATAACATTCGCAGCTTTAACCTTCAGGTTCGCGTTCGAGTCGTTAAGACGAGCTTTAAGGCTGCGAAGAACTTCTTGCACAGGGCGGGTAAATTCAATTGCGCAACCAGCTCCTTCGCAAATTGCTTGGACGTTATCCATCGCCTCTGCACGTTTTTTCCAGGCAACTTTATCGGTCTCGTTTTTCATATCGTCCAGCAGCTCCTTTGTAATTTGGCTGCTCACATCAACGCGGCCAAACAAAGCACCAGGATCCGCCGCGGCTGGAGCTTCATCTTGGTCCTTA…
PITG_03192	RXLR	secreted RxLR effector peptide, putative	435	ATGCGTGTAGGCTTCGTTTTCGCCCTGCTCGTCGTCAGTGTGATCGTGTGCTTCAATGGGCTCACCAGCGCCGAGAGCACCGTCGTCATGAATAACCGGAATCCCGACTCCATCAACGTCCCCATAAGCGATGATATCACAAGCCGCAACCTCAGGGCGAGCGGTGAAGAGAGAGCCTACGCCTTTGTGGACAAGATCAAGAGTCTTTTTAGCAGGCCTGGCATCAGCCAGAAAGTCGAGAGTCTGCAGAAGAATCCCGCCATGGTCAAGAACTTGGAGAAGGCTGCGTTAAGCCAGAAGGGCTCCAGCAAGGTCCGCGACTGGTTCATGCATATGTACAACAACAGCTCCAAGAGAGACAAGTTCTTCATTCTCGCGACCCTCGTCATGTTCCCTATC…		PcRxLR044_Predicted_P._capsici_RxLR_PHYCAscaffold_137_f_37846_38130_1	RXLR	285	ATGCTCCTCATGAAATCGCGGAGATGCATACTAGTTGAACTGGTTTTGTTGAGTTGGCGGTGCAAAGCGTACGCGTTGGTAATCGACAAGTCCAGCAGCCACGTAAAGACCGACATGTGCAAGCGCTTCTTGCGGCGGCGAGTCGGGTTGGTACTTCTAAGCTGGTTCACTCGATCTACTGCGTTCATACATTGGTTGTATGCTGCAACGAGAGCTGGTGCCACTAGCGCTTTTCGGTGCATAATTGTTTCACCAGTCCAACGCAAGAGGGGCACGGTTCCATGA
PITG_03205T0	NON-RXLR	pro-apoptotic serine protease, putative	2901	ATGGCGGCTGCGGCGCTCGCCGCGGCTGGCGTTGGCTACCTGTTTGTGTCGACGGGGCGCCAGAGCGAACAGGAGAAGCAGCAGCGCGAGCAGGAGATCGAGCGTCAACGCAAGCTGAGTGACCGCCTCGCCGCGGAGCTGGTGGCAGCGGAGGCTAACCAGAACAAGCAGGACTGGAAGTCCACGCTCGAGCGCGTTGTGCCGGCCATTGTGAGCTTGAAGCTCAACTCGCCCAAGTTTTTTGACACGGAGTCGCCGGGCAACGGATCCGCGACGGGTTTTGTGGTGGACGCGGAAAAGGGAATCATTTTGACGAACCGCCACGTCGTGGGACCTGGACCCATTAATAATGAGGAAGTGCGGGTGATCCCGATTTACCGAGATCCGGTTCACGACTTT…		PcRxLR045_Predicted_P._capsici_RxLR_PHYCAscaffold_13_f_29784_30245_3	RXLR	462	ATGGGCCGAAACAGCCTTGTTCTGCTTGTGCTTTTCAGCGTCACCGTGAGCTTTATTAGTGCAGTCTCGGTACGCAACCAGCTCTCCGCTTCGAACACTGAGAGCATGGTACTGCCTCTTCCTCAGAGCACAAGTGCTGTTAGTAGATACCTTCGTGCAGTCAAGACAAATGAGAAGAACGAACGTACAGCGGAAGCAGAAGAGAGAGCGGTGCCAAACGGATTTTTTGCCACACTGGATGATGCTGGAAGAGCGTTTGCGGCTAAGCTCCACGGTTCTTCCATCCTCAAGAGTCTGGACAGATTGTCCACGAAGCTAAGGTACAAGTATTGGAAGTTGATAGGGAAGACACCAGGGGATGTGGCAAAAATCCTGGGACTGGGGCTCCAGCACACGCCA…
PITG_03264T0	NON-RXLR	Monovalent Cation:Proton Antiporter-1 (CPA1) Family	1608	ATGGAGGATGCAGTGCTGTTGCTGCTCATGCTGTTTGTGCTGGTAGTGGCGTCGTTTGTACTGGACCGTTACTCGTGTATGGTTCTAAGCCAGAGCAGCTTCGCGCTCCTGTTTGGGCTCTTCGTGGGTCTCTTCATGATCATGGGAGGCAAGCATGCGGCGCTACACACACACCTGAACCTGGACAACAGTCTTTTCTTCAATGTGTTGATGCCACCGATCATCTATGAAGGAGGCTTCTCTATCAAGCGACAGGCATTCTTCCGGAACTTCCCGGCTATCATGAGCACGGCAGTTGTTGGCACAGTCATTGCTGCGACTATTACGGGCGGCGTGCTTTACCTCGCTGGTGCATCGAAGTTAGTTACGAGACTCTCGTGGGTGGAGGCTCTGCTTTTT…		PcRxLR046_Predicted_P._capsici_RxLR_PHYCAscaffold_13_f_314739_315077_3	RXLR	339	ATGAAGTGGCATACGGTGGCCACGGCGACATCAGCAGCGCCGTGTACATCACGGTGGGCACTGGCGTGGGTGTTGGTGTGTGCACGAACGGCAACGCCATCCACGGCTTCATGCACCCGGAGGGCGGCCACATCATCGTGCCGCCTGCTCCGCAGGACATTGAGACGGGCTTCAAGGGCGTGTGTCCATTCCACGGCAACTGCATTGAGGGTATGGTCGCCTCCGGCTCCATCGCTGCGCGTACGGGCGTGGACCGCCGCGAGCTGGCCAACATCACCGACGACGACCCGGTGTGGGACACGATCGCGCACTACCTGGCCAACCTGTGCATCAACGTGA
PITG_03265T0	NON-RXLR	Monovalent Cation:Proton Antiporter-1 (CPA1) Family	1755	ATGGAGGACGCGGTGCTGCTGCTGCTGATGCTGTTCGTGCTGGTGATGGCTTCATACATGCTGGGGCGCTACTCATGTATGGTTTTATCTCAGAGTAGTTTCGCGCTCATGTTTGGGCTCTTCGTGGGTCTCTTCATGATCATGGGAGGCAAGCATGCGGCGCTTCACACACACCTGAACCTGGACAACAGTCTTTTCTTCAATGTGCTGCTGCCACCGATCATCTACGAAGGAGGTTTCTCGCTCAAATGTGCGGTCTTCTTCCGGAATTTCCCGGCTATCATGAGCACAGCCGTGCTGGGCACAGTCATCGCCACGACAATTACGGGCGGCGTACTGTACCTCGCAGGCACTGCTGGTATCGTGACCAAACTGTCGTGGGTGGAGGCCTTCTTATTT…		PcRxLR047_Predicted_P._capsici_RxLR_PHYCAscaffold_13_f_486630_486956_3	RXLR	327	ATGCTTGGCTTGCCGCTCGCGATTCTCGAACTCCTCCATCTCTGCCATGTGGTACTTGCTCATATGAGTGGTTTGACGTCACAAAATATATTAGTATCAAACACTTTTTGCAAAAAGCAAAAGCTCCATGTTTGTTCTCGACTTCTGAGGCTGCCAGATACCAATAGTCGGGGTGGACGAATAGGTCCACGAACTGCCAGAGCGCAGGTTTGTGCTGGCGCTGACCAGGAACAAGGCGAGGCGGATCCTGAGCCAACCGGCGCTGATCCCAGTACGTATCAGCAAGCTGAGACCTTGGGTTGCGGTGAGGGGGATCTCACGTTCTAG
PITG_03540	NON-RXLR	Major Facilitator Superfamily (MFS)	1503	ATGTTCGGACTCACCTTCTCGCGTTGGTACCTCTTCGGCGCAGCCTTCGTCGTGCAGTTCTGCATTGGCTGCATCTACTCCTGGTCGGTGCTCAACCACCCCATCGACATGGCTGTCTATGACAATCCCACGAAGGGGCGTGCAGTGAACGCCTTCTACATTGCTATCGGTGTCTTTGGCGTCGCGACTTCTCTAATGGGCTCTACCATCGAACGCAAGGGCCCCAGGTGGGGTGTCTTCATTGGCACAACATTGTTTATGATCGGCCACATCGTCACGGCTCTCGGAGTCCATTACACGTCCATCGCCTGCATCTACGTCGGCTACGGCGTCATCACTGCCACGGGTATGGGCATGTGCTACATTTCGCCCGTGTCAACACTTCAGAAGTGGTTCCCC…		PcRxLR048_Predicted_P._capsici_RxLR_PHYCAscaffold_13_f_75921_76244_3	RXLR	324	ATGACTGCACTATCTGCGTGGTGTACTGCCGTTAATAGCGTTGATGCTGGTAAGTGTTGTTTGCTTGTGCTCATGTTGTACTGTGCTGCCCAGCGGCTTGTCAATCCAAGTCAACTGCTGCCCACAGGTGTGATGGGGGTGTGCAGGCATCTACGATGGAACCACTGGATTTCAAGGCGAGATACTGTGCTCCAAGCGAGCGATACGCTTCAGGATGCGGCGTACGCAACAGGCGTCAGCGCTTGCGAAGTGACGAAGCTTTGCGAATTGCTTTCTTCTGGTCGAAGTCGTGGAGACGCTGGTTCGCGGCTGTGTCCAGTTTGA
PITG_03855	NON-RXLR	DNA-directed RNA polymerase I subunit RPA1, putative	5436	ATGGACGCGGCCACAGACCAGACTATCCTCCGTCATGAGGTGGCGGAGGTGGCCTTCGGCTTCTACAGCGATGCCGAGATTCGTGACCTAAGTGTCAAACAACTTACGAGCCGTTTGAGCTTTGACTCGCTCAACAACCCCGTGGTGGGCGGCCTGTATGACCCGGCATTGGGTCCCGTGGACTTCAACATGATCTGTCCTACTTGTCACCAGACGCAAAAGGAATGTCCTGGCCATCTCGGCCACATCGAGCTGCCTGTGCCCGTGTACAACCCCGTGCTCTTCGGCCAGATGCTCAACCTGCTCAAGCGCAAATGCTTCACGTGCCACAAATTCCGTGTTGCTAGCGCTCGCTCGCGTGTGGTACGCGTTAAGATCCTTCTGCTTGACAATGGCTTC…		PcRxLR049_Predicted_P._capsici_RxLR_PHYCAscaffold_13_f_929380_930969_1	RXLR	1590	ATGGGATTGCCTCTCGCTCTTTGGCCACACACTCTGGCTTTGTCTCCCAAGAGCTTAAGCGCCTCTAATGCTCGCGTTCTGGCTGTTTGTGTTCATTGCAACCACAGTCAGAGCGAATGTTGTGGTGGACGACAACACGTGCTTCTGGAACAAAGTGCGCGATGCTTGCGAGCCTCAAAGCCTCTGCGGGTACAATTTCACGTGGGAGACCTGAGTTTCAACCAGTCTTGTCGAGTCAAGCAAGGAGTCAACTTGCACCCGCAGCAGATCCACTTGGCGTTTGCTGGGAAGAAGGCGGGTACTGCGATGGTCGTGTCCTGGGCGACGTTCGAGGACGTGCCGGACAGTTCCGTATGGGTTGGCGATTCAGAAGACACGTTGGAGCTGGTCGACACTCCC…
PITG_03919	NON-RXLR	ribokinase, putative	975	ATGACGCAGACACGCAAGCACGTTCTGGTTATCGGCTCGGTGAATGCCGACATCGTCGTGGAGATCAGTCGCCTACCCGTGCGCGGTGAAACATTATCCGCATCCAAGGCGGATACCGGCAAGTTCTTTCCGGGTGGCAAGGGCAGCAACCAGGCTGCTGCAGCAGGCAAGATCATCGGCTCCAATCACCCGACGCTGTGCGCAAAGTTCGCTGGCCAATTTGGCAACGACACGCACGGAGAGGCACTCCAGACAGCACTGCAAGGCTCTGATGTGGACACAGCGCTGGCTGGGCACCCAGCCTGTCCGTCAGGTCAGGCATTTGTGTTCGTCTACCCGGACGGCGACAACTCAATCGTTATCGTGGGTGGTGCCAACCGGGCGTGGCCTGAAGAGCTG…		PcRxLR050_Predicted_P._capsici_RxLR_PHYCAscaffold_13_r_1027029_1026625_5	RXLR	405	ATGAACGATCTCAGTCTCTGGCTAGGAGTTTTCTTCGCCTCGCGGTTCGTGAATGCGATTCTGTCGGTTCAAATGAACTACGCGCTGGAGCTCATCGCGCTCCGTCTCACGGTGACGCTCAAGACGCTGCTCTTCCAGAAGGCCATGCGTCGGAGTCTTCGCACAAAGAATGACGCTGGGGCTGTCGACATCTCCAATTTACTTACTTCAGACGTCAACAATGTACTGTGGGCGGCGTTCCAGGTCAACAAGCTGTGGATTATCCCCATTCAGATCGTTGTGGCTGTGTGGATGCTCTACGTTGTGATTGGCCTCGCGGCATTTGCCGGACTAGCGGTTATCGCGCTGTCGATGCTGGCAAGTTACTTCCTCGCCAGTTTTCTGGAGCTGCTTTTGTCG…
PITG_03961	NON-RXLR	conserved hypothetical protein	1032	ATGGCGCCTAACCAAGCTACCGACGCGCTCGCAGAGTGCGCAGTGACCACCACAGCTGCGCGTCGCCGCATCTTCGTGACGGGTGCCGCCGGGTTCATCGGCTTCCACACCGCCAAGGCTCTTCTTGCACGCGGAGACGACGTCGTCATTGTGGACGAGATGAACGAATACTACGACGTCAAGCTTAAGCAGAGCAACCTCGACTGGCTCACGACCAATTACGGTGACCGCGTCAGCGTGTACATCGGTGATTTGTGCGACGAGCGGCTGGTCCGTCGCGTGCTTAAGGAGACCAAGCCGGATGCGATGGTGCATTTGGCGGCCCGTGCCGGTGTGCGTCCCAGTATCGACAACCCCCTCTTGTACATCCAGGCTAATGTGGTAGCCACAATGTTGCTA…		PcRxLR051_Predicted_P._capsici_RxLR_PHYCAscaffold_13_r_1028295_1027813_5	RXLR	483	ATGAGGCTGTTGTTCTGGACCCTGCTTGTGGCTTTGGTCGCTATCCTTTCGAGTTGTGATGCAGCTTCGGTCGACGAGAACAAGGCGCTGCAGCGTAAATTATACACCAAGGTAGCCTCTCAGGCACTTGCTGCTGATAACAGGCATGGCAAGAGAGCTCTACGGGGTGAAAGCAGCAAGATTGCGCCCAGCAGCGTAACTGAAGCTCGAGCGGCTACGGTTAGCACCGGATTCGGTTCGAAGATCATGGCTTTTCTTCGAGCTATCAAGGAGAAGTACCTCAAATGGGAACAAAAGATCCTTGCGCCCAGTTTTAAAGAGAAGGCCGAGAAGGGAACGACTTACTCGGAAGTCTTGGCGAATTACCGGACGAGGCTGAATTGGAGCGGTTTGTGGGGT…
PITG_03966T0	NON-RXLR	NhaC Na :H Antiporter (NhaC) Family	2055	ATGGGCTTCTTGCCTCTCCTTGGAGCGGCGGCTGTGGCTGCTGGCCTGAGCAATGCACACCGTGTCCACACCAGCTCTATCGCGCTGCAGACGCCGACTGTGATCCTGCAGCAGGTAGACTTTGAGGCGTCGATCGAGCTGCCGGAGCTCAAGAATGGGTCTGTATACCCGAAGCATTTGTGGTATCGCGTAGAGGATTCGGACGGGTCTGTTGTGACCAATGGCACCGTCAAGACGCTCGATGTCGATGGCAATTTCAGGTCTCAGCTGTCGATCCCTATCAAGCAGTTGCAGTTGGACTCTTATGGAGAGCACAACCTCACTACAACCGTGCAATTCGACGATGTGCTGCTGTTCCGTGCTACTCACACTACCGTAGTAGTTGTGTCACCGGGGTGG…		PcRxLR052_Predicted_P._capsici_RxLR_PHYCAscaffold_13_r_312565_312227_4	RXLR	339	ATGAAGTGGCATACGGTGGCCACGGCGACATCAGCAGCGCCGTGTACATCACGGTGGGCACTGGCGTGGGTGTTGGTGTGTGCACGAACGGCAACGCCATCCACGGCTTCATGCACCCGGAGGGCGGCCACATCATCGTGCCGCCTGCTCCGCAGGACATTGAGACGGGCTTCAAGGGCGTGTGTCCATTCCACGGCAACTGCATTGAGGGTATGGTCGCCTCCGGCTCCATCGCTGCGCGTACGGGCGTGGACCGTCGTGAGCTGGCCAACATCACCGACGACGACCCGGTGTGGGACACGATCGCGCACTACCTGGCCAACCTGTGCATCAACGTGA
PITG_04011	NON-RXLR	tetraacyldisaccharide 4'-kinase, putative	1083	ATGGTGCATGTTTGGCGCCGCTGGCACCGACAATGGCATGGCTCCGTGTTGGCAGCGCTGCGTTCGTCTCGCTCTCGGGTCGACGTGTTGGCGGACAGGAAACAGCCTGCTCTCAGTCGCGTCTATGGCTGGATCATCGACCGCAAGCGCCGGAGGGAGGCTTGTCACACGCAGCGCATCGCTCTCCCATATGTTCCCGTGCTGAGTGTGGGGAATGTCACTTTTGGAGCTACAGGGAAGACGCCGTTTGTACAGTTCTTGATCGACTACGTGCTAAAGCAGGCAAAGGAAGGTCAGGTGCCGTTGCTGTTAAGTCGCGGATACGGCGACGATGAGTGGCGGATGCTGGCCAAGCAGTTCCCTTCCTGCCAAATGGCATTGGGAGCTGATCGTGTGGCG…		PcRxLR053_Predicted_P._capsici_RxLR_PHYCAscaffold_13_r_651306_651082_5	RXLR	225	ATGTTACCACGCCTTCGACTGTCCAGGGCAACTCGGACAAGTCCAAGCCGAAGGACTGCGCCACTGGCTGGGAGGAGCCGGCACCTGCGCGCCGCCTCCGCGACAGCGTTGTGTCCGCCCATGCTGTCCACGAGACGAAGCTCGAGAAGAAGCGTCGCCTTGAAGCCAACACCAACAAGGACATCGCTAAGCTTGAGGCTTACTTTGGAACCAAGATGGAGTTGA
PITG_04050	RXLR	secreted RxLR effector peptide, putative	306	ATGCTGTGCCACTACGTTACGCTGTTGGTTACCGCAATTTTCCTTGCCGGTTTGAATGCTCAAGTGGCGACTGCAGACTCCAAGATGGGTGATTTTGTCCTGTCAACAAAGCGTGGGCTGCGAATCCACACGGACGCCATGGAGGAAAGAGGGTTCAATATGTGGACAACAAAAGCTGTACCGGAGCTCTTGCTCGCCGACGATCAGCTTCAGCAGTTGGCGAAGGTGTCCACATCCTCGGACAACGTTTTTAAGCTGCTAAAGCTTGACGACGGACTGGATGGAATACTGAGTAACCCAATCTGA		PcRxLR054_Predicted_P._capsici_RxLR_PHYCAscaffold_13_r_854287_853844_4	RXLR	444	ATGCGTCTCTCTCAAGTTCTGGTGATTGCCGCAGCGTCCTTGCTTTTCGCAAGCGACACGATTGCTGTTGCCACTTCCAACCAGGCCAAGATCTCCAAGATGGCGCAGAGCAGTCCGAACCAGCGACTTCTGAGGAGTAACAAGTACTCCGTCAAGGAAGAAGACGAGTCTGAGGACTCCGTGGACTTTGGCAAACGTGGATTCGCTACTAATGACGAAGAGGACTTGGAAGAACGGAGCCCTTTGTCTAACGCTATAGTGGCGAAGCTTGATGACATTGCTGCAGGTTGGGGAACTACTTATTATAAAATTGCTATGGGCCAGTCATCAGTCTCGGAAGCCAAGATCAACGCATTGCTTGCCATGCGTGACGCGTTCATCAGTAACAACAAGAAGGAA…
PITG_04055	RXLR	secreted RxLR effector peptide, putative	1098	ATGCGCTCCCGTTTCTTGCTGTTGCTCGGAATCAGCCTTACGTATTTCCTCAGTACAAGCGCGAAAATGCTTGACGGCGTGGCCAACACCAATCCTCTCACCAAAACAAATATTCTTAATGCATCTGAGCCTCCAAACACCTCGACAAGGTTGTTAAGGCTGCCCACCACAACTCACCAGGACCATGAAGACGTACAAGACAAACTCGCAGGAGAGCGAGCTGGACTTCCAGGAATGACAAAGCTCGACGATCTAGCTTACAAACTCGCTTTGAAAGTGGAGACGAACCCCATTGATATATTTAAGGGGTTACGCGCTGCCAAAACTGGTGGAAAGTTGGAAGGCGACAAGGGATTTCTGAGATGGCTTTTGTACGTGAAGCAATACAGAGTTAAGCGC…		PcRxLR055_Predicted_P._capsici_RxLR_PHYCAscaffold_142_r_2689_2408_6	RXLR	282	ATGGTGAACATCGTTGTTGTTTTCTGTATGTTTCTGTTGCCCTTATCTGTGGATAGTTGCTTCTGCTGCTGTGCTTATCCTCTGCGTTTGCTCAGACGCCAAGAATCGGGCGGGTTAAAGCGGTCATACAACGGCTCAATCTTCTCGTTGCGTTTGCGCTTCGAGAGTTTGGTGGGGTCTCCCTTTTTGAAGAAGGCAGGGGCCAGTTCAACGAGCCACTTGGGTTCAATCGTCATGATGTTGCGCATGTACTCCTTCGTCGTGAGCACCAGCTCATGGTAG
PITG_04071	NON-RXLR	putative extracellular dioxygenase	1131	ATGGTGAAAGTGCTTACCGTCCTTGCTGCCGCTGCACTCGTATCGTGTACCCTTTCCAGCTCGGTATCCGCGCACGAGCACCCTGCTGGCCGAGCCCTTTCGACCTCCGAACGCAAGCTTTTCACCGAGAATGCCCAGGCCGCATTGGCTAAATGCTCCAAGCTCGAATCAACGCGAGTGCTTCAGGAACGTGCCGTGGCGCGACGTACCGAAGTCGTCGAGAAGCTTCGTCAAGATCGGCGTCAACGGCGTCTTGATGTCACCACAGTCCTGGAAACGAGTCACAAGTCCAGTCTTCTTGGTATCACAACTACTACGTCCGCTAGTGTCCTCTTCGGCTCCACCCCTCCTTGTGTCGCAGAGCCTGAAGTTACTGAAGGACCATACTACGTCAAAGGC…		PcRxLR056_Predicted_P._capsici_RxLR_PHYCAscaffold_143_r_16988_16557_6	RXLR	432	ATGCGAGCCTCCATCGTAATTTTAGTTGCTGTCATCGCAGTATTCACCAGGTCTGGACTTGCGTCTGCTTCGAATACAGCCCAGTTGCAGCAAACTGTCCCTGGGGCAACCAACAAGGTGGAGAATGCCGAAGGTGGTCGGTTCCTGAGAGAGGGGCTTAAAGACGAGAGCGACGACTTGACAAGCGAAGAACGAGGAATTTGGGGGGACTTATTTAAAAAGGCGAAGCCGTACCTGAACGGGGACATTATGTACGCCAGGCTGTTCAAGAAAAGCAACTCGCAGCTTTGGAGAAGGGAGATTACCCCCGACGAGCTCAAAAGTATGGTCATCCACCTTGAGAAAGCTGGGTGGTCAGGGGAAAAACTACAGAAGCTCAAGGATAAATCACATGGATAC…
PITG_04081	RXLR	secreted RxLR effector peptide, putative	318	ATGCGCAGTATATTCTACGTGGCTCTTGCCTTTGCGATTTTGTGTCGCAGCAGCGCTTCTGCAGCGCTCCCGAATCTTGACGAGACCCGGCTCTTATCAGACACTTCTGCCAAAAGATCCCTTCGGGTCGCAGGCAAAGAAGTCGCCCGGGGCGGCCGGGGCGAAGATGTTGTGAGAGTCATAGTCCAGAGTAGTAACAAAATCTTCAAGAGGCCGGCGGATAAAGACATAAGCAAACTGATTGCGGCGGCTAAGAAGGCGAAGCTGGAGAAAATGAAAGAGAAGCCCTCAAGCGTCGTTAAGGAGGTGACGAAGTAG		PcRxLR057_Predicted_P._capsici_RxLR_PHYCAscaffold_143_r_18153_17728_5	RXLR	426	ATGCGAGCCTCCATCGTAATTTTAGTTGCTGCCATCGCAGTATTCACCAGCTCTGGACTTGCGTCTGCTTCGAATCCAGTCCAGTTGCAGCAAACTGTCCCTGGGGCAACCAACAAGGTGGAGAATGCCGAAGGTGGTCGGTTCCTGAGAGAGGGGCTTAAAGACGAGAGCGACGACTTGACAAGTGAAGAACGAGGAATTTGGGGGGACTTGACTAAAAAGGCGAAGCGGGCTGTAAAAGGGGAATACCTGCTCGCCAGGCTGTTCAAGAAAAGTTATCAGCAGCTTGAGTACAGGGATGTTACCCCCGAATACCTCTGGCGCGCGGCCAATACACTTGAACATGCCAGGTGGCCAGCGGAAAAAATGAAGGAATTCAGAGGTATAGTAAAGGGGTAC…
PITG_04085	RXLR	avrblb2 family secreted RxLR effector peptide, putative	303	ATGCGCAGTATTCTCTACGCTGTTCTTGCCTTTGCGGTTTTAGCTAGGAGCAGCGCCGTCGCAGCATTCCCAATCCCCGACGAGTCTCGCCCCTTGTCGAAGACATCTCCTGACACTGTGGCCACAAGATCGCTTCGGGTCGAGGCCCAAGAAGTTATTCAGAGCGGCCGGGGAGACGGATATGGTGGGTTCTGGAAAAACATAATCCCGAGTACTAACAAGATCATCAAGAAGCCGGATATCAAGATAAGCAAACTTATCGAGGCGGCCAAGAAGGCAAAAAAAAAAATGACGAAGTCCTGA		PcRxLR058_Predicted_P._capsici_RxLR_PHYCAscaffold_14_f_402030_402314_3	RXLR	285	ATGGCCAAGGCACTACTCGTCCTTTTCACAAGTAGAAGCTTGTCACGTACAACTCACAAAGAGGATCAACTCCGTCCCCTACAGATCGGACTGAATCAATGGCTTCAAGTACTTCTCGTAGCCTTCAGGGACCTGCGTCTTGTTCAGTGGTTCGTCAGCAGCACGTTTCACCAACGCACGATAGATGTCTCCATCATAGCGACCAATAGTCGAACCCAGCTCGAAGTCGCTAAAGTCCCAGGCATCCGTCAAAAGCACACTGTTCTTGCGGAGAATCGGAAGTAA
PITG_04089	RXLR	secreted RxLR effector peptide, putative	309	ATGCGCAGTATATTCTACTTTGCTCTTGCCTTCGCGGCTTTGACTTGCAGCAACGCTTCCGCAGCGCTTCCGAATCCCGACGAAACTCGGCTCTTATCAGACACTTTTACCAAAAGATCCCTTCGGGTCGCAGGCCAAGAAGCTGCCCGGGGCGAAGAGATTGTGAGAGTTACAGCCCAGAGTACTAACAAAATCTTCAAGAGACCGGCGGAAAAAGACATGAGCAAACTGATTGCAGCGGCTAAGAAGGCGCTGTTGGAGAAAAAGATGGCTAAGCTCTCAAAGGTCATTAAGAAGCCAGCGAAGTAG		PcRxLR059_Predicted_P._capsici_RxLR_PHYCAscaffold_14_f_891547_892533_1	RXLR	987	ATGCAGCCGACCCTCGTAATTTTTGTCAATGTGCTGCTGCTTTTGGTCGGCCTGATTGGACGTAGCGATGCTGTCCACTTCGATGAAACTGCGCAGGCCTCTCCGTCCGATTCTACAATAGAGAGTAAGACTGCTACCAACGAACGGTTTTTGAGGGGGAACGACAAGACAATCAGGACAACTGAAGAGGAAGATAGAGATATCACCGTGGGAAGTCTTGTTATCGCCAGTGCGAAGGCCGTCAACATGAGGAACAAGATCAACATTATGCTAGCTCGAGGTCTTTCTCCTACCCGAGTTTTGAAGAAACTGAACGTTGTACGGATGTCAGACAAAAACTTCAACAATTTCGCGAGATTTTATGCAAGATACCTAGACAAGTACTCACGGAAGAAGCCC…
PITG_04090	RXLR	avrblb2 family secreted RxLR effector peptide, putative	303	ATGCGCAGTTTTCTCTACGGTGTTCTTGCCTTTGCGGTTTTAGCTAGGAGCAGCGCCGTCGCAGCATTCCCAATCCCCGACGAGTCTCGCCCCTTGTCGAAGACATCTCCTGACACTGTGGCCCCAAGATCGCTTCGGATCGAGGCCCAAGAAGTTATTCAGAGCGGCCGGGGAGACGGATATGGTGGGTTCTGGAAAAACGTAGCCCAGAGTACTAACAAGATCGTCAAGAGGCCGGATATCAAGATAAGCAAACTTATCGCGGCGGCCAAGAAGGCAAAAGCAAAAATGACGAAGTCCTGA		PcRxLR060_Predicted_P._capsici_RxLR_PHYCAscaffold_153_f_15982_16227_1	RXLR	246	ATGCGACTGAATTACGTGCTGTTGTTTGCTATTGTCGCCCTGGTTACAAGCATCAATGCTTCTGGGATCCAGTCGTCGGCGCTAATGCAGGACTCGCTTTCTTCTGTGCGTAAAATGGGAACCAACAGATTGCTGAGAATCGAGAATGAGACGAAAGAAGAGAGAGCAGTAAGCGACTTTCTAACCAAGATTAAAAACCTCGTCAAGCCCAAGAAGGTACCCAAGGTCGCCCCTACCAAACGTTGA
PITG_04097	RXLR	secreted RxLR effector peptide, putative	324	ATGCGCAGTATATTCTACGTTGCTCTTGCCTTTGCGGTCTTAGCTCGCAGTAGCTCCGTCGAAGCGTTCCCGAATCCCAAGGAGCCTCAGCTCTTGTCAAAGGCGTCCCCTGACAAAAGATCCCTTCGGGTCGAAGGCCAAGAAGTTGTCCAAGGCGGCACGCTGGACGGGAACGGTGGAGTCTGGAAAGCCATAGCCCATACTACTAATAAGATCGTCAAGAAGCCGGAGATAGACGTTAGCAAACTCATCGACGTGGCCAAGAAGGCAAAAAAGGTGAAGAAGTTGAAAAACTTGATGAAGCTTAAGAAATCGTCATCGTAG		PcRxLR061_Predicted_P._capsici_RxLR_PHYCAscaffold_157_f_36000_36380_3	RXLR	381	ATGCGTGTGGCCTCCATAGCTCTACTGGCTGTTGTTACGGCTCTCGCAAGTGTCACCGACTCTTCGGCAGCAACCACTGGCACAGTCTTGGCCAAAGTCGTCTCGAACGAGGCAGCACCTTCGGTCGAAAACGAACACGCGACAAGATTCCTGAGAAAGCACAAGGACCACCACGCAGACACAGAGCGTGAAGAGCGCAATGGTATTTCCTTGCTGCAAGGACTGAAATCGACATTTGAAAAGGTGGCTGATTTGCCTTTCGATAGAGCCTGGCATCACCTCCAAATGCTTAATCTGAGTTGGGATAAGAGAGAGGCTCTTTTGAAGCTGCACAGACTCAGTGCAAAGGATCGCGAGGCTGTCCTCAAGTTGATCACGTGA
PITG_04099	RXLR	secreted RxLR effector peptide, putative	609	ATGCGTCTGCCTTACGTATTACTGTTAGCGGTAAGTATTGCTATCTTTTCGTGTACTGCTGCTGCATCTGAACAAGAAGCTGCTGTCACGCTGCAAGCTAAACGCTGGGGCTCACTGCACCCCGCCACTGCCCCTGGATATCGTGACACGTCTGGCAGAAGGCTCTTAAGGTCTGATGACAGTCTCCCGATAGTTGACGACGACGACGTCAACACTGAAGAGAGAGGCATCGCATCATTTACCAAGATAAACGAGATGATCAAGAAAGGAAAATCGGCAGTGAGCGCCAAAGCGAGCAACAAGATGCTGTGGCTCAAGTATCAAAAGTTGCTCGGTCAAAAGCTTTCGGACTTGGACATCACCGGAGTTTGGCTAAAGCAAGGAAAATCTGCGGATACC…		PcRxLR062_Predicted_P._capsici_RxLR_PHYCAscaffold_15_f_895599_895814_3	RXLR	216	ATGCTTACGCACTGTACAAGTGGTATTCGCTTCGTGTGGCTGGCTTGCAGGGTCTTGCTGGCGCTCTGGCGCTTCAGGAGCTGCCCGTGTTGGTGTCTGAGGAGGAACAGAAGGAGATGGCCACTCGTGTCGTACTTGCTGCTCTGTCCATCCCGCTGCTTGACTTTGAGGCGTCTTCGGCTGTTCTTGGCGATGACTCGGTTGCTCAACTACTGA
PITG_04139	RXLR	secreted RxLR effector peptide, putative	435	ATGCGCTCAACTTACGCTCTGCTCTTCACTGCGACCATTCTCCTCGCATGCAGCGACGTTCTGTCAGCAGTCGCAGACAAGGACACGTCCAAGCTTGATAAGGCACCGGCGCCTACATCGATCCTGTTGGCTCCTTCGATCGAAGCTGCCGTCGGAAAGCGGCTACTGAGATCGAACAGAATGGATTACATTGTCGACCACAGCGTGGGCGATGACGACCATGAGAGCGACATCGATGGAGAAGAAAGAGGTGGGACTTTGAGAATACCTAATCAGAGGATTAGGAAATGGCTATCGAAGGATCTGACGCCAAATAAAGTGAAAGCCAAGTTGAGCATCTCAAGCCATACTGCCACGGACAGCGAGATTTATAAGCTCTACCAAAGCTACCTCGCGTCG…		PcRxLR063_Predicted_P._capsici_RxLR_PHYCAscaffold_15_r_160936_160685_4	RXLR	252	ATGGCGGCGGTGTGCGGTGCAAGCACCCGGGCTGTACCAAGAGTTGCCAGTCAGGCGGTTTCTGCCGCGGCCACGGCGGCGGGAAGCGCTGCGAATACCCTGAGTGTAAGAAGTGGGCACAGAAGAACGGCCACTGTGCGAAGCACGCACAGGAGATTGCGGCTCAGCAGTTACAGCAGCAGCAGGTGCTTCAGGCACAGATGCAGCACCAACTCGTGCACCCTTGAAGCTTTGAAGGTGTTCTATGAATGA
PITG_04145	RXLR	secreted RxLR effector peptide, putative	387	ATGCGCAGTGCATTTTACATTTTTCTTGTTGTCGCCGTCTTAGCTCGCTGTAGTGTCGTCGCAGCATTCACGAATGCCGATGACTCTCAGCTCTTGTCGAAGGTCTCTCCCGACTTCGCAGCCAACGATATGACCTATACTGTTTCCCGGAAGAGACTTCTTCGAGTCGCAGGCCGGGAAGATGATGACGCGACGACCGATGAAGAAGATCGAGGTTTTACCAGCATCGTTGATGTCATCAAGAGATCGGATGCCGCCGAAGCACTACACAAGTTATCGAAAGCCTCCGCCAAAAAAGTGAAAAAGGCCGGCAAAGCTGTCAAAGAACTGACTGCAAAAGAGAAAGAGGCCTTGAAAGCCCTCTTGGCACTGAAGGATGGCAATTAA		PcRxLR064_Predicted_P._capsici_RxLR_PHYCAscaffold_15_r_24073_23810_4	RXLR	264	ATGAACAACTTGGGGCGATCCTCGTCGGTCTTTTTTACAGCCTTCTTCCTCTTTTTTGAGTCGCCTTGCTCTGCTTCCTTCTCCATAAATGCCGCAAGCTCAGCGTCACTGCCACTTGCAGTGACGGCTTCCTGCCCGAACCTGGAGAACATCACACGAAAGCTCCGATTCAATGCAAAAATGTATTCACCACTTCTGGAGAGGACACCGTCTACTGCAGCTAAAATAACTGCTGACCTGGACTGGATCACTCTACAGCAGTAA
PITG_04148	RXLR	secreted RxLR effector peptide, putative	435	ATGCGCTCAACTTACGCTCTGCTCTTCACTGCGACCATTCTCCTCGCATGCAGCGACGTTCTGTCAGCAGTCGCAGACAAGGACACGTCCAAGCTTGATAAGGCACCAGCGCCTACATCGATCCTGTTGGCTCCTTCGATCGAAGCTGCCGTCGGAATGCGGCTACTGAGATCGAACAGAATGGATGACATTGTCGACCACAGCGTGGGCGATGACGACCATGAGAGCGACATCGATGGAGAAGAAAGAGGTGGGACTTTGAGAATACCTAATCAGAGGATTAGGAAATGGCTATCGAAGGATCTGACGCCAAATAAAGTGAAAGCCAAGTTGAGCATCTCAAGCCATACTGCCACGGACAGCGAGATTTATAAGCTCTACCAAAGCTACCTCGCGTCG…		PcRxLR065_Predicted_P._capsici_RxLR_PHYCAscaffold_15_r_450438_450223_5	RXLR	216	ATGCCGAAGCTACGGAATATGTCAAGATCTTTGATAATGTCCGCCCTATTTACGAGTACGACAAGGTGTGGGACCTGGAAGAGTATTCGCAACGTGCCCACACAGTCACAACGCTTAAAGCAGACATGTTACAGATCAGTACGTGGGAGAAGGAGCTTGAGAAGATGCGAGCGGGCCAGACAATTGGAATTTTACACGTGGAAAGCCGCAAGTTGA
PITG_04153	RXLR	secreted RxLR effector peptide, putative	270	ATGCGCAGTACATTCTACATTGTTCTTGTTGTCGCCGTTTTAGCTCGCTGCAGTGTCGTCGCAGCATTCACGAATGCCGATGACTCTCAGCTCTTGTCGAAGGTCTCTCCCGACTTCGCAGCCAGCGAAATGACCAATACTGCTTCCCAGAAGAGGTTTCTTCGAGTCGCAGGCCCGGAAGATGATGACGCGATGACCGATGAAGAAGATCGAGGTTTAGGCAGCATCGTTGATGTCATCAAGAGATCGGATGCCGCCGAAGCACCGTAG		PcRxLR066_Predicted_P._capsici_RxLR_PHYCAscaffold_15_r_576518_576066_6	RXLR	453	ATGCGTCTCTCTCAAGTTCTGGTGATTACCGTAGCGTCCTTACTTTTCGCAAGTGACACAGTTGCTGTAGCCACTTCCAACCAGGCCAATTTGGCCATCTCCAAGATGGCGCCGAGCCAGCGACTTCTGAGGAGCAACAAGTACCCCATCAAGGAAGAAGACGAGGAAGAAGACCTGTCTGAGGACTCCATCGACGTCCAGGAACGTGATTTCACTGCTCATGACGAAGAGGACTTGGAAGAACGCAGCCCTTTGTCCGACGCTGTCGTGAAGAAGCTTAATACGATTGCTAATGGTTGGGGAACTAGTTATTCGAGCGTAGCTATGGGTCGGTCATCAATCTCGCAAGCCAAGGCTAGTGCGTTGCTTGCCTTGCGTGACGCATACGTCAGTGGTGAC…
PITG_04164	RXLR	secreted RxLR effector peptide, putative	360	ATGCGTCTCTCTGTTATCCTGTTGCTTTCTGAATCAACAGCTCTCGTTGCCTCTGGCAGCACGCTGTCCATCGAGACCGACGCTAAACCAAGGTCACTCCGGTCAATCAAGTATGCTGCCTACGCGGAAGAAGAACGCGGACTTGGCTTCAATGCAAGCGAGCTAAAGATTTTGAAGGGTTTGTCAAATACTCAATTCCACAGAATGGCGAACGACCGCGAGTATCTGAAAATGATTTTCACCTCGTGGAAACAAGGGATGAAGTCGCACGAAGAGGCTGCACGGTACATGAGAAGCGAAGGCGTTAGTGATTCCGCGATACGGCACTTCCTGGCAGCGTATCAGCAACACAAGACTTAG		PcRxLR067_Predicted_P._capsici_RxLR_PHYCAscaffold_15_r_606951_606493_5	RXLR	459	ATGCGTTTGACTTCCATCGCGTTCGTGGCTGCAGCCTCCATCTTCGTTTGCTTTCAAGAAGCATCTGCCGTTAGTGATTCGAAGGGCCCTGAGAGTCGCGTACAGACTGCGAACAGTGACAACAGGTTTCTGAGAATTGACCAAGATGAAGAAGAGAGGGCCGGGCCTCAACCCTCCAAGTCGCTTTTAGAGAAGTTCACCAGTAAGGTTACAGCTACCAAACTGAAGAGAAGCAAGGCGGTTGCTGACCTCACCAAACTGGACGACGTGGTGTATCTCAAAGCTACTCCTGGATATAACGTTCCCCTGTTCCAGCGCATTGAGAAAATGGGTTTTAACCCCGATGGGATGTTGCTGAAGATGAGGGAACGGGGCAAAATCGACCAAACACTGCTGAAA…
PITG_04167	RXLR	secreted RxLR effector peptide, putative	492	ATGAAATTTTATATTACCGGTAGGCCAGACCCACTGAGCACGACATCCCCGCTATTAGCGGGCTGTCACACTCAGTTTCCAACTTACCCACAAGCCCGCAAGTCGTTCCACTCGCCAAATCCAAGTCCAAGAGTGCGTCTCACCTATTTTCTGTTGTTTACAGCGTCGACTGCGTTCCTTGCTTCTGGTAGCATGGTGTCCATTAATAACAACGCTGAAACGAGGTCGCTGCGATCTTCCAAGACGGTTGTCAATGGCGACGCGGCAGAAGAAGAACGTGTACTCGGTTTTGACTCAAGCGAGATAAAGGCTTTGAATAAATTAGCGAACAGTCAATTTCACAGGATGGCAACTGACCCGGAACACTTGAGAATGATTTTCACTTCCTGGAAGCAGGCG…		PcRxLR068_Predicted_P._capsici_RxLR_PHYCAscaffold_16_f_499017_499577_3	RXLR	561	ATGAGTCTACTCCTTAGCTGGCGTAGTCGTCTCAGCAGCTTGTGCCTCCTCAGTCTTAACGTCAGTGTTCTCTGTCTTCACGGCTTCGATATTGTTGACTTCACCAGATGTCGTCTCCGGCTTTGGTTCTTCGGTCACTGCTGCTTCAGTGGTCGCCACCTTCGTTTCCTCAGTTGCAACCGCAGTTTTCTCTTCGTCCACTGGCTTAACGTCAACTTTAACCTCCGTTTCCTCAACTGTAGTCTTCACTTCTTCCACCGGCTTAACTTCAGTTTTCGGGTTAACCTTGTCCGTTTCAGTGGTCTCCTTGACCTCCGTTTCCTCGTCAATTGTATCCGCCTTCACCCCTTCCGGAAGTGGGAATCTGGTTTTCAGCCAGTTGTCAAGGTGTTCAAACAC…
PITG_04169	RXLR	secreted RxLR effector peptide, putative	363	ATGCGTCTCACTTATTTTCTGTTGTTTATTGCGTCGACTGCTTTCCTTGCTTCTGGCAGCATGGTGTCCATTAACAACGACGCTGAAACGAGGTCGCTGCGATCTTCCAGGACGGTTGTCAACGGCGACGCGGCAGAAGAAGAACGTGGACTCGGTTTTGACTCAAGCGAGATAAAGGCTTTGAAGAAATTATCGAACAGTCAATTTCACAGGATGGCAACTGACCCGGAACACTTGAGATCGATTTTCACTTCCTGGAGCCAAGCGATGAAGCCTCTAGAAGACGCCGCAGACTACATGAGAAGTCAAGGTGTTAGTGAATCGGCAATCAAGCACTTTATCGCTGCGTACTTTAATCACTAG		PcRxLR069_Predicted_P._capsici_RxLR_PHYCAscaffold_16_f_588258_588653_3	RXLR	396	ATGCGTTTCTCTCAAGTTCTAGTGATTGCCGCGGTATCCTTACTGTTCGCAAACGACACGGTTGCTGTTGCCACTTCCAACCACGCCGCGATCTCCAAGACGGTGCAGAGCAGCCAGAGCCAGCGACTTCTGAGGAGCAACAAGTATCTTGTCGACGAGGAAGAAGACCAGTCTGAGGACTCCGTGGACTTCGAGGAACGTGGTGGTGGTAAATCCCACCCTTTAACGAATCGCAAGTTAAGAAGCTTGAAGCAATCGCTCGAAGTTGGGGAACTACTTATACGAGAGTTGCTATGGGTCAGTCAGGCATCGCGACCGAGAAGATTAATGCGTTGCTTGCCATGCGAGACGCGTACATGCTTCGCGACAGGGTTGCTAAGCAGGCAGCAAAGATGA
PITG_04178	RXLR	secreted RxLR effector peptide, putative	270	ATGCGTTTCACTCTCTTACTGTTGTTTACTGCGTCGTCTGCCCTCCTTGCATGGGGCAGTACGCTGTCCATCGAGAACGACGGTGAAACGAGGTCGCTGCGACAAACCAAGCTGGTAGTCAGCGACGACGCGCAAGATAAGGAACGTGGACTCATCTTCGACGCAAGCGATCTAACGGCTTTGAAGAGCTTTAAAACGGTCAATATCACAGGATGGCAACTGACCCGGAACATTCGAGAACAATTTTCACTTCCTGGAAACAGGCGATAA		PcRxLR070_Predicted_P._capsici_RxLR_PHYCAscaffold_16_f_879107_879370_2	RXLR	264	ATGATCTTCGCAGCTTTCGTAGTCTTCGCGTACTTCGCAGTACTTTGCAGTCTCCGCGTCTTTGGGATCTTTGTGACCGTCGCTGCTCTCACTTGTAGACTCCGAGATTACCGTGACTATCGTGTTCATCGTGAACTTCGCCGTCTTAGCGGTCTTCGTTATCTTCGTCATACCTGGGGTATCCGTGGGCTTCTGAATCACGTGATTTTAGCAGGAAGTCGGTGTACCGTGGGCGGAGCAGGAGCTGCAAGGAAAATCATCTAA
PITG_04182	RXLR	secreted RxLR effector peptide, putative	357	ATGTGGCTGTACCGGTTCCTGACTGCGTTGGGTTCTGGTGTTTCGATTTTGTCGGCATGTATCGATGGTGCTTCTATGCCTGTCCTCTCGAAAACGACGGGCTTAAACTTGCCCCAGGTGCTGACGGACACGCCAGAATATTTCTCAGCGAAACGACTTTTGAGGGGTTCTACGAAGCAGAATGAAGACAGAGTGATCAACGCTGGAATCGAAAAACTGACCGGGCTCATCAAGGCGGGGGTGTTAAAGCTTGGTGAAAATGTGGACTGGCGGTCCTGGCTTTTAATCGATCAAAGTGCGACGGATATTCTCACGATGTTCAGGCTTGAAAAGGGCTTGAGCGGGGCTCTGGTGTAA		PcRxLR071_Predicted_P._capsici_RxLR_PHYCAscaffold_16_f_949001_949462_2	RXLR	462	ATGCGTATCTGCTTCCTGTTACTCCCTGTCGTTGCGCTGATCGCGGCGGTATCGGGGTCCTCCGTCAATCTGCGAGCCTCCCACAGGATCCAATCACGTGACGTCGCCCAAGACAATACAGGCGGTCGAGAACTCCGTGGAGATTTAAACACCGGTGAAGCGACCGAAGAGAGAGCGAAATTCGATTTCGTCAAGAAGCTGGTTTCAAAAGCGAAGGGCGATCCGTTGGAATCGTTCGCGAAGAAGCAGACAAGATACGTTTTCAATGGTCGTGTCTTCAATGACTTGTATAAGAAGTTCCCCGATCCTGACGCACTCTACACGACGTTAAAGCTGAGCAAGTACGAAAATCGGTGGGACAAATTTGGACAAGCGACCCCAAGTTTCAAAATTTACGGG…
PITG_04194	RXLR	secreted RxLR effector peptide, putative	324	ATGCGCAGTATTTTTTACGTTGCTCTTGCCGTTGCAGTCTCAGCTCGCAGTAGCGTCGTCGCAGCGTTCCCAGATCCCAATGAGTCTCAGCTCTTGTCGAAGGCGTCTCCTGACAAAAGATTCCTTCGTATCGCAGGCCAAGAAGTTGTCCAGAGCCGTCCGCTGGACGGAAATGGTGGCGTCTGGAAATCCATAGTCCAGACTACGAACAAAGTCGCCAAGAACCCGGAGATAGACCTTAGCGACCTCGTCAAGGTGGCCAAGAAGGCGAAAGACTTGAAGAAGATTAAAAACTTGATTAGCCGTAAGAAAACATCTTCGTAA		PcRxLR072_Predicted_P._capsici_RxLR_PHYCAscaffold_16_f_991456_991914_1	RXLR	459	ATGCGTATCTGCTTCGTCCTGTTACTCCCTGTCGTTGCGCTGATCGCGGCGGTATCGGGGTCCTCCGTCAATCTACGAGTCTCCCACAGGATCCAATCACGTGACGTCGTCCAAGACAAAGCGAGTGGTCGTGAACTCCGTGGAGATTTAAACACCGGTGAAGCGACCGAAGAGAGAGCGAAATTCGATTTCGTCAAGAAGTTGGTTTCAAAAGTGAAGGGGGATCCGTTGAAATCGTACGCGAAGAAGCAGACAAGATACGTTTACAATGATCGGATCTTCAATGACTTGCTTAAGAGGTTCTCCAATCCTGACGCCCTTTACACGACGTTAAAGCTGAGCAAACACAAAAATCGGTTCAACAAATATGGAGTAGCTACTTCAAGATACAAACTCTAC…
PITG_04196	RXLR	secreted RxLR effector peptide, putative	423	ATGCGTTGGCTCATTTGGACTGCAGTCTCCACTCTGGTGATGCTTCTAGCAATGACTGAAGTGTCCGCATCCATTCGCACCCCTGAAATTTCGACAAAGGGTTCGACATCCGCTACTGCGTTTCGTGCCCGTTCACTTTCCAGCGAGTACAACAGCCTTGAGAAGAGAAGTCTGCGTGACAAGAGCAGTTCGTTAATCACGGAAAGCGAAGAGCGGTCTATCGCTGAATCTCTTGCGAATAAGGTCGTTAATCGACTGTTCAAGACGCTTTACAAAAAGGAAATGACACCATTGACCTTTCGAGCAAAGATGATGGGGCGTGACAACTTCCTCGTTGGTGACTACAAAGTTTGGTGGGATAAGGCTCGCGCGACAGGGACGATTCCGAAGTGGAAGTTT…		PcRxLR073_Predicted_P._capsici_RxLR_PHYCAscaffold_16_f_994041_994505_3	RXLR	465	ATGCGTATCTGCTTCGTCCTGTTACTTGCTGGCACTGCGCTGATCGCGGCGGTATCGGGGTCCTCCGTCAATCTGCGAGCCTCCCACAGGATCCAACCACGTGACGTCGTCCAAGACAAAGCGAGCGGTCGTGAACTCCGTGGAGATTTAAGCACCGGTGAAGCGACCGAAGAGAGAGCGAAATTCGATTTCGTCAAGAAGCTGGTTTCAAAAGCGAAGGGCGATCCGTTGGAATCGTTCGCGAAGAAGCAGACAAGATACGTTTTCAATGGTCGTATCTTCAATGACTTGCATAAGAAGTTCCCTGATCCTGACGCACTCTACACGACGTTAAAGCTGAGCAAGTACGAAAATCGGTGGGACAAATTTGGACAAGCGACCCCAAGTTTCAAAATTTAC…
PITG_04213	NON-RXLR	conserved hypothetical protein	300	ATGAAGGTCCTGATCGTTTTTGCTGCTGTCGCCACGCTGCTGATGCCCGTCCACGGTGTTTTAAGACAGTGTGCTGGGATTGGCCCTGACAACAGATATGAGGGCTCTGGCTTCTTGACTGCCGATTTCACCCAGAAGTCCTGCGCCTCGTCCGGCGGCGTAATCGATCCTAACAGAAAGGGTAACCTGAAGTGCTGCAACGTCCCCGATGCCCGCCAAGGCGACTTTAACGGCTTTTGCAGCGAGCAAAACGCTGGAAACAAATTCCCTAACTTTCGACCTTCTGCCCAGTCGTGCTAG		PcRxLR074_Predicted_P._capsici_RxLR_PHYCAscaffold_16_r_479022_478174_4	RXLR	849	ATGGTACCCAATGCCCGTTCCGCCGTCGCTGTACTCGTCGTTGGGTGTGCAGCTCCTGCATCGGCGAAGCGCACGCGCTTTTGCTCCTGTTCTCGTATACGGGTACTTCGCCGTAGAGCCGGCACTGGTGTCGTCCGTGCACGCCTTTTCCGATGCTTCACTGTCACGTTCTCCAATGGCCCAGCCGTCGCCGTCGTCATGGTCGCCGGCAGCACGATCGTTGCCGTCGTGGTTGCCACCGTGCCAGCCGTCGCCGCTGGCACCGCGCCATCTGCCGTAGCTGTGTCGCTGATCATCGCCACCCCCGTCGTTGCACTAGCCTCGGTCGCTGTCGTAGCTGCTGTCGCGACCGGAATCGTCGTCCTCGGCCTATTTGCTTCTGTCTCCGCGTTTGTTAAC…
PITG_04279	RXLR	secreted RxLR effector peptide, putative	288	ATGCGTTTTAGCTACATCACTTCCGTCACTGCAGTCGTCTTCCTCACAAGTGGTGAATTTGTAGCCCCCTCTGTAAATGCCGAAGAAACCAAGCTCGTGGTTTTAGCACAAGCTTCGAGCATAACTGATCAGAATGTTGTCGCTGGCAAAAGGCTTTTAAGAGATGATGGTGCTCGACATGGCAATTTGTCCGCCCAAGAAGACCGCTCGTTTCTGGAGAACACCCAGTTTTTGTACTGGTACATGATGGGGAGGACACCTCAGAGCGTCTACAAGAAATACTTCTAA		PcRxLR075_Predicted_P._capsici_RxLR_PHYCAscaffold_16_r_587287_586895_6	RXLR	393	ATGCGCCTCTCCCTTGTGGTTCTTGCGGCCGTCCTCTTTGCAAGTGGCACAGCAGTGTCAAGTGCCGATCCGGCCAGTGTGGCCGCTGTTCACTCCTCGCGTGTTCTCTCTGACGAGGACAAGCGTTTTCTTCGCCGCCATCCAACCGAACACGACAATGAAGAGAGGGCTTTCGGGCAAAACATGTTCGCTGCGCTGAAGCTGAGCAAGATGAAGACAGATGCGGAGTATCGCGTTAAGGTGTTCCACCGTTGGAAAAAGCATGGGTACACCGCGGACGATGTAGCCAAACACGTGCCAGCGAAGCTCGCTGACCAGTACAGTCACCACGTAAACACGTTCACGACTTCGGGGTGGGTGATGAATCCGCTCCGTATCTTTAGTCCACCGTAA
PITG_04290	RXLR	secreted RxLR effector peptide, putative	462	ATGCGCAGTGCATTCTACATTGTTCTTGTCGTCGCTGTCTTAGCTCGCTGCAGTGTCGTCGCAGCATCCACGAATGCCGATGAATCTCAGCTCTTGTCGAAGGTCTCTCCCAACTTCGCAGCCAACGATATGACCTATACTGTTTCCCGGAAGAGATTTCTTCGAGTCGCAGGAACTGGTAAGAAAGCAAATAGTGCAATCAAGTTGCTTCACTGGGGCTTCTTTAGCGCGATGAGGGGTTTCTTACTTTTTCTTACTGTTCGCCTTCTTGGCCGCCTCAATGAGCTTGACTACGCTGACTTCTGCCGGCCTCTTGATTATTTTTGTTGGTACCCTGAACAATTACTTTCCAAATTTCACCGTTTCCATTTCCACCGCCCTGGACGACTTCTTGGCCTG…		PcRxLR076_Predicted_P._capsici_RxLR_PHYCAscaffold_175_f_44944_45207_1	RXLR	264	ATGGCTGAAACGCTGTCAGTTCCAAGTCTCGTATGTTCTTTCGCCGTCCCTGCGGTACTCGAGCTGCCGTCCGAGGTCCCAGCTGCCGTGATCGTCCGGGGTTCCCGCCAGGTGTGCCTCCGTGGCCATCGTCGTCATCGACATCGTCGTCATCTTCGCTGGAACTGCTGCTGCTCGAGTCTCCGTCGTCTCCGCCATCCGTTCCGCTTGCGCCGTGCGTCGCTGGTTGTGCTGGTGGAGTCCTCACTTCTGCCGTCGTCGTAG
PITG_04300	RXLR	secreted RxLR effector peptide, putative	678	ATGCGGAATCACTGGATTGTTACGCTGCTTGCTGTCGCTATCTTTGCAGCTGGAAATGCTGCCGTGGCGACGACGGCCGTCGGTCACCAGGTCCTCAGCTCTTCGACGCGTAAGTTGCGAGCCCACACTGAAGTTGGCGACGAGAGAGCAAACAGTCCAAGCCTCAGTGTCTATGAGAACCTCGCTAGAGCTCTACCGAAACTTTTACAGGACGATGAGATAACGGTGCTGGCAGGTAAGGCGCTGGCAAAGAAAACCTCCTCGTCGGACGTTGTTTTTCTGATGCTCGGGCTTGACAAGGGGCTGCCAGGGATCCTAAGCAACCCCAACCTAAAACAATTTGCTTACTATCTCGAATTAACGGAAAAAGCGCCGACTCAGACCCTGGTTACAAAGTTG…		PcRxLR077_Predicted_P._capsici_RxLR_PHYCAscaffold_17_f_191803_192153_1	RXLR	351	ATGTTTCTTCACTGTCTTCTCCTCTTCGTCCTCTTCGGAGTCGCTGTACCATTTCCTGCCACCACTTTTCTTTGTCGACGACGGAGTGCGACTGCTCTGACTCCTAGTGAGAGACCCGAACATCTTCTTCCTGGGCTTCGGCAGCTTCGTTGGTGGTGGCTTCTTCTTCTCACTGTCACTGTCTCCAGCCTTCCTACTGCCAGATTTAGTAGCTCGAGATCCAGCGCCTCCTTCCGATGCACTCGAAGACCGCAGCGAACTGTCATTGGAGCGACTGGGCGTCGGCTTCTTCGCTGCGTTGCGCCGTACGTCGCCCCCAAGAGGAGACCCGTCGTCCGAACTGTCACTTAA
PITG_04314	RXLR	secreted RxLR effector peptide, putative	465	ATGCATTCAAGTCTTCTTTGGTTAGGCGCAGTCGTCGCTCTCCTTGCGGTCAATAATGTCACGGCTGTATCGACCGAAGCTAATGGGCAGGTTGCCCTATCTACGAGCAAAGGCCAACTAGCTGGCGAGCGTGCTGAGGAGGAAAACAGCATCGTCAGGTCCCTCCGCGCAGTCGAGACAAGTGAAGACGAAGAAGAGAGGGATTTGCTTGGGCTTTTTGCCAAGAGCAAGCTGAAGAAGATGATGAAAAGCGAAAGCTTCAAGCTGAAGAGGTTTGGAGAATGGGACGATTTCACAGTGGGTTATATTCGTGAAAAGCTCAAAAACAAGTATCCGGACCTCCTTTTGAACTACCTAAATGTCTACAAGAAGGCAGGCAATGAGATCGTTAGACACGCT…		PcRxLR078_Predicted_P._capsici_RxLR_PHYCAscaffold_17_f_332705_333211_2	RXLR	507	ATGGTGTTCGCCTTCCGCTCCGCCGCTGCGCGACTGACCCCAGCCCTCGCCGTGTTCCTGGGCGGTGCGACTCTGGGCACGATGCACTCGGGCGTGGCCCGCGCCGAGGACAAACGCGACCTGCGCGATTTGGAGTTCGGTGTGCCGCACGACCGCAAGCGCGTGGATCCGTTCTCGCCTTTCTTCCCGTCGGACAAACACCCGTGCACACACGCAGGCATGTTCATTCCTGGCTGCCACGAGCTCAAGATCTTCTCGGGCTCGTCACACTTTGAGCTGGCTGACGACATCGCGCGCCGTCTGGGCACGCGCGTAGGAAAGATTAAGCTTGGTCGCTTCGCTGACGGAGAGGTGCAAGTACAGGTAGGCGAAAGTGTGCGTGGCAAGGATGTGTACCTG…
PITG_04339	RXLR	secreted RxLR effector peptide, putative	723	ATGCGATGTCACTACTTTGTTTTGCTGGCTGTTGCCGCTTTCTTGGCAGGTGCAAATGTTGCTGTGGCGACGACGGACGCCCAGCTGAGTGACGCCCGAGCGGTCCGCGCCTCTTTTAATACCAAGCGCGCGCTGCGGTCCCATACTAAGGCGACTGACCATGGCGAGGAGAGAGCTTACAAGCCCAGTCTCAGTGTCGTCGAGAGCCTCAACAACTGGATGCAAAGAGCATCGAAGAATATCTTGCCTGACGACGTTATTTTGGTCATGGCCAGTAAGGCGATGACAAAGAAGACCTCATCTTCGGACGCTGTCTTCGCGATGCTCCAGCTTGACCAGGGACTAAAGGGAATCCTGAGCAATCCCAACTTGAAACAATTTGCCTACTATCTCGTATTG…		PcRxLR079_Predicted_P._capsici_RxLR_PHYCAscaffold_17_f_527200_527679_1	RXLR	480	ATGAGTTTGGTTGGCCATGGTGTTATTGCACTGGGGTGTGTATTCATTATCATTTGCACTCGCTCACTGGGAGCTATTGTGTTCGTCTCGTGGAAATTCCGCACATTGAGAGTTTTTATTGCGCCGTGTAGTGTAGATGCGACGTTGGGGGTACGATGCAAACTGGTGTTGTTAGGGGGATACATCTGGGAGAACGGCCAATTGTTCTACAAAGTGAGCACTCTAAAGGCATTTGGGCTTTTGAGAATGGTCGAGGAAGATGGCAGCGAATTTGTTGTCTACACCAAACTCCGATGGAGAGCTATCCCTCATAATCACCTTTATGTCGTTGGTGCTGTGTCTGATACTTCCGTTGTGTCTTGTGATGAACGCCTGAGCACTGGTGTTGTAAGTCTATTT…
PITG_04351	RXLR	secreted RxLR effector peptide, putative	318	ATGGTAGCAGTTCCTCGGCTCCGTTATACCCTCCTTCTCGTAGCTCTCGCTTTCTTCACCAGCGTGGTCACTACCTCAGCGGCTAAGGTACAGAGCGGAAACTTAAATCTGCTTGTTTCCACTACTGCGGATACTACCGATAGTACCACGGCGAAGAGATTGTTGAGGCAAGTTGTCAAGGCATCTCAGGAGAGCGCCATTTATCCCAGCAAAGAATCGAAGTCTGCTGCAGCGGAAGAAAGAGGATGGCTTACCAATTTTTTTGGTAGTAAATTCACCTTGAGTCAGCTTCGGAAGAAACATTTTCAAAGCTATTGA		PcRxLR080_Predicted_P._capsici_RxLR_PHYCAscaffold_17_f_531574_534018_1	RXLR	2445	ATGCCAGTGTTCGATGCATTGCTGACATTGACAATTCTCCGCGCAATTGGATGTGATCGGGTTTGTGCGAACCAAAAGAGACGAATGGCTGACATTGTGAAAAGAATGGAAGACGGAGCTTTTAGGACAGGGAAAGCATGGCGAATTTTACGAAAACTCAACAAGTCCGAGATGAAAAACGATGCTGAAAGATGGTCAACGTTTCTCGAACTGTCGAATGTGTTGGATCCTCGTGCTTTCAATTCACGACGTGGTCGGGCGCTGATGAATGAAGCAGAGCAAGTTATTTCGGTGCAGCAATTGGAGTTGGCGGCTGTACGAGGTCCAATTGTTGACGTGAAGCCGGAAGGAGAGAACGTTGCAGATGAATTGTGGGATATCGCGGAACAGATAGTTGAG…
PITG_04354	RXLR	secreted RxLR effector peptide, putative	441	ATGCGTCTGAGTCCCATTCACCTTGTGGTCGCAGCTACGATCGTTGCTACTGGCTGCGCTGCCTCTGCTGCCACGGATTCGGACGGTCCTCAGCTTTCACCCGAGACCTCGCCGGATGCCGTGGTGTTGGCTGATACTATCCCCCAAAAGAGCGCGAGATTGCTGAGATCTCGCGATGCTCAAGAGGAGGAGCGAGTACACCCTTTGTTGATGCATGAAGGTGTTGCGGTCGCGATAGCAAAAAGTGTTAGTGCTGACTTGGACTCGAGGCTTATGGCAAAGGTTAGCCAAATCGACAACGGCAAGGAAATATTGAAGCAGTGGAGAGATAAGGGTCTAACGATTGCCAAACTCAAACCCTTACTGAAGAATACCAAGAAATGGAAAGCTACCCCTGAA…		PcRxLR081_Predicted_P._capsici_RxLR_PHYCAscaffold_17_f_94089_94349_3	RXLR	261	ATGATGGAAAGCTTAGCGCTGGAACTCGTCGCTCTCTTCGGCTTCCTGTGCCTCCTCCTCAACGTCTTCCTGCCTGCGTTGGCCTTCGTCCTCCGCTTCGCAAGTGTTGACGCGCCCCGCGAGTGGCGTAAGTGGCAGCTGCATCGCAGTCAGCAGCGAGAACTGCGACGTCTTCAGCGTCGCGTCGACGTTTTGACTCGCAGGAAGCAGGCGGTGAGCGCGTTGTTAGCTCTAAACTGGCATTTAGCTGCGGTTATCTAA
PITG_04355	RXLR	secreted RxLR effector peptide, putative	441	ATGCGTCTGAGCCCCATCTTTATTGGCGTCGCCGCTGCGATCACTGCTAGTAGTTGCGCTGTCTCTACTAGCACGTTGACTCAACACTTTTCCGCGGGCCTCCCAGCTTCGGTACAGCCAGTTGATACAGCCATCCAAAAGAGTGCGAGGTTCCTGAGAAGTCCTGAAACTGAAGAAGAGGAGAGGGGTAGATACGACTTTCCTTTCCTGGTGTCTGAAGGTGCAGCCAGAGAGATGGCCAAACGAATTTCTGACAACCTGGACTCCACCCTGATGAGCAGACTTAGCGCAATCTCTAACGGTAAAACCATTTTGAATCGATGGAGAAATGAAGGTCTCTCTCTTGCCGAGGTTAAGCCTCTTCTGAAGGAAGCTGGTAAATGGGGCGATACCTCCGAA…		PcRxLR082_Predicted_P._capsici_RxLR_PHYCAscaffold_17_r_342278_341985_4	RXLR	294	ATGAAGGCGTGCAAGTTCTTGGTACTACTTCCTTCTCAAGCACTCGCTAACCACGCTGTTCTTCATGTAGTTTGTGATCGCCTGTTTAGATACACTGCAATTCAGCGGGAGCTTCGAAAGAAGCTTGTAGGGGACTACGTGAGTATGAGGACGGAAATGAATCAGTGCCAACAGAAATGGTTATCAGCTCTTCGCCATGAACACACCACCACGCTGGACCGGCTCGAAAAGATAGAAACTCGCTTGGATTCTCTCGTGGAAGCTGCTACAATATCCATGAACAAGCTGCAATAG
PITG_04373	RXLR	secreted RxLR effector peptide, putative	426	ATGCGCGTTTCTCCTATTCTACTAGTGGGCGTAGCTCTTACGCTTCTTACTGCTGGATCTGCGCTGTCCACGGTGGTGAGCTCTGAGTCGGCGAGTTTGCTGCAGTCGGTTGATGCAGTGCGCCAAGTCGACGTTGTTGAGAAAAGATCCTTACGAATGGAAACGATCGATGACGACAACACGGAAGAAAGAGGTGCTTCTTGGACAGACCTTCTGAAAAGCTATATCCCCGGGACGCTGGCCAACGAGACATCAAAGATAAAAAAGCTAGCCTCAACTTTTGCAGGCTACAGAGCTCAAGACTTGCATCCGCATACAGTCTACAAGATCGCAAAAAAACAGCTCAAGTATCCTTTTAAGAAGGCTGTGAAATATGGATATCGCTACGAAAAATACCTG…		PcRxLR083_Predicted_P._capsici_RxLR_PHYCAscaffold_17_r_638461_638174_5	RXLR	288	ATGAGCAGGACACAAACCGTATCCTCACGGCTATTGTGGATGGCATCCGCTCCGACCGCCCGCCTGCTATTCGCCTTGCGGCCGTTACGGCTCTCCGTAACAGTTTGGAGTTTGTCAGCGAGAACTTCAAGCGCAAACAAGAGCGCGACCACCTTATGCAGAAGATTTGCGAAGCGACCCAGTCCCCAGACCTCCGTACCCGTGTGGTCGCATATGAGTGCATTGCTGCCATCGCTACGATGTACTACGAGTATCTTGCCGAGTACATGGAAACGCTATGCAAACTGA
PITG_04388	RXLR	secreted RxLR effector peptide, putative	918	ATGCGGTTTCTTTTCTATATGCTGCTGGCATGTTCAGCGGTAGTAGCGGGTGAGCAAGCTGCCGCAGCCAAGGAGCTTCGACTAAACTCTTTCGTGCACCGATCATTCGACGCCCATATTCATGCCCAGCGGCTCTTGAGGGATCGTCGCTCCGTCGATGAAGAGAGAGGGCTTCCGACCGTAATTGAGAAAACCAAGACTTTGTTTTCGACGAAGGTGACCGACAAGACGCTACAGCGCTGGGCAGCCAACAAGAAGTCCCCCCAACACGCTCTGATTCGCTTGGACCTTGACAATGCAGGAAAAGACCTTTTCACAAAAGCTAAATTCGCCGACTGGGTCTCCTTTATGACAAAACGGAATCCGCAGAACGCCGAGGCGGCCATGCTGTCCGCACTG…		PcRxLR084_Predicted_P._capsici_RxLR_PHYCAscaffold_184_r_10707_10180_4	RXLR	528	ATGCGTCTGAGCTATTTCGTGCTTGTAGCTGCGGCTTGTATCTTCGCTTGCGGTGAAGAAGTAGCCGCCGTCAAAGATTCTCAAGGCATTGCTGTTTCCCATACGGATTCGTTGCGGGGAAAAGACAACCGGTTTCTGAGAGGCCGACAGGATGTTGCTGATGAAGAAAGCGATGACGAAAAGAACACTAATGTTGAGTACGAGGAGAGGGCCTTGCCCAAACTCGACGTGGCAGCAGAGAAGTTGATGACGAGAGCGGCAGCCAAGCTGACCAAGAGCAAGTCGCTATCCAACCTCGCAAAAATGGACGACGAGGCGTACCACAGGGCCGTCGTAACAAATAATTTTTTCACGTTGGAGCGCATTGAGAAGATGGGCTACAACCCGGACAAGATGTTT…
PITG_04447	NON-RXLR	conserved hypothetical protein	2076	ATGGGTCCGAGTCCACCGTTTTGTCACTTCGAAATCTGCGATTCATCAGCAAAGGCAAATAGGTGGCGGAAAATGCGTTTGAACCAGGTCGTTTTGGCAACTGCTGTTGCTCTGTATGCAAGCAGCAACCTCGTTGCCGCCGAGTCCACTCGGGATTGGCTGTCTGTGGACGATTTAAACGAGGAGCGCACAACTGCTACAAAGACCGCTACCAAGACGAACAATGTCGAGTCCGACTCGGGATCGGACATGGAATCTGGTGTCACCCACGTACAGAACTCCGATGTCACTCAACTAGAGCTAGATGCTTCTGAAAGCAGTGGGGCTACGAAGGCCACGAAGAGCACGAAGGCTACCAAGTCTCCGGTTCTGAAACAGAGGTCAGTTATCACGTCTGAC…		PcRxLR085_Predicted_P._capsici_RxLR_PHYCAscaffold_18_f_788052_788450_3	RXLR	399	ATGCGTCCGAACCTTGTCGTCCTGGCCGCTGTGATCGCCCTCGTTTCTCGATGCACTGCTGTCTCGGCCGACTCATCTACCAACTTGAATCAAGCGCTTGATACCCTGCAGAATCACGCTGGCGACGGCAACCGGTTCCTTCGAAGTGCCAATATTGTCGATGACCGTGTCGACGATATCGATAGTGACGATGCTATCGATAACGACGACGAAGAAAGGGGAGAGAAACTTGGGCTCAGAAATTTGCCAAATGGCATGCGCGCGGAGAGACCGCAGACGACGTCTACAAAAGGTTCGCACTCGAGCCTTACGTACGCCAAGCGTACAAATATGGCCAAATCGGACGGCTCGATAACAACGAGTACTATCGCAAGTGGTCCCATTACGTGGCCTTCCTGA
PITG_04475	NON-RXLR	hypothetical protein	333	ATGCGTCGTGGCACCGCTGTCATTGACAATGTCAATGGTGAGATCACAACGACCTCAACAGCATCGAACTACAAGAAACCCCGCGAGCTGTCTGATAATACGGGAGCAGCTATGGAAGAAAGAAAAGGTGGTGGACGCGGAGGCCGTGGTGGGGGAGGACGCGGAGGCAGCACAAGAAAATTTGACAGGAGCCAAGTTAATAACGGGCCGTACACCGCCATTGGATTGATGTATCCGAACGACACGCCATACCTCAGAGAGGACCTTCGCAAGCTGTACCGTAAATGGCTGAAGAAGCAACAAGCTAAGGAAACCCGTCGTCTTCGCGCCTAG		PcRxLR086_Predicted_P._capsici_RxLR_PHYCAscaffold_18_f_800447_800863_2	RXLR	417	ATGCGTCCGAACCTTGTCGTCCTGGCCGCTGTGATCGCCCTCGTTTCTCGATGCACTGCTGTCTCGGCCGCCTCGTCTACCAACCAAATCAATCTCTCCGAGTCGAATCAAGCGCTTGATACCCTGCAGAATCACGCTGGCGACGGCAACCGGTTCCTTCGAAGTGCCAATATTGTCGATGACAGTGTCGACGATATCGATAGTGACGATGATATCGATAACGACGACGAAGAAAGGGGAGGGAAGACTTGGGCTCAGAAATTTGCCAAATGGCATGCGCGCGGAGAGACCGCAGATGATGTCTACAAAAGGTTCAAACTTGAACCTTTCGTGCGCTATGCGTACAAACATCGCCAAATCGGAATGCTGAAGGAAAACGAGTATTATCGCAAGTGGTCC…
PITG_04844T0	NON-RXLR	folate-Biopterin Transporter (FBT) family	1452	ATGCCGTTGTCGTTGCTGGCTCTGTACTTCATACACGCCTTCTACATGACGTTCCCCATGACTGCGTACGGAGAATGGCTCTTCGATGTGCTCCATATGCCTCCAGCCACGACGACGCTCTATTACTCGGTCACTTTCTTCCCCTGGAACATCAAGCCGCTCTACGGTCTCTTGTCCGACAGTCTCCCGCTCTTCGGGTATCGCCGCAAGTCGTACATCATCATCTGCGAGGTCTGTGCAGCCACGTCGCTGGTACTTACTGCTGCCTACGTGCACTCTATCGCCGGCGCCTTCATCGTCAAACTGGTAGACGCCATCGCCGAGGCCTTTGCCCAGCTCATGCTCGGCATCTTATTGGTAGATCTCACAACGGGAGATGCCACAAGTAGGAGCAGCGCT…		PcRxLR087_Predicted_P._capsici_RxLR_PHYCAscaffold_18_f_801783_802220_3	RXLR	438	ATGCGTCCGAACCTTGTCGTCCTGGCCGCTGTGATCGCCCTCGTTTCTCGATGCACTGCTGTCTCGGCCGCCTCGTCTACCAACCAAATCAATCTCTCCGAGTCGAATCAAGCGCTTGATACCCTGCAGAATCACGCTGGCGACGGCAACCGGTTCCTTCGAAGTGCCAATATTGTCGATGACCGTGTCGACGATATCGATAGTGACGATGCTATCGATAACGACGACGAAGAAAGGGGAGAGAAAAATTGGCCTAAAAAATTTGCTGAGTGGCATGCGGACGGAAAAACTGCTGAAGACATCTACAAGAAGTACGCACTTTCACATGTTATGCGCTATGCGTACAGAACTGGCAGTATCCAGTGGCTGAAGAAAAACGAATATTATCGCAAGTGGGCC…
PITG_04949	NON-RXLR	conserved hypothetical protein	1014	ATGGTGTCCACGACATCCATCCTTGCTATTGCCGCGGCAGTTGCCACTACCATCGACTACGTACAGGCCCACGGCTACATCGCCAAGCCAGCTCCTTCCTGGAAGGCCTCGAAAACAAATAACTGGGTTGTCGAGATTGAGCCCCAGTGGAAGGGAGGCTGGGACGAGTCCAAGGGTGACGAGGGTCTTTTGGCTACGTTCAAGGAACTGGCGCCTAAGAACAACTTCAAGGATGTCCGGTCTCTCATGGACGGCAACCCGGTGTTCGGTGAGGAATGCGGTTTCACAGACCCCAAGGGCAAACCTTCGGAGCCGCCCTCGGATGGCACGGCCACCTTCTCTCGTGGTATTGTCCACGCTGGTCCATGTGAGATCTGGCTGGATGATAAAATGGTCCTC…		PcRxLR088_Predicted_P._capsici_RxLR_PHYCAscaffold_18_f_930278_930529_2	RXLR	252	ATGAGGTTAGCGATACTCATCTGCTTACTGGGCATCCGTACAGCCCAAACTGCATTCTCCACATCGTCATCATCCACTTCTTCATTGAGAATGCTGCGACGCTTGCGTGTTGCCTGCAGTGCAGAATGTTGCGCACCAACCGTCACGAGCTTGCGCTTCTTGTCCAATGCGGCTCAGAGGGCGACGCACTGGAGCTTCGACGACTTGTGGAGCTGCCGCTGCCCAGAGGCGACGCCATCGCCATTGCCCTAG
PITG_05014	RXLR	secreted RxLR effector peptide, putative	2052	ATGACTATCAAGCCCAAGCGCAAGTTGTTTTTTTATCAAGTACTGCTGGTGACTGTAGCTCTATTGATCTGTGCCAGTAAGGCATTGACGGCCATCGATTCCAAGAATCTCCCCACCCTCGACAGAATCAGAGCCGACCGGCGATTGAGGGCGACGGTAGATGGTTACGACTACAACTACGAGTCCGAAGACAGAGCCTTTACCGGCATTACGAAGCTAAAAGAATTTGCTCAGGCTGGGACGAAGAAGCTGCAGAAGGCCGTTGATACTGCCAAGACGAAGCTGACGTCCAAGCCCACTATTGACCAGCGCTTTAAGCAGTTCAAAGTCGATCAAGTCGAGTCCAACGTTTTCGAAAGCATGCAATTTAATGCCTGGGCCAAGTCTGTTGCAAAAACG…		PcRxLR089_Predicted_P._capsici_RxLR_PHYCAscaffold_18_r_543045_542692_6	RXLR	354	ATGCGGTTCTCCTTCATTGTTCTACTAGCTGCCATCTCCAGCCTCGTCACCACCAGCCACGCTCTTCCCGCTCTCCCTCATGAGCAATCCACAGTGTCGAAAGTGTCGTCAACGAATCCAGATCAGTCCGACACTGGGGCCCAGCCAAGCGAGAGGCGCTTCTTACGAAGTGCCGGAGTCGGTAGCAAGATGCTGAAGAGCGAGTCTTTCAAGGACGCCAAGTTTGCAGAATGGCTCAAACAAAATCTCTCTTCCTTCACTGTTTTTGAGAGTAAACTAGGCCTTAAGGAAAAATATCGGGGTCTCTACGACGAGTACGCGAAGCTCCACAAAGCCTCTGGCCAATACCCGTAA
PITG_05072	RXLR	secreted RxLR effector peptide, putative, 3' partial	408	ATGCGCTGCTTCGTGTTCCTAGTGCTCTTGATTGCAAGCGTCGTGCTGGCGAACGGCGATGCTACCGTGGAAACTGCAGATGCCAATACAGTCTCCAGCCTCCAGTCATTGGCCAGCTCTCTGTCTACGACCAAATACGAAGCCCACGCCACGAGACTTTTGAGGGTCCAGGACGAGGAAGAGCGAGCTCTTCCGATCCCTCCTCCCAGTCTTTCTCTGTTCTCGAATTGGGTCAAGGCGATGAGATTGAAGGTCACAAACAGCGTTCGAGCCCGGTATTGGCTCTGGCGGAGGCAGTCAGTAGAGGCTGTTTTTAGGCAGCTCAAGCTTGACGGCGGACTGAACAAGATTCTGGCCAACCCGAAGTTTCACGCGTGGTCGACCTACGTTAATCTGTAC…		PcRxLR090_Predicted_P._capsici_RxLR_PHYCAscaffold_18_r_572045_571818_4	RXLR	228	ATGCGGCGCGGACTTGGTCCGTTGACATGTCTCGCATGTACGCACATAGGTGCTTGCCCACTTGTATATCTTGGGACACCTATAAATCTTGCTCACCGAGCCATAGGTCTTTTCACGACCAAGATGTCCACGACAGGCGTATCATGCACCTCATACAGGATGCGATACTTAAGATCCTCATCAGGAGGGACGACCACTCGAGGAGTGTCCTCAGGGTCAGTGCTGTAG
PITG_05074	RXLR	secreted RxLR effector peptide, putative, 3' partial	693	ATGCGCCACCACCAACGTGCGGCGCTGATATTAATTGCTCTTGCTTGCCTTCTCGCCATGTCTGCGGCAGTAATTGACGATCAGCGATTCGCTCTTAATGGGAGGACACTACGCACGTCAATGACGTCTGACGACGAGAAGGATGACGATGACAGAATGGTCGACCTTTCTGGCTTGGGCCAGAGCGCGAAATTAACCGAGTTGGGGGCATTGAAAGACATAAAGATGAAGCCGATTGCCGCCTTGACACTGTCGAAGCTTGATGAGGCGGGCGACGACCTATTCACGAGTCCGAAATTCAAAACGTGGGTGAACTACGTAGCCTCCGTCGCGGAGAAACACTCGACGACAACAATGATGTCGAAGTTGACAGCTCAATACAGCGACGGGTCTCTGATT…		PcRxLR091_Predicted_P._capsici_RxLR_PHYCAscaffold_18_r_702407_700839_4	RXLR	1569	ATGGCGCGCATTCGGTCCAGTCGTCGAGGGAAGGCCGCAGCTACAGCCGCGGTTGCCGCTACATCCGCAGCCACCGCGCGTGATATCGACTTTGGTCACTTCTGGCGCCAGCTTCGTGCTGCTGGTTGGACAGCGAAGAAGCCCAGCGGGTTGCAGACCGAGTGGGGGTATTCAAGTCCCGATGGTACCAAGGTGTTGATTGGTGAAGACGCCGTAGTGGAATATGCTGTGGAGGCTGGACTTCTGGTCGACGGCGAGAGTGACAACGATGGAGACACCCTGGATGAGAGCACCACGGATAAATGCGTTACTGCCTCGCAAATTGACACCAGCATCGAGTTATCGCAACGTACCATGAGAGATTTATTTGGCACGTCTAGCGAGTCGGAGGCAGATCTG…
PITG_05118	RXLR	secreted RxLR effector peptide, putative	315	ATGCGCCTCGCATACATTTTTGCTGTGATGGTTGTAGGTACTCTTCACCACAGCATCGATGCCCTTCCTGTTGTGATTGGGAGCAGAAAGAGTACTGAAAACGGGGCTCTATCTGATCCATTCACTTCAATTCATACGGACGACCAGCGCTCGTTGCGTGCTGAAAATGACCGAGGTGACATCGAGGAAGAGCGAATTCTAAGCTGGCCTGAAGTACTGAAGAAGGTGACTGCCGCTGAAGCTGCTAAAAAGAAGGTTCGGGAGGCTACGGCAAAGATTGAAGACCCCGTCTGGGAGAAGCTGGTTGGAATTTGA		PcRxLR092_Predicted_P._capsici_RxLR_PHYCAscaffold_18_r_782640_781420_6	RXLR	1221	ATGTCTTCGTCGACCGGTAGCCAAGTGCCAAGTTCCTTCTTGTTGGGTAGTCTCGCAGGCGTTCCATTCGCGTTGATAGCGGGCACCCACGCGCGTCCGTTGCGTGCTGTAGTCACTGTCGCTGCCAGTAACACTGTTCCGGTTGTGAGTGTCGGGATGAACAGTCCCCGCTCTCCGTCCTTTGCTGCCACTGCTATTTCGATGGGAGTCACCGCATTCGCCGGTATCTGCGCCTTGCCAGCCATTCGTGCCGGGGCTGTCGTTCGTCCAGCATCAGCGTCGTTAGTCCGAAATGGGATTACTATCGTACGACCGTTCTCGCCATACTTCACTTCATTGCGCTCGAAGTCCATATTCGCCTTCTTGTCTGTCAGGAAGTCGACTCCCAGTAGGAATTCC…
PITG_05121	RXLR	avr2 family secreted RxLR effector peptide, putative	342	ATGCACCTCGCTTACATTTTCGCTGTGATGGCTGTAGGTACGCTCCACCACAGTATCGATGGCCTCCTTGTTGTAATTGGGAAAGGAAATAGTACTGAAAACGGGGCTCTATCTGATCCATTCACTTTAATTCATACAGACGTCCAGCGCTCGTTGCGTCGAGCTGAAAATGACCGAGGTGACATTGAGGAAGAGCAAATTGTAAGCTGGCCTGAAGTACTGAAGAAGGTGACTGCCGCTAGATCTGCGAAAATGAAGGTTCGGAAGGTTACAGAAAAATTTGAAGACCCCGTCTCGAAGAAGCTGGTTGAACATTTGAGGGTTTATCGAGATAAAGGTAGC		PcRxLR093_Predicted_P._capsici_RxLR_PHYCAscaffold_18_r_856573_856145_5	RXLR	429	ATGCGTCTGAACCTTGTCGTCCTGGCCACTGTGATCACCCTCGTTTCTCGATGCACTGCTGCCTCAGCCGCCTCGTCTACCAACCAAACCAATCTCTCCAAGTTGGATCAAGCGCTTGGTTACCAAGTTGGTACCATGCAGAATCACGCTGGCGACGGCAACCGGTTCCTTCGACGTGCCAAGACTGTTGATGGCAGCGATGACGATATCGATAGCGATGACGAAGAAAGGGGAGGGAAGACTTGGGACGAGAAATTTGCCAAGTGGCACGCACGCGGAGAGACCGCAGACGACATCTACGGGAGGTTCTTTCTCGAACCTATCGTACGCAGAGCATACAAAACTGCTAATATCGGATCGCTAAAACAACACGAGTATTACCAGAAGTGGCTCGACTAC…
PITG_05146	RXLR	secreted RxLR effector peptide, putative	414	ATGAGGTTGGCCACCATTGTTGCTCTTATCGGACTCGTTGCATGTTGTGGGACAGCTTGTGGCACTGCAATAGCCGCAGCCTCGAATTCCAAGACTCACCATCCATTCATCGCTGAAGAATCGCCGACTACCCAGCACGAGAAGAGATTCCTAAGACGTCATGGTGATAGTCTTGAGGACGACGAAGCTGCCAGCGAAGCAAGAGGGCTCAAAAGTGCTGCTGAATCTGTTCGAAAGGCGTTATACAAGGTCAAATTCCCGGGCTGGCTTGCCACGGGCAGAAAACCAGAAGAAGTCCGGGAGATTCTAAAAATCACTTTCCCTTACGTCGACCACAAGAACTGGAAGATTTTAAAGAGCTACCAAAAAGCCTACAACAGCTTTCAAAATAGCCTGCAC…		PcRxLR094_Predicted_P._capsici_RxLR_PHYCAscaffold_18_r_861211_860786_5	RXLR	426	ATGCGTTTGAGCCTCGTCGTCCTGGCCGCTGTGATCGCCCTCGTTTCTCGATGCACTGCTGTTTCGGCCGCCTCATCTAGCAACCAAATCAATCTCTCCGAGTCGAATCAAGTGCTTGATACTATGCAGGATCACGCTGGCGACGTCAACCGGTTCCTTCGAAGTGCCAACATGGTCGATGACAGTGTCGACGATATCGACAGTGGTGATGCTATCGACGACGAAGAAAGGGGAGGGAAGACTTTGACATTTGCCTGGTGGAACGCTCTTGGGAAGACCGCAGATGATATCTACAAGAAGTACAACCTCAAACCGCTTGTACGCGATGCGTACAAATATAACCAAGTCGGAGAGCTCAAAAACAATAAGAATTATCAGAAGTGGGCCGCCTACTCGGCC…
PITG_05412T0	NON-RXLR	Ca2 :Cation Antiporter (CaCA) Family	2040	ATGCCCAAGCGGTCGCAACTACTGACATTGCTGTCGCTGTGGCTCACGTCCGTGGCGGCGGTCACCGCTGGCGAGGACCCCACGATCGATGTCGCTCCGTCCTACGATTGCTCGGGTCCGTCCAGCACCGGCGACAGCTTCATTGATTACGACCATCTCGTGCACTGTACGCCGCTACTAGAGAGCTCTCCTGTCCTAGCCAAGGTGACACTCGTGCTGTGTCTCGTGCTGCTGTTGTATCTACTGAGCTCCACGGCCGACGAGTTCTTCTGCCCGGTACTGCAAACCATCGTCGAGAAGTACCGCATTCCGCCGCACGTGGCGGGTGTGACGTTCCTGAGCTTCGGTAACGGATCACCGGACGTCTTCTCTAACATCGCGGCGTTCGCTACACCCATG…		PcRxLR095_Predicted_P._capsici_RxLR_PHYCAscaffold_19_f_417742_417984_1	RXLR	243	ATGGCTGTTCCCGTTCCAGTACGAGCGCGACTGGGTACGTCTTCTCCTGCGACGTCTACTTCAGTCTTTTTGCTAACATTAGTCCATCCAGGTGATCTCATGGGAGCCAGGCTTCTGCAAGGAATCGCTGCCCATGGCCGTCGCTCTCTGCGCCGCCTACTGCGTCTTGTGCTTCGCTGGCCGCCGCATCATGCGCGATCTCAAACCCTTCAACCTCAAAGTGTACGTTTGCGGACTTGCTGA
PITG_05430T0	NON-RXLR	kazal-type serine protease inhibitor, putative	900	ATGAAGGTTTCTGTCGTCCTCGTTCTCGCTGCTGTCGCCATCGCTCCTGCCCATGCTGGAAACCCGTCTAAGATGAAGGATTTACCCACCGAGACTTCTTCGGAGTCAGAAGGGCTCGGCGGGTCTTGCAACTTTGCTTGCATTAAAATGATGAGTCCCGTGACGGACGAGAACGGAGTCACGTACTCGAACGAGTGCATGATGCGTGCAGCCAAGTGCAAGGGAAATTGGAATCAGGACCCCTTGGAGGAGTACAAGCGTGTTTACGGCAAACACTTCGGTGCCCCACGCGATGACGACGAAGATGAATCCGCCAGCTCGGATACGGTCATTCAGGGCGAAGACTCGGACAAGGACGAATCAGCATCTGAAGAAGGCTCAGCTGAAGGCACTCCAAAG…		PcRxLR096_Predicted_P._capsici_RxLR_PHYCAscaffold_19_r_691976_691611_6	RXLR	366	ATGACGTTCCCGCGTCTATACGTAATCGTTCTGCTGGTTGTGGCCATGATCTCCAATAGCACTGCAACTCGGATGACAAGTCGACACTTACGAGGCATGAACGACGTACCAAGGGAAGCCAACACGGAAGAACGAGGGCCGAATGTGGATATCATGATCAGTGATGCGGCGAAAAAGGTCAAGAAAGCCACGTGGTGGAAAGTCAAGCACGCGTTTTGGAAACACATTCTCCAGAAAGACCCGTATCAAGTTAGGGAGGATCTCGGCATGAAGTTAATGGGGCAGCAGGCGCTGGTTCACAAGAATGCTGAGGAGCTGAAGGCGTTTCGGAAGACCTATGGCAAAGGCTTGTTGAAGTACCCCTGA
PITG_05437T0	NON-RXLR	Epi6-like protease inhibitor	966	ATGAAGTTTGCTACCAGCCTCGCCCTCGCGGCAATCGCCGTCACCACCGCCCACGCTGGTAGCCCGTCAATGATGAAGGATTTACCCACCGAGACTCCTTCGGAGTCAGAAGGGCTTGGCGGGTCTTGCAACTTTGTTTGCATTCAAGTGATGAGGCCCGTGACGGACGAGAACGGAGTCACGTACTCGAACAAGTGCATGATGCGTGCAGCCAAGTGCAAGGGTAATGGGAAACGGGAGGACCCCTTGGAGGAGTACAAGCGTATCTACGGCAAGCCATTCGGTGCCCCACGCGATGACGACGAAGACGAATCCGCCAGCTCGGATACAGTCACTCAGGGCGAGGACTCGGACGAGGACGAATCAGCATCTGAAGAAGGCTCAGCTGAAGGCACCCCT…		PcRxLR097_Predicted_P._capsici_RxLR_PHYCAscaffold_19_r_859398_858979_5	RXLR	420	ATGAAGCTCTTGGTAAAGTCGGGGGCCTTCTCGTTGCCGTTGTTTTGGTTTTCATCGTTCTCTTCATCATCATCGAAAGAAATGCGGTTAATATCGATAATCCGATTGTTGCGAAGTTCTGCCACATTCGCATCCACTGCACTGCGCTCCTTCTTCGCATCAGCAGCAAGACGGGTCGCATCTTCCAGCTTCTTTTCAATACGCGATTTCGCTAGCGTCAGATCGTGCACATGCGACTCGAGCTCTCGCACTTGCTCTTGCATGTCTTGGTATTTCTCTGTTGAGTCCACATCAGTCCAAGCGCGAGGGCGTGCTCGCGAATCGCCTTCAAATGGCAAATCCGACGTAAGCGTCGGGTCACTGCCATCATTGTTGTCTGTGGAGCTCCTGTCGTCCAGA…
PITG_05440T0	NON-RXLR	protease inhibitor Epi6	969	ATGAAGTTTGCTACCAGCCTCGCCCTCGCGGCAATCGCCGTCACCACCGCCCACGCTGGTAGCCCGTCAATGATGAAGGATTTACCCACCGAGACTCCTTCGGAGTCAGAAGGGCTTGGCGGGTCTTGCAACTTTGTTTGCATTCAAGTGATGAGTCCCGTGACGGACGAGAACGGAGTCACGTACTCGAACGAGTGCATGATGCATGCAGCCAAGTGCAAGGATAATGGGAAACGGGAGGACCCCTTGGAGGAGTACAAGCGTATTTACGGCAAGCCCTTCGGTGCCCCACGCGATGACGACGAAGACGAATCCGCCAGTTCGAATACAGTCACTCAGGGCGAAGACTCGGACGAGGACGAATCAGCATCTGAAGAAGAAGGCTCAGCTGAAGGCACC…		PcRxLR098_Predicted_P._capsici_RxLR_PHYCAscaffold_1_f_1628281_1628727_1	RXLR	447	ATGCTGCACCTGCTTGCGCAGACGCTCCTTACGGTGTTTCTTCACCATATTGATGGCGTTTTCCACCAGATCACGAATGATCTGGTCCACGTCTCGGCCGTGGAAGCCCACTTCAGTGAACTTGGTGGCCTCCACCTTGACAAAAGGAGCCTCAGAAAGCTTAGCCAGACGACGCGCAATCTCCGTCTTGCCGCAACCCGTAGGGCCAATCATCAGGATGTTCTTGGGACTCACTTCTTGACGCAGATCGTCAGAGATCTTCATACGACGCCAGCGATTGCGCAGTGCAATGGCCACCGCGCGCTTCGCGTCAGCCTGCCCCACAATGTACTTGTTGAGCTGCTCCACGACCTCGCGCGGCTTCAATTTGCGGCCAATATCGTCTTCATCTTCTTCCTC…
PITG_05498	NON-RXLR	heat shock protein 90, putative	2472	ATGAAGGGAGGCCGCCGCTCGCTGTTGCTTCTGCTCATGACCGTGGCCTTGTGCTACAGCGCGCTATCCTCAAGCAGTGCCCACGCTGAAGTGTCCACGGGCTCGGAGGAAGTGCTTGGAAGAAGCAAGCCGAGTCTGCTGGTGAACGACCTGGACGATGAACCGCTGACCGGTGGCGAGAAGTTTGAGTTCCAGGCCGAGGTATCGCGTCTTATGGACATCCTGATTAATTCACTGTACCGCACCAAGGAGATCTTCCTACGCGAGCTCATCTCCAACGCCTCGGATGCGCTAGACAAGATCCGCTTTCTAGCTTTATCCAATAACGAGCTTCTGGGCAAACTCCGAGACCTGGAGATTCGCATCAGCTTCGACAAGGACGCTGGCACTCTCACCATC…		PcRxLR099_Predicted_P._capsici_RxLR_PHYCAscaffold_1_f_2021917_2022783_1	RXLR	867	ATGAAAACTGCCACCACATTCGCTACCGTCCTTGCGCTGATTGTCGCTACAAATGCAGCCCAGGTGTCGCCACATACGCCTGCTCTTCGTGGTCTACGACTTACCGCCGATACTCCATCGGTCGAAGATGACAAGGAAGACAGAAAAGACCATCACCATGTCAAGAAAGTCAAGAAGATCGCCATTCCTGTTCCCGTTCCTGTTGAGGTACCGCAATTCATCCCAGTTCCAGTCAGCGTTCCGTCCACGGTGGTGGCCAGCTCCAACAATGCAGTCGTCGGTCCCTCCACGAACGTAGCTGGTCCTGGTGCTGCTGCTCCAGGGGCCCCGGGAGCACCGGGAGCTGTAACACCTGCTCCGACAACACTAAACGGACGTCCAGCAGCCACCCCTGCAGCT…
PITG_05750	RXLR	secreted RxLR effector peptide, putative	495	ATGCGGAACTTCTTTTTCCTTCTCTTCGCTCTCGCCTTCGTTTTCGGCGGCAGTAACGCGCGCTCGGCCACCGAACATGCCCAGCTCATGGTGTCGCAGTCGGAGCTGGACCAACCCACCCGGTGGAACGTCGCCGACAAACGCTTACTGCGGGCCAACGACGGCACGAATGCTGCCGAGGAAGAACGAGGAATGGCGGACATTGCAACGAAGATGAAGACGTGGACACAAAGCTTAAAAACTCATGTCGGCAGCTCGAAGCCGTTTCAGATAGCGGCTCAGAAATGGAGAAACACGAAGGTGCAGCGAATGATCAAAAAGGGAATTTCTGATACGGCTTTGTTTGAAAACAAGGTCACTCCTGACGAATTTTTCAAGGCGCTGAGGCTGAAACCAGGG…		PcRxLR100_Predicted_P._capsici_RxLR_PHYCAscaffold_1_f_802524_803150_3	RXLR	627	ATGCGGAAAGCCATTGGATTACTGCTATGGATTTCAAACTGTACGCGTCCTGACATTACTGCAGCAGTGAATTACTTGGCTAGATTCGTGGCCCGACCCCGCTTGAGTCACTGGCAAGGTGTAAAGCGCGTGTTGCGTTATCTCCGCGGCACCACGGACTTCGACTTATTCTTCAAGAACGGTCAAGGCACTGGGTGCAAATGGACGGCGACAATCTACTCAGATGCAGACTGGGCAGGAGACGCGACTAACGCGAAATCAGTCTCCGGTGCCGTGCTAATGCTGAACGGAATTGTTATCGCATGGGCCTCCAAGAAGCAGACCTCAGTTGCTCTCTCTACTATGGAAGCAGAGTATGCAGCCGCAGCCATGTCAATGAAGGACGGAATATGGGTGAAG…
PITG_05751	RXLR	secreted RxLR effector peptide, putative	384	ATGCGAACTAAATTTTACGCTTCACCTGCTATGGCGATCTTAGCAGCCTCCACCAATGCCCACAAATCGCATCTCTCGTCGCAAATTACCCCCAGCATCGCCGCCGATGCTACTGGCGCCGAGAAGAGAGTCTTACGAATCGAAGATTCTGGAAATGACTTCAAAGCCGTTGATGAAGAGCGAGTGAAGTTTAAAAGCCTCGCCGAGATTCTCAAGCAACTGGACGCAGAAGATATGAAGCACGTCTACAACATTTTGGGGAACATGGAGCAGTTTGAGCGCAGGAATGGTCTTGCGAAAGCTCTACAGCGTGGTGAAATTACGCAGCAAGAGTATGATGCCGCAATAACTAAATTGCGCTTTAAACTAGAGCGTCATTCTTGA		PcRxLR101_Predicted_P._capsici_RxLR_PHYCAscaffold_1_f_834151_834402_1	RXLR	252	ATGGTGACGAAGGGTCTGACAGTGGCTCTGGGTCTGATGGTCACACTCACAAGGGTTCCAAGCGCCCTCGTAGCCAGAGCAGTTCTGACACAGATGCTCCGCCGCCGTCGTCCAAGAGAACTAAGATTTACAAGAGAGCCTCGTCGGGACATCGGCGCCAGCAGACTACTCGCCGCCAAGTCACTAAGAACCCATCTTCAGGGTCATCTTCGCGCCGTCGTTCGCTGTCGCACAAGGCGTATGATTCTCTGA
PITG_05771	RXLR	secreted RxLR effector peptide, putative	855	ATGGGCATCGCGGGTTTAATGCTCGTTACTGTTGTAGCCTTGTTAGCCGGAGCACTTGCTCAAGAACATACTACTCAAGCGTACTCGGTGAAAAGAACTTCCATTGTCTCCAAGTCTCACATCAGCATAGCGACGGAAAGACAGTTAAGATCCTTCCAAACATCGACTTTACGTGAAGATGGCGAGGACAGAGTCAATGTACCCTGGTTATCAAAGGTCGACGATCTGATACAATCTATGTTCAAGTCCAGTTTGTCACCTGATAAAGTGCAAATCGGAACGTGGGTGCAGTCCAAGGTGCACCCTAAAGACCTGTTTAGCACCTTACGTCTTGGAGAGAGCGCAGCCAAGCTTGACGACAATCCGAATCTTCTTCAATGGTTCAGATTCGTAGCGCCT…		PcRxLR102_Predicted_P._capsici_RxLR_PHYCAscaffold_1_r_1171301_1170891_6	RXLR	411	ATGAGTGCGTCTTTACCTTCAAGAGCGGCCAAGTCCTTGGGAGTAGCAGCGTTGAGCTTCTTGGAGATCTCCGGACGGACGATGTTGAGCGTAAAGAGACGGGTGTTGGTGTGGTGCCAGTGCAAGAACTCGTTGATCTTGGCACGGACCTTGAGGTCCTTCGGGTACAGATCCTTCGGTCCGGTCCAGTCGTACTTGTCACCCAGATACTGCAGGATGGCCATGCCCTCGGTCAGCACGAAGTCGTCGTCCTTGATGGCAGGCACGAGACGGTTGGGGTTGATGGCCTTGAATTCATCCGACTTGAAGAAGTCACTGCCCGGGTTGCAAGGTACCAGTTCGTGGTCGATTCCCTTGACTTTGAGCACCCAAGCCACAGTTCGGGAAGGTTGGCTGATG…
PITG_05841	RXLR	secreted RxLR effector peptide, putative	663	ATGCGAGTACTACAGTTGATCTATGTCGCTGCACTCGTATTACGCTGCGCTGCTGTTAAGACCGCTACCAAGTCCCACACGACCAGCACAGTGAAAATCAACTCGGAAGCGGATGCTGTGTCGCGCGTGTTAGCTACGCAAGCCACGCGATCTCTCCGACAGATTGATCAAGAGAAGCTGGCTGAAGATGATGACGAAGATGAAGAGAGAGGCTTCAGTATCTCAGGTCCAGTGGAGACAATTGTGACAAAAGCGCGAACTGGATTGAAATCAGTGCTCACTAAGATATCTATTGAGCGCGTACTGTTAGCGAGCCAACTGTCAGAAAGGTACCCATACGCTCAAGGTTTGAGTCTCTCGACGCTGAAGCAGTTGGCCACCATCGAGAAATTGAGGAAG…		PcRxLR103_Predicted_P._capsici_RxLR_PHYCAscaffold_1_r_1903208_1902480_6	RXLR	729	ATGGTCTTCATAGCACCGAAGCTCACAGCGGAGCAAGCACTTGTCATCATTAGCTGTTTGCTGCTTGCTGCACGGGGTAAGCGGAAGCGTTTCCTGCGCACAATGCACTTCCTCATCGCCAGTCATTGCTTCCGTCTTCGAAATCCACCTGCTCGTATCAACACAAGCAACCGCTTCGACCCCTCCATTGACGACGCGACGGCACGGACACGCTTCAATTTTACGCTACCTCAGCTACGATTGCTAGCGACCAAAATGCATTTACCGAAACCAGTCATTACTACCCCAGAGCGTGACGCTGTCCCGACCATTGAAGCGCTTGCTATGCTGTGCAGAAGGCTGAAGGAGCCATCGATGCTGTATACAGTAGCTAATGAGTTCGGTAGATCACCTGGGGCG…
PITG_05846	RXLR	secreted RxLR effector peptide, putative	789	ATGCGAGTATTGCAGCTGATATGCCTCGTTGCGCTCATCTCACGCTGCGCTGCAGACACGGCCACAACCAATTCCCACACAGCCAGCACGTTGAAGATCAATTCGGATGCAGACGCCGTGTCGCGCGTGTTAGCTGCAGACCGCAGGCAAGCTACGCGTTCTCTCCGACAGTTTGATCACGACGAGCTGGCTGGAGGTGATGCCGAAGATCAAGAGAGAGGCATCAGTATCTCAGGTCCGGTAGAGAAAATGGTAACAAAATTCCGAGACGGATTGAACGCGGTGTTATCAAAGAATCCAGTACGTCTGCGTGCGTCGCTTGTGGAACAACTATCGAAGACATACTCATACGCTGATAAGTTGAGCACCTCAACACTGAAGCAGCTGGAGCACATTGAG…		PcRxLR104_Predicted_P._capsici_RxLR_PHYCAscaffold_1_r_1960455_1959418_5	RXLR	1038	ATGGTCGATTTACAACGTACGTGTGCCTTTCTGCTGCTTTTACAGTTGATAGTTGCTTATCAACCAAATGTCCTTCGTAAACAGCGTTTCGACGTCGGAATTGCAGCCCGTCGATGGCTCAGGAAGACTCGTCGCAACAAGAAGCTGCGCGAAATCAAAGCTCAAGACGAACAAGACTTTAAGTCTCTTCCTGCACTTGTAGAGCACCAACCATCAAGCTCCGACGCTCTTCTGGGTGGACTGGATAAACATGACTTCGGCACGTTCGTCTCAGACGACGATCAGATGCTTGAAAGGCGCAAGGCCATCGAGCAGCGAGAGATGCGCGTGTTTCCGCTCAAGTACATTCTCCCTCTGGTTCTCTCCTGGCTCGTGGTTTTGATCCAGTCGATGCTTCGT…
PITG_05854	NON-RXLR	conserved hypothetical protein	324	ATGGCCGTCGCTGCGAAGAAACTCGACGTGTTCACGACCACGAGCGACTACTCCAAGACCTACGTGTTTCACGAGGAAGACCACACGCTTGGCAATGCCGTGCGCTATGTCTTGATGCGCAACCCTGACGTTGACTTCTGTGGCTACACAATTCCGCACCCGTCAGAGCCCAAGATGCACATCCGTCTACAGACTCGTCAAGGCGCACTTGCCGATGAAGCGCTGCGCTCCGGTCTCACGGACTTGCGCAAGGTGTCGACGCAGATCGGCGACGCCTACCGCAAGGAACTTAAGGCTTTTAAGCGCAAGAACCGCAAGAATTAG		PcRxLR105_Predicted_P._capsici_RxLR_PHYCAscaffold_1_r_2006164_2005232_4	RXLR	933	ATGAGAACGGCCACCGCATTCGCTACCGTCCTTGCACTGATTGTCGCCACCAATGGAGCCCATGTATCGCCCAATACGCCTGCTCTCCGTGGTCTACGACCCACCGCCGATACTCCGTCGGTCGAAGATGACAAGGAAGACAGAAAAGACCACCACCATGTCAAGAAAGTCAAGAAGATCGCCATTCCTGTTCCCGTTCCTGTTGAGGTGCCGCAATACATCCCGGTTCCAGTCAGCGTTCCGTCCACGATGGTGGCCAGTTCCAACAATGCAGTCATCGGTCCCTCCACGAACGTAGCTGGCCCTGGTGCTGCTGCTCCAGGGGCCCCAGGAGCACCGGGAGCTGTAACACCTGCTCCGACAACACTAAACGGACGTCCAGCAGCCACCCCTGCGGCT…
PITG_05902	NON-RXLR	Major Facilitator Superfamily (MFS)	1533	ATGGCCCCAGTCCCTGAGTCGCCGGGTAGTGGCTATGTTCCAGCGTTGACGCCGAGCGTCTCCGGCACGCCTCCTGCCCCGCAAGAGAAGATGAACGTCGGAGAATACCTTAAGTCCCGTGTCACTACGCTCAAACCACCCATGCAGAAAGCCGAGAACCCGTTCAAGGTGCTTGGTCTGCTCAATCGCCTTCAGTGGATGCAGTTCCTCATCGCGTTCATTGCATGGTCCTGGGACGCGTTTGACTTCTTCACCGTGTCGATGACCATCGAGGAGTTGGCGGAAGAGTTCGGCAAAACCAAGACGGACATCACGTGGGGCATCACACTTGTGCTCATGCTGCGATCGGTCGGCTCAATCACGTTCGGCATCGCATCGGATCGTTGGGGACGCAAATGG…		PcRxLR106_Predicted_P._capsici_RxLR_PHYCAscaffold_1_r_2011073_2010165_6	RXLR	909	ATGAAAACGGCCACCGCATTCGCTACCGTCCTTGCACTGATTGTCGCCACCAATGGAGCCCATGTATCGCCCAATACGCCTGCTCTCCGTGGTCTACGACCCACCGCCGATACTCCGTCGGTCGAAGATGACAAGGAAGACAGAAAAGACCACCACCATGTCAAGAAAGTCAAGAAGATCGCCATTCCTGTTCCCGTTCCTGTTGAGGTGCCGCAATACATCCCGGTTCCAGTCAGCGTTCCGTCCACGGTTGTGGCCAGCTCCAACAATGCAGTCGTCGGTCCCTCCACGAACGTAGCTGGCCCTGGTGCTGCTGCCCCGGGAGCTCCAGGAGCACCGGGAGCTGTAACACCTGCTCCGACAACACTAAACGGACGTCCAGCAGCCACCCCTGCAGCT…
PITG_05911	RXLR	secreted RxLR effector peptide (Avh9.1), putative	408	ATGCGTCTGTACTCGATTCTGTCAGCATCGATGGTCATCAGCTATTTTGTGACCTGTAACGCGGCTACGAGCTCCGATCAGACCAAGCTCTCGAGAATGGAGCCATCACTCCTCGTCCACTCACTCGGTGCAGCACTGAACGTCGATGCCGTCGACAGAAGATTTCTTCGAGAGCGAAAAGAAAGTATGGAAGAGCGAGGATATCATCTGACGCTAAAAGGGGAAGTAAAAGCATTGGCCAAGAAAATCATTGCAGATTTCAACACGGCCGACGACGTGTACAAGAAGTGGAATGAGAACGGCCACTCGTTGAACAAAATCGCGAACTTGCTGAAAGTGTCGGAAAAGAAAAAATACGCACCGGTGTACAACGGCTATCTGGCCTACCTGAACAGGATA…		PcRxLR107_Predicted_P._capsici_RxLR_PHYCAscaffold_1_r_2012215_2011916_4	RXLR	300	ATGAACTACGCGTGCCCTTCGCTATGTTTTCTATCGTGGACAACATGGCCAACGGTCTTGGCGAACCGCTCACGCTCGAGGCCTTTAAAGCTACGCAGAAGGCCAATGCCGATGAAATGGAGCGTGCCTTTGTGCACGTTCTGGATGAACTGGCTGCTACCAAGGCGCTGGCTTCGCTCTCGTAGACACCTTGAAGAAATCGACCTGTATGGCTATTATGTTAATGCCGCTGTCACTGAAGACTTTTCAGTGCTGGACAAGCCGGCAGCTCCGTCACCATCAACACCAACAACCCACTAG
PITG_05912	RXLR	secreted RxLR effector peptide (Avh9.1), putative	408	ATGCGTCTGTACTCGATTCTGTCAGCATCGATGGTCATCAGCTATTTTGTGACCTGTAACGCGGCTACGAGCTCCGATCAGACCAAGCTCTCGAGAATGGAGCCATCACTCCTCGTCCACTCACTCGGTGCAGCACTGAACGTCGATGCCATCGACAGAAGATTTCTTCGAGAGCGAAAAGAAAGTATGGAAGAGCGAGGATATCATCTGACGCTAAAAGGGGAAGTAAAAGCATTGGCCAAGAAAATCATTGCAGATTTCAACACGGCCGACGACGTGTACAAGAAGTGGAATGAGAACGGCCACTCGTTGAACAAAATCGCGAACTTGCTGAAAGTGTCGGAAAAGGAAAAATACGCACCGGTGTACAACGGCTATCTGGCCTACCTGAACAGGATA…		PcRxLR108_Predicted_P._capsici_RxLR_PHYCAscaffold_1_r_2020486_2019590_4	RXLR	897	ATGAAAACGGCCACCGCATTCGCTACCGTCCTTGCACTGATTGTCGCCACAAACGCAGCCCAAGTGCCACCAAATACGCCTACTCTTCGTGGTCTACGACCCACCGCCGATACTCCGTCGGTCGAAGATGACAAGGAAGACAGAAAAGACCACCACCATGTCAAGAAAGTCAAGAAGATCGCCATTCCTGTTCCCGTTCCTGTTGAGGTGCCGCAATTCATCCCGGTTCCAGTCAGCGTTCCGTCCACGGTTGTGGCCAACTCCAACAATGCAGTCGTCGGTCCCTCCACGAACGTAGCTGGCCCTGGTGCTGCTGCTCCGGGAGCTCCAGGAGCACCGGGAGCTGTAACACCTGCTCCGACAACACTAAACGGACGTCCAGCAGCCACCCCTGCAGCT…
PITG_05918	RXLR	secreted RxLR effector peptide, putative	408	ATGCGTCTGTACTCGATTCTGTCAGCATCGATGGTCATCAGCTATTTTGTGACCTGTAACGCGGCTACGAGCTCCGATCAGACCAAGCTCTCGAGAATGGAGTCACCAGTCCTCGTCCACTCACTCAGTGCAGCAGTGAACGTCGATGCCGTCGACAGAAGATTTCTTCGAGAGCGAGAAGAAAGCATGCAAGAGCGAGGATTTCATCTGACGACAAGAGCGGAAGTAAAAGCATTGGCCAGGAAAGTCATTACAGATTTCGACGATGCTAACGACGTGTACAGGAAGTGGTATGAGAACGGCTACTCGAAGAACAAAATCGCGAACTTGCTGAAAGTGTCGGAAAAGGAAAAATACGCACCGGTGTACAACGGCTATCTGGCCTACCTGAACAGGATA…		PcRxLR109_Predicted_P._capsici_RxLR_PHYCAscaffold_1_r_2050121_2049522_6	RXLR	600	ATGAGGCTTGTTGCGCTTGCCGTGTTGGCTAGCGCAGCCGCGCTCGCAGGGGCGAGTGCAAACACAATTGGCACGCAGCGTGGCCTTCGAGTTGAAACAGCGGGCAGCAATGCAATTACAGCAGAAGAATTACGCGACGACGACCTTGGTGCCGACGAGGATTTCTGGGGATCATGGGACAATCATTACGCAGTCGACACTAGCTCCAGAAGCAGTCATAACCCCAGCGTTGGTGAAGCAGCAAGAGGAATCTTCCAGCAGGCTGAGGCTGTGGTAACATCAGCTCTGCCGTTCAGCGTCGATCATGCCAAGTCCTTGGTGCTTCCCATCTGTCTCGTCGTCGCCGCCTTGTTCGCGGTCGCAGTTGCCGCTGTGCTCGTCGGTGTGCGGCGACAGCAG…
PITG_05978	RXLR	secreted RxLR effector peptide, putative	396	ATGCGCCTTTGCTACATCGTGACGGTGGTTACTACCATTGCGTTCTTCGCTGAAGGCTCATCTGTCACGAGTCAATCCAACGTCCGTTACCCAGGCAAGACGGACCCTGTAGACAACATAATATCTACGATTGGTGGCGAGCGATTTTTGAGAACTCAAGAGAAAATGAAGGATGCCAAGATGGCCGATAGTGGAAAGGTGGATGAGGAGGAGAGGGGCATGGGACTGGAGAAGGTGCTTTCACAGAAGACATTATCTCTGAAGAAGCCTCTTTTGACAAAGAGCATGTCGGTGGTTGATCTATCCAAGATTGATGACGAGGCATTTCTCCAAGCACTCAACAAGGGCAAACATGACCTCTTTAAAGAAATCAAAAAAAATGGGTTATACCCCTAA		PcRxLR110_Predicted_P._capsici_RxLR_PHYCAscaffold_1_r_2052638_2052021_6	RXLR	618	ATGAAGACTACTGGGAGTATCATGCTGACAGCAGCACTACTACTATCTGATAGTGTTTGTACAGCTTACTATTTGCGCGGTACCGGAATAGATGAAGATCACGCGTTGGATAAAGCTCGTGTTGCAACTGTCCAAGTTCGCTATCTCAGAAAAAGTGTTGAGCCATCCTTTCTGGACTCAAGTTCTACTATCAACACGAGTGAACATCACGTTGACAACACTAAGGCAATTAATTCATCAAGTCCAGTTTCTGCCACCAAATTACCTGACGTAACACTGTCAGATCTCGATGAAACGGAGAGAACTTCGACGGTTAGCCCGACAAACGTCGAAATTGGGATATCTTCCGGCAACATGGTCGAGTTTATGGTTCACCCCAGTGAAAGAAGCAGCTCTGTA…
PITG_05980	RXLR	secreted RxLR effector peptide, putative	486	ATGCGCCTTTGGTACATCCTGACGGCTGTTACTACCATTGCGTCCTTCGCTGAAGGCTTATCTGTCACGAGTCAGTCGAACGTCCTTTACCCAGGCAAGACGGACTCTGTGAACAACATAATATCTACGATTGGTGGCGAGCGATTTTTAAGAACTCAAGAGGAAATGAAGGACGCCAAGATGGCCGATAGTTGGAAGGTGGATGAGGAGGAGATGGGCATGGAACTGGAGAAGGTGCTTTCACAGAAGACATTATCTCTGAAGGAGCCTCTTTTGACAAAGAGCAAGTCGATGGTTGATCTATCCAAGATCGATGACGAGGCAGCTCTCCAATTACTCAACCAGCGCAACCATGACCACTCTAAAGAAATCGAAAAAATGGGTTATACCCCAAAATCG…		PcRxLR111_Predicted_P._capsici_RxLR_PHYCAscaffold_1_r_320366_319971_6	RXLR	396	ATGCACAAATCAAGTGTTCTCCTGCTGGCGTTAATGCTCTTTATTGCCGTGACTGCTGCTTCCCCCATCGAGTACGGCACAGCAGCAAATGTTAAGACGATCCCAAATGTATCTGGCCCTAAAGAACGGCAATTAAGGAGCTCTGTCAACACAGAAGAACGTTTGGAGATTCCAGGACTGTCGAAAATCGCGGATTTTGCCTCGATCTTTAGCTCAACGGCGCAGAAGGCGAGACTTTGGCTCTGGCTACAAACGCAAACCACCCCCAAGGAGGCTTTCAAGTTGCTGAATCTGAAACAACTCAAGAACTCGGGGACAAAGCTGGAAAAGAGTCCGGAGCTTTTAGATTGGCTCCGCTACACGATGGCGTACAGAGAGATGCTGGGGAGTCCTTAA
PITG_05981	RXLR	secreted RxLR effector peptide, putative	285	ATGCGATTGACGTCAATTCTTCTTCTCGCTGCGACAGTATCTTCTCTCCTTGCGGGCGACTGCACAGCACAGACAACGACAAAACTGTCAGTCACGGCGATGATGCTCCCTGAACAGACATACCCCACAAATGCTGGAAACACCGTCGAAGGCAAACGGTTTCTGCGCAGTCATAAAGTCGCGGTGTCTTCGGAAGATGTCGACGTCAAAGAAACTGCTGACGAAGAAGAAAGATTGAGTGGTCAGAAAATCGATGACTTAATGGCCGGTACAGCCGCCACTTAG		PcRxLR112_Predicted_P._capsici_RxLR_PHYCAscaffold_1_r_505317_504556_5	RXLR	762	ATGCGGTTCCCTATCATTGCATTGGCGGCTCTAGTCGCCTTTCTGTCGACATTAGACGCTTCTTCACTCCTCGTACAAGCTGCAAGCGACAAACTAAACAGTGGAAGGTCTTTGCGCATTGCTGCCGGCACTGGCCTCGAGCAGGACGAGGAGAGAGGTAGCCTAATAACGAAGATTCGCACGACATTCTCCAAGAAAGCTAGGGTTGATGAGTGGGCGAAGGCTGAGAAATCGGACGACTTCGTCCGGAAGGCGCTGAAACTGGAGAATGTGGCCGACGATCACCTCTGGGCGATGAAGAACTACCCGTACTACCTGCGCTTCTTGGAGAAGACGGAGGCGAAGAAGATCAACGACTGGCTCATTGGTGACGTCCCAACTTACGGTGCCTGGGTCAAA…
PITG_05983	RXLR	secreted RxLR effector peptide, putative	456	ATGCGCCTTTGCTACATCCTGACGGCTGTTACTGCCATTGCAACCTTCGCTGAAGGCTCATCTGTCACGAGTCAGTCGAACGTCCTTTACCCAGGCAAGACGGACTCTGTGAGCATAATATCTACGATTGGTGGCGAGCGATTTTTGAGAACTCAAGAGAAAATGAAGGATGCCAAGATGGCCGATAGTGGAAAGGTGGATGAGGAGGAGAGGGGCATGGGACTGGAGAAGGTGCTTTCACAGAAGACATTATCTCTGAAGGAGCCTCTTTTGACAAAGAGCAAGTCGATGGTTGATCTATCCAAGATCGATGACGAGGCAGCTCTCCAATTACTCAACCAGCGCAACCATGACCTCTATAAAGAAATCGAAAAAATGGGTTATACCCCAAAATCGATG…		PcRxLR113_Predicted_P._capsici_RxLR_PHYCAscaffold_1_r_520339_519887_4	RXLR	453	ATGCGGTTCCCTATCGTTGCATTGGCGGTCGTGGTCGCCTTCCTGTCGACATTAGACGTTTCTTCACTCCTCGTACAAGCTGCAGGCGACAAAATAAGCAGTGGGAGGTCTTTGCGCATTGCTGCCGACACTGGCCTCGAGCAGGATGAGGAGAGAGGTAGCCTAATAACGAAGATTCGCACGACATTCTCCAAGAAAGCTAAGGTTGATGAGTGGGCGAAGGCTGAGAAATCGGACGACTTCGTCAGGAAGGCGCTGAAAATGGAGAATGTGGCCGACAATAACCTCTGGGCGACGAAGAACTACCCGCTTTACCTGCGCTTCTTGGAGAAGGCGGAGGCGGCGAAGATCAAAAACTGGCTCATTGGTGACGTCTCGACTTACGGTGCCTGGGCCAAG…
PITG_06030	RXLR	secreted RxLR effector peptide, putative	627	ATGGGCCTCCACTCCATCTTATTGCCGTCAGCCTTCGTCTTCTTATCGTGCTTCGACCATTCCTCGGGAGATGTCACCCCCGTGGCGCTCGCAAACGTTGTAGTCCATCGCCAATATGCTGTTCCTAGCCAGAGGTACTTGAGAGCCTACACAACTACTGAAGAACGAGGAGGCCTGGATATCATATTGAATTTCTTTAAAAGGAAAAAGGTCGATCTGAAGGCATTTTTGAATGAAAAGAACGATGGAGTTGACGTTCTGAAAAGTCTGCAACTCGGTGATGACGTGGCGAGTGCGTTGAACCACGCGAAACTCGAGAAACTGAACAAGTACATCAGAATGTTCAACAATAAACACGCGGACGGGCCCATCTCGCTGGTCGGGATTCTCTCAGCGCAC…		PcRxLR114_Predicted_P._capsici_RxLR_PHYCAscaffold_207_f_6986_7354_2	RXLR	369	ATGCGTCGCTGGCTGGGAGCGCCACGCGCACGCGAGCTTGGAATTCTTGGTCTTGGCACGGCTCGGCGCGCGCGTGGTGCTCCACGGCGGCGCATCCAGCAGGAGATGGTGCTTGTACAGCTGCGACTACTGCGACTCGATGGGCAGCAGCAGTCGCAGCTGCGGCGGAGACTTGGGCGGTGGTGGCCAACATGGCTACTCCACCGGCGGGCAGCATGCCAGCCGCCCTGCCGGGTGAGTAGCCATCAGTCGGGGGGTCTTCTGGCGGAGCAGGAGCGGCGGCGGCGTCTTCTTGCCCGTCGTCGTCGTCGCTGCTGTCCGTGTGGAGGTCGTGGGGGCCGGCAGAAGCCGCGAGAGCGCGAGCCGTAG
PITG_06059	RXLR	secreted RxLR effector peptide, putative	507	ATGCGCCTAACTTACGTCTTGCTGGCCGCTGCGTCGACCCTATTCGCCCGCCACGTCACCTCTACCCCCTACTTCGCTAACGATGTTGCGCTAACCGGTGTACTGTCACTGGGCTTCATTCACTTCGTTGGCGCTGACCAAAGTGTAAGCGACCAGTCCCGGTTTCTCAGAGGCGGCAGCATCGACGAAGATGACAACGAAGAGATAAACTTTCTGGAGCTTGTTAAGCAAGCGATGACTAACAACTTTGTTAACAAGCTGATGAAGAAGAGCTCGTTTTCGGATCTCGAGAAAATTGACGACTTTGGGGAGCTCAAGAGGATTTCGACTATTATAGATGACAAGCTGAATAATCTGTTCAAGCAGGCTGACGATGCGAACAAGAGTCCCGACGAACTG…		PcRxLR115_Predicted_P._capsici_RxLR_PHYCAscaffold_20_f_32868_33125_3	RXLR	258	ATGATGAAGCAGAAGAACTTTGGTAACGGATTCCTGTCCCTTTGGCTACTGGCTACGCTTTTAGCCAAGCCCAGCAACGATCGAAATGGAATTCGTGTCTGTAGGTCTTGCCAATCCTTCACCTCGACGTCCTCCAGCCAAAGGAACCTCCGGTACCAGTTCTTCTCTCCCTCCTTTAACGGAGTTTCCTCCTGCTACCTCAACTCCGAGGCGAAATGTCCACGAAACCTCATCAGTAAATCATTTCCACCTGGATAA
PITG_06071	RXLR	secreted RxLR effector peptide, putative	348	ATGCGCCTGACATACATCGTAGCGACGATGACTGCGGCCAATCTCCATCTCGGTACCTCTGCGCTTCCTGCTGTCACGGAGGCCAAGCCAATTACCGAGAATGGGGCGTCGGTTGACATTGTTGCGTCAGCCCGTTTGGATGGCGGCAGATTCCTTCGGCGTATCGACAGCGATCAAAATGACAGTGAGGAAGAGAGGGCCATCGGTGACGCTATTCTGGAAGCTGCGACGAAGCTGAACTCCATTGCAAAGTTTAGAAAGATAAGAGAGCGCAAGAAGTTTATCCTCGAAACACGGAAGGAACAGACGTGGCTCGAGAAAATGAGAAACAAGCTCGGGAAGGACTAA		PcRxLR116_Predicted_P._capsici_RxLR_PHYCAscaffold_211_r_7382_6924_5	RXLR	459	ATGCGTCTCTCTCAAGTTCTGGTGATCGCCGTGGCGTCCTTCGTTTTCGCAAGCGACACGGTTGCCACTTCCAACCAGGCCAAGATCTCCAAGACGGTGCAGAGCAGCCAGAGCCAGCGACTTCTGAGGAGCAACCATTACCCCGTCAAGGAGGAAGAAGACGAGTCTGAGGACTCCGTGGACTTCGAGGAACGTGGTTTCACTACTCCTGACGAAGAGGACTTGGAAGAACGCAGCCCTTTGTCCGCCGCTATAGTGGAGAAGCTTGATGATATTGCTTCACGTTGGGGAACTAGTTGGGCGGCAGTTGCTATGGGTCAATCGTCAATCTCGGAAGACAAGATCAAAGCGTTGCTTGCCTTGCGTGACGCGTACCTCAGTGGCAACAAGAATGCTAAG…
PITG_06074	RXLR	secreted RxLR effector peptide, putative	507	ATGCGCCTAACTTACGTCTTGCTGGCCGCTGCGTCGATTCTATTCGCCCGCCACGTCATCTCTACCCCATACTTCGCTAATGATGTTGCGCTAACTGGTGTACTGTCACTGGGCTTCATTCACTTCGTTGGCGCTGACCAAAGTGTAAGCGACCAGTCCCGGTTTCTCAGAGGCGGCAACATCGACGAAGATGACAACGAAGAGAGAAACTTTCTGGAGCTTGTTAAGCTAGCGATGACTAACAGCTTTGTTAACAAGATGATAAAGCAGGAGTCGTTTTCGGATCTCGAGAAAATTGACGACTTGGGGGAGCTCAAGAGGATTTCGACTGTTATAGAAAACAAGCTGAATAATCTGTTTAAGCAGGCTGACGATGCGAACAAGAGTCCCGACGACCTG…		PcRxLR117_Predicted_P._capsici_RxLR_PHYCAscaffold_214_r_10698_10306_5	RXLR	393	ATGCGTCTCGCCATCAAGACCCTAGTCGCTCTTGCGGCCGTCCTTCTTGCAACCAGCACCGAGGCGGCAAAGGCCGTTCAGACCGGTGGGGACGTGAACGTTGTCCAGTCCTCGCATATTCTCCCTGGTGAGAACAAGAGACTCCTTCGAAGTGAGCATGATGAAGGGAAACTGCTCGAAGACGACGAAGAAGAAGATGACGAGGAAGAGAGGAAGTACGGGGCAAACTTGTTCTCCACCGCGAAGATGGAAAAGATGTTGGGTAATGACTGGTACCGATACCAAGTGGCCCGGAGATGGAAACGGGATGGATACACCTGGGAGACTCTCCCGAAGGATGTGCCTGTTGATCTCGTCCGATACTTTAAGGGGTTCAGAGAACGTCACGGCTAA
PITG_06076	RXLR	secreted RxLR effector peptide, putative	510	ATGCGCCTAAATTACGTCTTACTGGCCGCTGCCTCGACCCTACTCGCCCGCCACGTCACCTCCACCCCGTACTCCGCTAATGATGTTGCGCTAACTGGTGTAATGTCGCTGGGCTTCATTCATTTTGTTGGCGCTGACCAAAGTGTAAGCGACCAGTCCCGGTTCCTGAGAGGCGGCAACATCGACGAATATGACAACGAAGAGAGAAGTTTTGTGGAGGTTGTTAAGCAAGCGATGATTAAAAACAACTTTGTTAACAAGCTGATGAAGAAGAACTCGTTTTCGGATATCGAGAAAATTGACGATCTTGGGAAGCTCAAAAGGATTTCGGTTGCTGCAGATGACCAATTGAATTCGGCGTTCAAGCTGGCTGACGATGCGAAAATGAGTCCCGACGAC…		PcRxLR118_Predicted_P._capsici_RxLR_PHYCAscaffold_21_f_153116_153331_2	RXLR	216	ATGAGCTCAAGGCTTAACCTTCTCTTTACCGGTTCGTTCTTGTTGATGGCCAGAAAAGAGATTGTAAGGATCTTTTTTCATTTTCTCCTACTTGTCAACTGTTCAGCTATTCACGCTACAGTTTCGAGTTCTTCTGGATCAAAATCGATCACGGCCACGAGGCACTTACGACGACAGGCCAAGCCATCTGTGTCCAGGGCACGTGTGGACGGCTAG
PITG_06077	RXLR	avr2 family secreted RxLR effector peptide, putative	357	ATGCGCCTGACATACATCCTAGCGACGATGACTGCAGCCACTCTCCACCTCGGTACCTCTGCGCTTCCTGCTGTCACGGAGCCCAAGCCAATTACCGAGAATGGGGCGTCGTTTGACGTTGTCGCGTCAGCCCCTTTGGATGGCGGCAGATTCCTTCGGCGTGTCGACAACGATCGAGATGACAGTGAGGAAGAGAGGACCATCGGTAACGCTATTTTGGAAGCTGCGAAGAAGCTGGATCCCGTTGAAGCCGTGAAAAAGGCAAAAGAAGCTGCAAAACGCAAGAAGTCTATCCTCGAAACGATGAAGCTACAGGCGTGGCTCGAAAAAATGAGAGAGACGATCATGAAGGACTAA		PcRxLR119_Predicted_P._capsici_RxLR_PHYCAscaffold_21_f_252753_252980_3	RXLR	228	ATGACGCCGATGACGGCCAGAATGACCACCACAGCGGTGATCGCAGCCTTCTTGCTGACCATTTCGGTGGGGTTGGAGTACTTCGAGCTGTCTGGGCTGAAGTTGAGGGGGGATCGGAGTCTGCGGTCCACTGCGAAAGCGCAAATGAGCCGAGACTCCCTACCGCCCGGCACACTGACTCGCAACTGTTCCGGCTTTGGGGTTGTAGTTAACGTTCCCGATCTCTGA
PITG_06083	RXLR	secreted RxLR effector peptide, putative	309	ATGCGCGTGGTAGCTGTCCTCTTAGCCGCAATTGCTGTCAGCGGAAGCACTGCGGCTCCGGACGCTCAGCCAACCTCTATTTTGGCGAGTGGCTTAGCCAAATTAATTGGTCCAGACCATGCCACTGATAAGCGGCTCCTACGCACCGGTCGAGACGCTGATGGCGACAATTTTGATGACAAAGATAACGATGAAGAAAACGGTATCGATGACGAGGAGGAGAGATTCAAACAATGGAAAATTAACGACCTAATTAACGGTAAAACGAGCACGCTGTTTTCAAAGTGGAAAGGACGGTTACTCGGCTGA		PcRxLR120_Predicted_P._capsici_RxLR_PHYCAscaffold_21_r_728622_728281_4	RXLR	342	ATGGCAAGGATTAGCCTCGTCCCCGCTGCGGCCGCGATATTCAGAATTTCGAGGCGGGCATTGGGGCAGGACAGCGTCGTCGTCGAGCGCAGGGTGGCGAAGACGAAGATGGTGCGGCAGAGGGTTCTGCGGATGACACGGCTGCGGACGACGCTGAGGGGAGTGCCAGGGAGGACGCAGAGCGTGTTGGAGACGACACTATCGCAGTCGCCGTGGCAGACGCCGTGGGCGAGGCTGCAGAAGATGCGGCCGATGACACTGTGCAGGACGCAGTGGAGAAAGCAGTGGAAGACGTCGTGGAGGCTGTGGCCAATGCAGTGGAAGAAGATCAGCAAGGCGTAG
PITG_06087	RXLR	secreted RxLR effector peptide, putative	384	ATGCGCTTCCTTCTCGTCGCTGTGGTGGCAATGATGGCCCTCGTTTCCAGCTCCACTGCTGCGGTCGCTGAGACGTCAAATGACATCAACACGATGAACAACAACCAGGAATTTGCTCGATCTCTGCGCAACACGGAGGAGCGCTCGATTGCGGCAATTCTCGCCGAAGCGGGTGAAGAGGACCGCGCAGCGTGGAGGATCAATTATCGTGCCTGGTACAAGGCTAAGCTGACGCCGACGCAAGTCAAGACGGTGCTGGGCGTCTCCCAAGCAGAGATGAATAATGTTGCGAAGCAACTCCAGCGACTATACCTCGGCTACTACTCCTTCTACACGGCGATGGAGAAGAAGAAAGAAGAGAAGAAGAGGCTGGCCACACCTTGA		PcRxLR121_Predicted_P._capsici_RxLR_PHYCAscaffold_21_r_77725_75368_6	RXLR	2358	ATGCTGAGTCTGCAGAGGCTACGCAAACGGAGGCTCCTGCTCCAATCGGTTGCGAGGTTGCTACCGACACTCCCGTGCCAGTCACACCACCACCGCCTACAGAGACACCCCCGCCGTATACCCCTGGTGAGAGTGAGGAAACTCCGTTCACTACCCCTCCCCCGGAGACTACTGCCCCGCCTACGGAGACCCCACCACCTGTGGAAACTACTGTCCCACCGTACACTCCACCCGAGACGACCTCGCCACCGTACGTCCAGACGAAGCCCCCGTACACCCCTGGTGAGAGTGAGGAAACTCCGTTCACTACCCCTCCCCCGGAGACTACTGCCCCACCAACGGAGACCCCACCACCTGTGGAAACTACCGTCCCACCGTACACCCCACCCGAGACGACCT…
PITG_06092	RXLR	secreted RxLR effector peptide, putative	288	ATGCGTCTCGGTTACCTTCTCGTGGCGATCGCTGGTCTTCTGGCATGCAGTGATGCTGCTGTTGCGGTATCGGAACTCAAAAGCTCAAAGTTGACGGCTCAAGGCAACGTCGTGGTTCGTGACCAAGCTGGAGATTTAACTGCTGACCATAACACCAAGCGCACTCTCCGGGTTCAAAGCGACAAGGAAACAGAAGAGAGTGAAAATGTTGCGTCGGGGAAGGGTCTCGCCGATTCGGATGATGAGGACGAGAGAGGTTTTGATCATTTCGACTTGGGATCGCCCTAA		PcRxLR122_Predicted_P._capsici_RxLR_PHYCAscaffold_21_r_90949_90410_6	RXLR	540	ATGTTTGGGGGGTCATTGGTGACAATACTTATCTCGATGGGGTTTATTTTCTTGCATGTAGCGTCGTCTACCGATGCGAGGAGGCTTCGTAGTATGATGTCGTCAAAGTCTCTGTGGCAAGACCCCTCAGTTAAAGACTCAAGTGGCCGCGAGTTTGTGACCAAATGGACCACACGAGGTCTGAATTCGGTCTTGTACCATTGCGCTAGTCCGCAAATTGCTCGGCAGGTGGAGGCATTCGGTATGCGGCAACAATTTGGCTCGATCATGAGCAAGAAGTCGAATAAAGTTGCGATTACAAGCACCAAGCCGAATGGTATACAGATGCACCAATTCGTTGCAGTGCATTGTGCTGCTGGAGCTCATGCACACCTGCAGACCGTGAAGTGGTACCTTGAG…
PITG_06094	RXLR	secreted RxLR effector peptide, putative	489	ATGCGTCTTTCATTCATTCTGGCTGCGACTTTGACGGGCCTGTTGGCCTGTGCAACTGCTTCCGACTCGGAGAAAATCATCAGGATTTCCAATGAGCAAGTACTCTCGGACCGCCAGTTACTTGACACTGTCGTCAACGACAACGAGAAGCGCTTTCTGAGAGCTTACAATGATGCTGAGGACGATAGTGAAGACCCCAAGAATGTGAAGAACACCGTTGACGCCAAGCCCGCTGACGAATCGGAAGACTCTGAACTCAGCGAGGAGGAGCGATTCTCGCTCATCCAGATGTCCAACCAGCCCCGATACTACTGGTGGTTCCAGCACGAAATGACCCCTCGCGATGTTCGCAGGGCGTTGGGTTTGAGGGCGGGCTCGATCAAGCTGGTTAAGCGCTCG…		PcRxLR123_Predicted_P._capsici_RxLR_PHYCAscaffold_225_r_5599_5264_6	RXLR	336	ATGGTGTTTAGTGTTTTCTTTTCAGCTATTCTTTTATCCGTCAGCGCATCTTTCAATTACAACGTTAACTTGGAAACTCCGAGGGTACAATATCGTGGATGGCCAACAACCTGGTTTCGATCACCTATCGCTAAAATTTTGTGGGAAAGGTACCTACGTAATCTTGCTGATTCTATCGATATACCCCTCAATCCAGACATTAGAGGATGGCACATGTCCAATCCACCTCTTGAGGTATGCAACCGTTATCTTCTCATCTACCCATTTGTCGAGCAGAGAATTGTGCATAGTCTTGGCCAGTTTTGCAGTGCTGGGGACCTTCTCCGCTTCGTCTAG
PITG_06099	RXLR	secreted RxLR effector peptide, putative	489	ATGCGTCTTTCATTCATTCTTGCTGTGACTTGTACTGGCCTGCTGGCCTGTGCAACTGCTTCGGACTCGGAGAAAGCTGCTAAGATTTCCAACGACCAAGTGCTTTCAGGCCGCCAGTTGATTGACACTGTCGCCAAGGACAACAAGAAGCGCTTGCTGCGAGCCTACAAAGATGCTGAGGACGACAGCGAAGACTCCAAGAACGTGAAACCCACCGCTGACTCCAAGCACGCCGACGAATCGGAAGACTCTGAAGACAGCCAGGAGGAGCGGTTCTCGCTCATCCAGACGTCCAACCAGCCCCGATACTACTGGTGGTTCCAGCATCACATGACTCCTCTCGATGTTCGTCGGGACCTGGAATTGACGGCGGACACGATCAATCCCATTAAGCGCTCG…		PcRxLR124_Predicted_P._capsici_RxLR_PHYCAscaffold_22_f_416439_416873_3	RXLR	435	ATGTCTTCATCGACTGGTAGCCAGGTGCCAAGTTCCTTCTTGTTGGGTAGTCTTGCAGGCGTTCCATTCGCGTTGATAGCGGGGACCCACGCGCGTCCGTTGCGTGCTGTAGTCACTGTCGCTGCCAGTAACACTGTTCCGGTTGAGAGTGCCGGGATGAACGGTCCGCGCTCTCCGTCCTGTGCTGCCACTGCTATTTCGATGGGAGTCACCGCATTCGCCGGTATCTGCGCTTTGCCAGCCATTCGTGCCGGGGCTGTCGTTCGTCCAGCATCAGCGTCGTTAGGCCGGAACGGGATTACTATTGTACGACCATTCTCGCCATACTTTACTTCGTTTCGCTCGAAGTCCATGTTCGCCCTCTTGTCTGTCAAGAAGTTGACTCCCAGCAGAAATTCC…
PITG_06212	NON-RXLR	conserved hypothetical protein	699	ATGAAGCTTTCGTACATCATTGCCTTCGCAGCCGTGGTCGTCGCCTCGACTGCTATCCCCGCCAGTGCCTCTATGGGTCTAACCAACAACGTGGCTGAGCTGCAGGTCGGCCGCCAACTTGGTGCCGGCGGTGGCCTCCGTGGCTCCAGCCAGCAGGGCGACCAGTCCCAGAACACGCCCAGCACGTCCCAGAACGATGGCAAGCAGGAAAAGCAGGACGATGGCAAGAAAAAGAGCAACGGCGACGACAAGAAGAAGGATGACGGTAAGAAGAAGGAGGACAAGGAGAAGAAGGAGAAGGAGAAAAAAGAGAAGAAGGAGAAGAAGGAGAAGGAAAAAAAGGAAAAGGAGGAGAAGAAGAAGCAAAAGCAGGAGGAAAAGGCCAAGAAGGACGGTGAG…		PcRxLR125_Predicted_P._capsici_RxLR_PHYCAscaffold_22_f_56228_56440_2	RXLR	213	ATGGGGAAGGCCAGGCAGTCTGAGATCGTGTACTTGTGGCTCTTCTTGTGCTCTCCCAGCTCAGTCCCAACGGCGAAACACTCGACGCACAGCTCGAACGGCGGCTGCGGCGGGCACTCGGCGCAAGTGATCCGAATGTTGCGCGCCAGGTCTTTCTGGCAGTTGAGGCAGAACTTGGTCTTCAAGGCCGCGGGCTTTGGTGCAGGAGGTTGA
PITG_06246	RXLR	secreted RxLR effector peptide, putative	1578	ATGCAACTTTATTCGGCGACGCTGTTAGCTATAATGGCAGCCCTCCTGTCTTCCGTCGAAAATGCCGCGGTGTGTGGCTTGTCGAAAACAACGACTGCTAATTCACCAGCGAAATTCCGAATGTTGCCTGGTAATCAAGTTGGTATCTCGTCCAGTAGGCTACTAAGAGTCTCTGTTGCAAATGACAAAAGAAGTGAAGACAGAATGATGAATGCTGTTATTGAAAAGCTGAAGAGTGTGGTGATGGCGGGGGCATCAAAGGTCCATGGGGATGTGGACTGGAAGTCCTTACTTGCAGGGGAGCAATCGGCCGACGAAATTCTAAGTGTGTTTCAGCTAAAGGATGGCATAAAATCAGCTCTGTTCAGCCCTAGATTGAAGAGTTTGGAGCGCTACGTG…		PcRxLR126_Predicted_P._capsici_RxLR_PHYCAscaffold_22_f_599773_600252_1	RXLR	480	ATGCGCCTCACCTTCCTATTATTCGCCGCTATGCTGGCCGCCTTTTCCAGCACCAGCGATGCTGCATCGGTTGACCAGACCACTGGTGTTCGCTCGTTGCGACGATACCAGGCTGAGGACGAAGAGAGGGGCGTCACCTCCGTCAGCACGTCAATCGACGATGTACTGAACAATCTCATCAAGCAGAAGTCGTCGTTGTCGAAACTCATTAGTCAGAAGAAGCTCGACAATATGCTGACTAAAAATTTCATTAAGTTGCTCCGCTCCAACAAATCCTACACGGACGAGGTGTTCACGAAGGCGACGCTGAACAAGATGTTGACGAGCGAGAAGTTTGCCGAGAAGAAGTTCGTCGAGTGGTATGCGCTGGGTCTTACCGACAAGCTCATCCTGCAACGA…
PITG_06290	RXLR	secreted RxLR effector peptide, putative	483	ATGCGCAAGACGTTTCTCCTTCTGATTGTTACCCTCCTCGGTAACGGAAGTACCATATCTGCAACCACGACCGGAAACCAAGCTGCCATCTCTACCCTGGAATCGCCAGTTCTGCTCACTCACGATACTCAAAAGCGTTTTCTGCGGAGCCACAGCGAAGCGGAAGAAGGCAGTGAAGAAGACGAATTTGGAAACGCTGAAGAGAGAAAAGTAGGGGCGAACCTTTTCGCGGATTCGAAGCTCGCGCAAATGTTGAACTCTCGTAAAACGTTCCCGAGGTTTGCGAGGTGGAAACGCGAAGGGTTCATCCCCAGCACTCTTAGAACGAAACTAGAGAAACTTGGTCTCTGGACAAAATACAGTGGCCTCCACACGATGTACTCAAACAACTACTACGTA…		PcRxLR127_Predicted_P._capsici_RxLR_PHYCAscaffold_22_f_715020_716249_3	RXLR	1230	ATGGGGGGTCTGCGACGTCCAGCGTTACTCTGGATACCCCATTTTCTGGTGGCAGATGCTAACTGCAATGCTGCGGTAGTGGAGATTGACTTTAAGTCTGGGCGGATTCTTCGCGATATCGATTACGCTGTCATCAGCGATGAATTTGCTCGTGTGGCCATCAGTCGCCTCAGTACGTTCGCTGTTGTGAGTCGACCGAAGGTCTTTCGTAATGACGAGGAGGGTACGGGAATCGTGGACCGTGTACGGTTGCTAATGTTGCATCCAACGGATTTATCTGACAGCTCTCGATTCGGAGATGTTAAATTATCGTTCACTTTGGTCCGAGATGTCACGAATTATTGTCGGGAAGCCGAGGTTCGTCTACGACAAGCACGAGAAGAGATTGATGGCCAACTG…
PITG_06305	RXLR	secreted RxLR effector peptide, putative	276	ATGCGCAAGGCTTTTTTCCCTCTGATTGTTACTCTCCTCGGCAACGGAAGTGCGATGCCTGCCATATCTGCCACCACGACCGGCAACCAAGCTACCATCTCTACCCTGGAATCGCCAGTTCTGCTCGCGTCCGATACTCAAAAGCGTTTTCTGCGGAGCCACAACCAAGCGGAAGAAGACAGTGAAGAAGACGAATTCGGAAACGGTGAAGAGAGAAAAGTAGGGGACCGACTTTTCGCGGATTGGAAGCTCGAGCAAATGTTGAACTCTCATTAA		PcRxLR128_Predicted_P._capsici_RxLR_PHYCAscaffold_22_f_73110_73478_3	RXLR	369	ATGGCATTATGCTCTTGCATTTGCACCGGCATCGCTTGCTTCCCCGTTTCTTCACACTTTGCTGTTTACTTCCATCTCTCTCCGCATTCCCTTCTCTCCTCTCTCCGCAGGCTATGTCATACAGACACGGCCGAGCGCTTGCTGCGTCGGGTACTTCTGATCGCACGCCGGACACAAGAACAGAGGCGCGTCGCAGAATGGCTCCAAGTCGCAACACAGCGCGCAGAACGGAGCGGCAGCCGAACTATTCAACATGGCCACATCACTGGCGCTGGATGGACTTGTCTTCTCCTGCTTCACCGCTGGGTGATCTCTCTCTTTCCTCTCCGTCTTCATAGCTCGACTGGACACCAACTGGTCAGCCTTTAA
PITG_06308	RXLR	secreted RxLR effector peptide, putative	765	ATGCAAACGATACAATTGATCATTTTCGTCGCTTTCGTTCTAAGCCGCGCTGCTGCCTCGATCTCTTCTTTCTCCGACCCAACAAGCATTGTGAACATCAATCACGATGCTAACCGTCTGTCTCGTGCGCTAGCTGCTGGTCAGAATCAAACTCAGCGATCTCTTCGTCAGCATGAAGGTGAAGACAGAGGGGCCATTGACAAGGCGGACGAGGTCGTATCAAAGATGAAAGCGTTAATGGGAACTGCAAAAAACGTTCCGAACAATCTGGCCGCTTTGATCGCGAAAAGGTCAAAAACCGCTGGAGAATTTGTGAGGCGTCCGTTTCTAGTGAGCAAATTATCCAAGAGATACAACATTGCTGACCAATTAAGCTTCTCGACACTGAAGCAATTGGAC…		PcRxLR129_Predicted_P._capsici_RxLR_PHYCAscaffold_22_r_459966_459553_6	RXLR	414	ATGCGCTCTCGATGTCGTCGTCGTTTTCGCCGCTGGCGCCGTCATCGTGGCTGTTCTCGTCATACCGGTTGGCTGTGTGCTGCTCGTCACACTATCTGTGGGTTGTTCTGCCGCCGATGTGCTCGCTGGGTTATTCGACGGCGTCCCCGGCGACTGCGATCTCGTCTGCATTCGATCTTCCGCTGTTCCCGTACGTATTTGTGCTTGAGGCCCCTGTATGACCACCATGTAACTGGGCCACTTATCTTGCCTGGCTCGTTAGGCAAATCGTATAGCCCCACCGCGTCCTTCGTTCCCGCTTCAATGGGGCACACAAACACTGCACTGGCAGTCAGCGACCCACTTGGCCACTGCGCCGGATCCTCCGCACACTCGCCGCTTCGGACCCTACTTTATTAC…
PITG_06375	RXLR	secreted RxLR effector peptide, putative	1407	ATGCGATTCTTCGTGGTATTACTGGCTACCCTATTTGCAGGAACTTCTGCTTTATCCGCGGCTATGGAAGCAAATGTCGGCCTGCCAGTCGATTTTTTAAGAAACAACCCTCGAGATGCTGCTCCTACCAGGAAGCTACGAAGTGACAGAACGGAGGACAGCGAACAGCGAGCAATCAGCTTCAACGCTCCCACACCATCAAAGTTTGTCGAATGGTTGTTTTCACCCAAGGTGGCAGCGGCGAAGAAGCTCAATTTAGCCGAAAAAATCAGGATCGAAAAGTGGATGTACAAGCAGAAGAACTCGGAATACGTCTTTAACAAGCTAGGTCTTAGCGGCGGGCTGGATGGGATTCTCACCAACCCGAAGCTACATCTCTACGCAGCCTATATCGACCGG…		PcRxLR130_Predicted_P._capsici_RxLR_PHYCAscaffold_22_r_511489_511241_5	RXLR	249	ATGATCTTGACGACGAACTTAGCGACCTGGATCTTCTTGACTTGGGCCGCGACAAGCTCGATGAATCTTTCCAAATGTCAATGCACCTGCTGCTTGAACAAGTGCGAGAATCCTCGGCCGCTGCGGGGTCACTTGCTGTCGAGTTGGGTCAGCGGCAAGCAAAGTGGTTGGCCATATCAAGCCAACTTGCTGCATGTCCACTTGCTCGAACACCCACGCCAGATTCGCACAGTTGGCTCTCGCAAGTGA
PITG_06413	RXLR	secreted RxLR effector peptide, putative	339	ATGACATTTCATCACGCTGTGCTCTTGGTGACTGTACTTGTAGTCCTGGCTGCAGCTGCTGACCCCGCCTCTGATTTGGAGCTGTCGCCCACTGTCGCTTCTGATCGTGTGACCGAGACATTCCTTAAGAGATTGCTTCGAGCCCATACTACCACTGCGGAAGAGAGAGGCTTCTTCGGAGGCATTCCTGGTCTCGATAAACTCAAAAAAGTATTTTCAATGAGCAAGAAAAAGGACCTCCAGGCGCAGCTGAAGACCAACGATAATCTTGGCGACGCGTTCAGAACGTTAGGGTTGAGCGCAGGCCTCAAACTGGGTCTTTTAGAACGCAGAAGGTAG		PcRxLR131_Predicted_P._capsici_RxLR_PHYCAscaffold_237_r_5347_5060_5	RXLR	288	ATGTGCGAGCTTTGTACAACGCTGAGCCTTGGACGGCTCTGCAGACGCCTGTGGTTCCTCACTCTTTCGATCTCACTGGATGGTTCGCGGACTTCGCACTGCAGTACACCACCTTCGAGCAAGACCACCTTCAAGCGGTGTGTGAGGCAACGCATCATTTTACGCTCACTTCGGCGATGCGAAGCGCGAGCCCCTACCTCGATCGTCTCAACCACGATCGCAAACAGCGACGTTCACGAGCTGGCCCTCGTTGGAAGAAGGTGTTGGAAGTCGTTATCCAGGGCATGA
PITG_06419	RXLR	secreted RxLR effector peptide, putative	699	ATGATGGTCCTCGTGCGTGTTGCCCTCTTGGTGACAACGGTGTTTGTCGCATCTGCTGACCCCGCCTACGCATCAAAGATATCGCTCGCTGTCACTTCAAATCGCGCGATCGAGACACCCCCCACGAGGTTTCTGAGAGCCTACACCACAAATGGTGAAGAGAGAGGCATATCCGTGAGTTTCCCAGGTCTTGAGAAAATCTCCAAAGCATTTACGACGAGAAAGACGAGCCAGCTCCAGGGATTGCTCAAGGCCGACGATAATATCGATGATGCCTTTAAAACGTTGGGGCTCAGTACAATGCACATTGGTAACCCCAAAACGGGCTCGATCGAGACGAAAAAAGTTGTCGAGCTCTTTTCGAGCAAGAATTTCAAGGTTTGGTCTCAGCATGCTGCC…		PcRxLR132_Predicted_P._capsici_RxLR_PHYCAscaffold_23_f_551615_551890_2	RXLR	276	ATGGATCTCCCTCAGAAGATGAAGACGATGGTGATGATTCCGACAGTGGTTCTGAGTCTGACGGCCACACGCGCAAGCGTCCCAAGCGTTCTCGCAGCCAGAGCAGTTCCGACACGGACGCACCAGCTCCTCCTTCCAAGAAGAGCAAGGCGTATAAGAGGGCTTCGTCAGGGTACCAGCGTCAGCAGACTACTCGTCGCCAAGTCACCAGGAATCCGCCGTTGGGTTCATCTTCGCGCCATCGCTCGTTGTCACGCAAAGCGTATGACTCCCTGA
PITG_06432	RXLR	secreted RxLR effector peptide, putative	513	ATGGGCTTAATGCACCGACTATTGCTGCTTGCGACGTTAGCCCTGTTGTGTACGCTTGCAAAAGCTGCCGGATTCGACCACGCCAAGGTTCCAAGGACTGTCGAAAGAGGTGGCGGTGCAAGACAACTGCGCACGGCCACGATGAGCGACGACGAAGCTAGAGGGTGGAAATTGCGGTCATTTTTCGAGTCCTACCTTAAAGACCGAAAAATCAAGAATTGGATTAAGGGCAAAGTTACTGACGACTTTGTCCTGAGCGAGCTAAAACTCGTGAGATTGCCTGGGAAGAACCTGGCGGACGACCCAAATTTCAAGCTCTTTCAAAAGTTTAAGATTGACGGCTGGCTCGAGGAAAAGGCTACTACAACGAAAGCCTGGGAAAACCTTGGCTTGAATTTA…		PcRxLR133_Predicted_P._capsici_RxLR_PHYCAscaffold_23_r_169339_169127_6	RXLR	213	ATGATGGCGACGCTACTGACGATTGTAGTGGCGCTCTACGTGGTTGGAATCCTGCTGCCAATGCGTTGGGTGGCTACACAAGAGGCTGAGAAGGCGGCGGAACGATTAGAGCAGCCAGAACCCACGTCATTCCGTCGGGAACTGCGACGACGAGGGAGCTACAGCGTCAGCTACGTGACGGACATTAAAGCTCACGTCTTCGCTCACTGTTAA
PITG_06478	RXLR	secreted RxLR effector peptide, putative	1455	ATGAGCCACCAGAGAATACTTCTGCTGCTTATGGCTGCCTTCTTCGCTTGGGTTTCTGCGCAAACACCCCCTGGACAAGCCGACAAGTCGAAGCTGATTGCTCACGATGTTCTCATGAAGACCACGTCACTGTCAGAAACCACAATTGCTACTTCATCTAAGCGGTTCTTGAGGCTCTACGACGCAGAAGTCCGAGATACAGTCCGCGGAGATAATGACGTAGACCGCGAGGAGAGAGGAACTACGCCGTTGTTATCGAAGGTCGACGATCTGATACACAAAGTATTTAAATCCAATCCGGAGCAAGCACAAATCAAGGCGTGGATGAAGTCTCGAGTGCACCCTCAAGCGATTTTTGATACTTTGCGTCTAGCAAAGAGTACGACGAAACTGAACGAT…		PcRxLR134_Predicted_P._capsici_RxLR_PHYCAscaffold_244_r_12254_11979_5	RXLR	276	ATGCGTTTGACTTTCGTACTGTTAGCTGTCGCGGCCTCAGTCCTCACCCGCACGGACGCCACCCCAGCCACCTACGGAGAAGTCACGAGCACAATTGAATCCCCCAACCGCTCCGCTCTGAAGAATATGGCAGAAACCTTAAAGGAAAGAAGGCCGTTAAGGCGACCAAGGTGTCCGTCGACGATTTATCGAAAGAAGAGCGCACAAACCTTCTCGGAAACGCGCTGTTCTGGGCCGGCTTGTCCTCAAAGCCTCTCTCGAGGTCCAAGTCGGTAG
PITG_06485	RXLR	secreted RxLR effector peptide, putative	324	ATGCGTGTACCTCACATCGTGCTAGTCACTGCGGTGTATCTTCTTTCAAGTTGCAACGCTCAGTTGCCAGCTGAGGTCATTTCCAAGCTTCCATCTCACCAGGTCGATGCTGTCGCTAGCGATGTGAATCGAATGCTGAGGTCCCACAAGCCAATCGATAACGGGAACTCGGAGGGTGAAGAACGGGCCAAACTCGACAACTCGGTCTCAGACTTGGTGGACGATGCAGCTCTCGGTGCTGCGAAGCTTACCAAGTCCAAGTCGTTCTCATCTATGACTGTAGACGAAGAAATTGCGGCGCTGCGGACTTTCACAAGTGGATGA		PcRxLR135_Predicted_P._capsici_RxLR_PHYCAscaffold_24_f_184584_184964_3	RXLR	381	ATGCGTCTGTCCTTCCTTCTGTTGGTTGCTGCCGTGGCGCTCCTGTCAAGTGGCACTGTGGTGTCTGCGATGACCAACGACGAGCCCATTTCCACTCCAAACCAAGTCCTTTCCAGTGAGACGGAGGGACGGAAACTGCGCATGCACAATATCGCCAGCGACGACACTGAAGAGCGCGGATTTAACGCACAAAAGTTCGAGCAGCTGATGGACGACGGGACCTACCGCAGCAAACGATTCGCCAACTGGGTCACTAAGCGCTACACGGATACCGACATCTATAACAAGCTGCAAATTAGCTCAAACCCGAAGTACAAGCGGATTTTGAACAAGTACCAGACTTACATCGAGCACTTCGCTCCTGGGCTTATTTCGCCGTAA
PITG_06600	NON-RXLR	conserved hypothetical protein	4464	ATGGACACGGAAGCCACTCCGTTCATCTCTGCGCGCGAGTGTGACGCATTGAACGATGAAAACGTGACACCACTACCAGCGTCGCAGCCGCATGTCGTATTCCGACTTCGACGAGAAGACGAAAAAGTGCCGTGGATTGTCGAGTTGGTCTTCTTGCTTTTCAACGCGCAGGGCGACATCTTGCAGGTCGCCCGTGGGGCCAACACTCCAGACACTTCAACAACCGGTCACCGCACAGCTGGTAGCCATGCTGTTGCGTATTTTGGCGAAGAAAACTTCCGAGCCACACGAGCCAAGTTGAAAGAGACCGACGAGCGGGAAGTCGTTCGGTTTTCCATGACCAAAGTGCATCCATTCGTCGAAGTCGTGGGCTGTCTAGTCACGTATGCGGAGGACGAA…		PcRxLR136_Predicted_P._capsici_RxLR_PHYCAscaffold_24_f_207450_207830_3	RXLR	381	ATGCGTCTGTCCTTTCTCCTGCTGGCCGCCACCTTCGCCCTCCTATCAAGTGGCACGGTGGCCTCCCCGACGACCAATGACGAACCCATTTCCTCGCCGAACACAGTACTTTCCAGTGAGACCGAGGGACGTCACCTTCGTGAGCACAAAAACAGCATCGACGACACTGAAGAGCGTGGTTTTAATCCGGCCAAGTTCGACCGGCTCATGAACGAGCGATCCTACCGTCAGACAAGGTTCGGCAACTGGGTGGACAAGCCATACACGGACATGGATGTCTACAAATTGCTACGTGTGGAATCGAACCCGAACTACAGGCGTATTTTCCACTACTACCAGAACTATCTCCAAGAGTTCGCTCCTCATCTCATCACTCCGTAA
PITG_06706	NON-RXLR	conserved hypothetical protein	378	ATGTCGACGGAGTTCTTCGCCTCGAGCGCGACATCCACAGGTCCGGCCTTCTGTCCGCACTGCGGTACCATCTTGGACCACCCGGACACAAACAGCATCGTGTGCTCCGCGTGTGAATACCGTTGCCGCTATCAAGATCTGCCGTCGCTGACAGTGGTGACCCGTAGCGAGGACAAGCCGACACCCAAGTGGCTGGATGCTGAGAAGGTCATGAGCGAAGTCACGGGCCCCGCCCGCGCCACGGTGGAGGAGACATGCCCCAAGTGCGGCAACCCGGAGATGGACTACTACACGCTACAGCTCCGTTCGGCCGACGAGGGCCAGACGGTCTTCTACGAGTGTAAGAAGTGCGGCCACAAGTTCTCAGTGAACAACTAA		PcRxLR137_Predicted_P._capsici_RxLR_PHYCAscaffold_24_f_220049_220420_2	RXLR	372	ATGCGTCTGTCGTTCCTCCTGTTGACTGCTACCTTCGTCCTCCTATCAAGTGGCATTGTGGCCTCCCCGACGACCAAGGACGAATCCATTCCATCGCCAAACCAAGTTCTTTCTGAGGGGCGTCGTCTTCGCGTGCACAAAAGCAGCATCGACGATGTCGAAGAACGCGGATTTAACCCGGAAAAGTTTAACCGGCTCATGAACGAACGAGGCTACCGAAGCACAAGGTTCTCCAACTGGGTGAACAAGAATTACACGGACAGGTACGTCTACAATTTGCTGCGTGTTGACTCGAACCCGAACTACAAACGGATTTTCAACTACTATCAAACGTACCTCGAGAATTTCGCTCCTCGTCTCATCTCATCGTAA
PITG_06885T0	NON-RXLR	membrane-bound transcription factor site-1 protease, putative	2898	ATGATTGGAGCGTCATGGATAGCAAGACGCTCATTATGGATCGTTGCAGTCCTAGTGGTATGTATACTGTCACACTTACCCGTTGCTGGAGCCACACAGCCGCAATCAAAGCCTTGCCAATTTTACGAGAAATCGTTGACGAAGGAATATATCGCGCAATTACACGATTACGACGCACTGGAGACCCAGGAGCAGCTTGTTAGTAGCTGTATCAGCTCCACCGCGTTCAATGTTGCTCTGGAGATCGCTGAAAGATCCGAATTCGCGCGACACGCGCCCACAGACTTTGTCCTGTTGCGCATATTTTCCTGTGGTGTTTGTCATGCCTATGAATGGTCAATGCAAAATTACACCGCTACAGATCAGATAAAAGCTATCCGAACGAACAAAGAGTACAGG…		PcRxLR138_Predicted_P._capsici_RxLR_PHYCAscaffold_24_f_496750_497097_1	RXLR	348	ATGCGCCTATCCTTCATTTTTCTACTTGCTGTCACTTTCTCCAGCCTGGTCGCCACCAGCCACGCGCTTCCCCATGAGCAGTCCACAGTGTTGAAAGTGGCGGCAACAAACCCCGATCAGTCCGTCGCTGAGGGCCAAACCAGTCAAAAACGATTCCTGCGAAGTGCCGGACTAGGCAGCCAGATGCTGAAGAGTGAGTCTTTCAAGAAAAGCAAGTTCGACGAATTACTCGATGACAATGTCTCCTCCTTCACTTTCTTCGTCGACATGCTCAAAAGCAAGAAGAAATATCGGGATCTCTACGACGAGTATGCGGCAATCCGCAAGGCTAGAGGTGCGTACCCGTAA
PITG_07096T0	NON-RXLR	protease inhibitor Epi11	1335	ATGAAGCTCGCCGTGTGCCTGCTACTCGGTGCCGTCGCAAGTACAAAAGCGGACTATGGGTCATCGTCGGGGCTCACCATTTGTCCGTCCCTGTGCACGGATCTGTTCGCACCTGTGTGCGGTTCCGACGGTGTCACGTACTCGAACGACTGTTATCTGCTCCTCGCAGACTGCGAAAGCGCAGCGAGGATCACCAAAGTGTCCGATGGAAAATGTCCCACCTCTGGTTCTGGATGCTCGGGCGTGTGTCCTAAGATACTCAAGCCCGTATGTGGCTCTGATGGGGTCACGTACCCGAACGAGTGCTTACTGGGAGTCGCCGACTGTGAATGCTCTGATGACATCACCAAAGCTTACGACGGAGAGTGCCTCACTGAGACGACGCCGTCCTCGACTGAT…		PcRxLR139_Predicted_P._capsici_RxLR_PHYCAscaffold_24_f_506781_507476_3	RXLR	696	ATGCGTCTCCTGCTTGTCGTTGCCTTGACCCTCGCCGCCTTCCTCGCTGCTGCTGATGTCTCCGCGCTGAATGACGCGCCATCCAAGCGACTCCTGCGCTCTACCGTGAGAGTTGACGAAGAAGAAGAGAGGGGAATGTGGGAGACGCTGTCAAGTAAGGTCACGAAACTCATCAAGCCGAATCAAGTCGCTATCAAGGCTATGGACGACCCAAAGATTGCAGAAGTGGCCGGAACTTCCTTACTCACAAGTCTCAAGTCGGTGAACCCGAAGAAGTTCGATTCGGTGGATGGCCTCTTCAGCAGCAAGGCTTTCAACAATTTGGAGAACTACGTCCTCCGTTTGAACAAGCAAGACATCAACAAGCAAACGAGTGTAGCCAAGGTTTTCAGCACAGGA…
PITG_07121	NON-RXLR	acyl-[acyl-carrier-protein]-UDP-N-acetylglucosamine O-acyltransferase	1083	ATGCTGTATAACGTACTTGCACATTCGCACGCCAAGGACCCGATTCTAACTGTTTGTTTATCCGTGTTTCTTTCACAGTCGTCGGCATCTGCCGAGGCTCTCGAGGAGTTGATCGCCCATGCCACTCAGCAGGACGAGCGACCTGCAGGACGCCGACTCGAACTTTCGCGTCGTCTACATGAGTACCAGGCAACTGCTATCGAACGCGCTGCTGAGGTCCACGCGACGGCTGTGGTCCACCCGAACGCAGAGCTGGGGCCTAACGTCCTCGTCGGACCATATTCCGTCATCGGACCAGATGTGGTGCTAGAGGCTGATGTTCGGCTTCAGAGTCACGTGGTGATCGACGGCAAGACGCGAGTCGGGAGCGGCACTGAGATTCACCCGTTTGCGAGCTTG…		PcRxLR140_Predicted_P._capsici_RxLR_PHYCAscaffold_24_f_522940_523629_1	RXLR	690	ATGCGCCTCCTGTTTGCCGTTGTCCTGATCCTCGCCGCCTGCCTCGCTGCTGCTGATGTCCCCGCGCTGAATGACGCGCCATCCAAGCGACTCCTGCGCTCTACCGTGAGAGTTGACGAAGAAGAAGAGAGAGGAGCGTGGGACACGCTTTCAAACAAGTTCGCGAAAGTCATCCTCAAGCCGAATCAATTCGCTGTCAGGAATATGGACGACCCCAAGGTCGCAAAAGCGGCCAAAACTACCTTACTCAAAACGTTCAAGTCCGTGGACCCGCAGAAGTTTAATTCGGTGGAAAACTTCTTCCGAGGGAAGGCTTTCAACAATTTGGAGAACTACGTCCTCCGTTTGAACAAGCAAGACATCAACAAGCAAACGAGTGTGGCCAAGGTTCTTAGCACA…
PITG_07143	NON-RXLR	catalase-peroxidase, putative	2073	ATGAACGTCCGTCTTGCCGCCTTCGTTGCCGCCCTCGCCAGTCTTGCCGCCGGTATTGACGCTGGCCGATCGGGAAGCTGCCCATTCGGCTTCGACAAGGTCGCGTCTGTCAAGGAGCAGGACCGTCAGATCTCCAGCGAGCTGTACGACCCCAAGAGCTGTGAGGTGATCAACTATGACCTTGTGAAGGCAGACCTCGAGAAGCTGATGACGGACTCACAGGCTTTCTGGCCCGCAGACTTCGGCCACTACGGTGGTCTCTTCATCCGTCTGGCTTGGCACTGCAACGGCACGTACCGTCGTGCTGACGGCCGCGGCGGCTGTGACGGCGGCCGTATCCGCTTCAATCCGGAGCACAGCTGGGAAGACAACACTAACTTGGACAAGGCTTTGAAGCTG…		PcRxLR141_Predicted_P._capsici_RxLR_PHYCAscaffold_24_r_139244_138912_6	RXLR	333	ATGGCCTCCGGAATCTTCAAAGTGATCGCTCTACTGGTCATTTTTGCCGTAGCGACGACTGTAAACGCGGAGCCGGTCCGACATCTCCGTGTGGAGCCCGACCACGAACCTGTAACGAGAAAGTTATCACGAAAAGTCCCGGCCAGCATGCTAAAGAATTTTTGGGGAATTGTGAGGACTAACCTGGAGAACCAGCCGACAATCAACAAGGCCCAGGAGATGTACGCCAAACTGAGCCATGCTGGACACGTAAAGCCACCAGCTTTCCATGTGCCAGCGAAAGCGGGTGAAGACGTGTTAAAGCACAATTATCGCTTTTTAGATTTTGCATAA
PITG_07203	RXLR	secreted RxLR effector peptide, putative	285	ATGCGAGTTTACAAGTTTATCCTTTCGTGTAACCTGCTGATCTCAAATATTGCTGCGAACACGCGGTGGCTGCGATCAGAAATAACGAAATCCTCACCAAGAACTGGAGTTGTTCACGAAATACCGCAAGGAACCGCTGAAATGTCCGGCAGATCATTGAAAATTCAAGGCAAGTCTGACGACGACGACGATGATTCAGACGATGATAAGGACGACGACGATGATGACTCAGACGATGACAAGAAGGACTCTGACGACTCGGATGACGACAACGACGATTCGTGT		PcRxLR142_Predicted_P._capsici_RxLR_PHYCAscaffold_24_r_466637_466227_6	RXLR	411	ATGCGCTTCACTTACTTCCTGCTCGTCGCTACGGCAGCTCTTTTGGCTAGCTGCAATGCTGCCGCGGCTACTTCGAACAATCAGAACAAGTTGTCTACGATGACTTCGACTGACGCTGTCGTTTCCGCTCTTGAGTCCAGCAACGACAAGCGGTTCCTACGATCTTACCGCAAGGAAGACGATGGTGACGACAGTGACGATGAAGAAGAGAGGTCCGTTATGACAGCGGAACAAGTAGCCAAGTGGACTAAGAAGGTGGAACGATGGGTCAAGAAAGGACACACACCATCATACATTAAGGACAAGCTGACCGCATTGGATGGCACGATGAACGCCAAGAATAGGGAGAAGTACCGCATGTTCGGAGCTGCTTGGGGCAGGGCCAATCCTCATGAACTT…
PITG_07240	NON-RXLR	3-deoxy-manno-octulosonate cytidylyltransferase, putative	768	ATGAAGGCGTTGGGCGTGATCCCGGCGCGACTGGGCTCGACGCGCTTTCCAGGGAAACCGTTGACCGAGTTCTTTGGTAAGACTATGATTGAACACACCTATGCAGCAGCAGAGGGATCAAAATTGCTGTCGAAAGTAGTTGTGGCAAGTGACAGCGAGCGCGTGCTGAGGGTCATTCAGGGCGTTGGTGGCGACACGGTGCTCACTGGAGCCTGTAATACGGGCACAGATCGAATTGTGCAGGCGCTGCACCTTATGGGTTCTGAGGAGCTAAACGAGTACGATATCGTGGTGAACATTCAGGGCGATGAGCCAGGCGTGAACCCGAGACACATTGATATGTGCATCAAGGCGTTGCGTGGCGCTGGACCTGACAGCGTGATGAGCACTCTAGCTACA…		PcRxLR143_Predicted_P._capsici_RxLR_PHYCAscaffold_24_r_481989_481288_5	RXLR	702	ATGCGCCTCCAAGCTGTCGTTTTGCTGGTTTTGTCCGCCGCCCTCGCTGTTGCTGATATTTCAGCGGCTACAAGCGGCACCGGAGGACATCACGTTAACCAGAACGACGTGAGTGCCAACCGCCTTCTTAGATCTGAAGCGGACGTTAGCGATGGAGAAGAAAGAGCTGCAACGTGGCTTCAGAGCCTCAAGAACTTGGTAAAGCCCAATACTGCTCCGAAGACGATGACGAAGCTTGAGCGCGAAAATCCCGATGTCGCCAAGTTGGTTGGAAAATCGCTCGATGGAGCGTTCAGGTCGCTGAAACTGAACAAAATCAAATCTGTGGATGATCTCTTCACCAGCAAGAATTTTGAGACCTTTAACGGCTTCATGATTTACCGTAACTCCCAAAGTCGA…
PITG_07387	RXLR	avr4 secreted RxLR effector peptide	864	ATGCGTTCGCTTCACATTTTGCTGGTGTTTACTGCCAGTCTTCTTGCCAGCCTAACAGAGTCGGCGAAAGCTGATTCTTTAGCTCGTACCGTCAGCGTTGTTGACAACGTCAAAGTAAAAAGCAGATTTCTGAGGGCTCAAACGGACGAGAAGAACGAAGAGAGAGCAACGATAACGCTTGGAGACAGGGTTGTTTCCGACAAGGCGGCGACAAAAGATCTGCTACAGCAGCTTCTTGCACTGGGCACGCCACTGGAAAAAGTCCAGAAGCAATTCCTGAACATACCGCAGATGAAAACATTTGCGGAGTTGAGCAAACACCCGAACTGGAAAGCGCTTGACAAATATGAACGGATGCAGTGGCAGAAGCTAAAGGAGGGCGAAACACTGACATTTATG…		PcRxLR144_Predicted_P._capsici_RxLR_PHYCAscaffold_24_r_627569_626991_6	RXLR	579	ATGGTTTTATTTTCTTTCTGTCTCGTTTATATTATCATACTGTGTTGCTATGCAGAAAAAATAAGACCCCTAACATTAGGACAGGATAGACGGTTGCGTTGTGCAGTAATAGCATTTCCGGTCCATGAGAAGCAACGCTCAGAGGACACCGAGGTTGATACTATCCCAAAGGTTTTTCTCGCAAAGGGGTCAAGTGTGGAAATGCTTTGGCATTTTTGCGCCATCAGTGCAGACCGTCGTCTAACTTTCTTGCAGCGAGGAAGCCTGAGGTTGCGACTAATATCGAGGCCATTCCTGTTTGAGTGCGCGTGGGGCATCCCGACATTCCTCGACGTCGTACCCGCTGCACCAGCAAGATGGCGCAGGAGAACATCGAGAAGGGCACAAAACAGAGCGATT…
PITG_07414	RXLR	secreted RxLR effector peptide, putative	474	ATGGCCAGGCGTCTCTGCGTATTGTTAGGCGCCACGATAACTCTCGTAAATATAGCAGCCGCCTTATCGCTTGCTGCTTCGGTTGCTCTAAACGACAAGAATATCGACACGAACAGACGATCCCTACGGGTTGCGCAGCGCGACGAAGCGAGAACGGTCGCTTCAGTTGAGACAGTGACGGCTTTGGTCAAAAGTAAGAGCCTGATAAACGATCTCGCGGACACGTTGCCGTCCAAACTGGCAGAACTGGAGAAGAAGTACCCGATCGTGATCCCTGGAGTATCGGAGGCGTTCATTAAAGCGCGGTTGAAGTATGCGTATTGGTACGGAGTTCCTCCCACGAAAATATTCAAATTTCTGGGACTTCGAGGACATTCGGAAGCCCGACTCCACGACCAC…		PcRxLR145_Predicted_P._capsici_RxLR_PHYCAscaffold_25_f_323385_323822_3	RXLR	438	ATGCGTATCACTTACATTCTCGCAGTTACAGTTGCGGCCACGCTCCACTCCAGCGTCACGGCAATTCCTTCCGTGAAATCCTCCAAGGTTGCGACCGAGAACGGAGCTGTACCTGCTGTCATCGACTCAACCCACGCGGGGGCCGGGCGAATGCTACGTTGGGTGAAGGAGTACGAAGAGGACCTGGACGACAGTGATGACCTTGATGATGACCTTGATGATGACCTTGATGATGACCTTGATGATGACCTTGATGATGACCTCGAAGAAGAGAGAGGGTTCGGCGATACTCTCAAGAAGGCGAACCCTCTCAAGCTGGTGAAGAAGGGGACAAAACTGACTGCAGAGCAAGCTGCGAAGGTCAAGGAAGCACTGAAGGACGCGGCTGACTACCAGAAA…
PITG_07435	RXLR	secreted RxLR effector peptide, putative	501	ATGGGTCTTCGCTTCATCCTCCTGGTTGTAGCTTCTAGCATCCTCACAAGTGGTACATTCTTCGTTGTGGGCGCTAAAACTGCCAATTTCGCGACACCTCTTTCTCGTCGTAATGTCCAGGCAGAGGGCAAAATCCCACGTGAAACAAGGGTTCTGAGATCTAATGAGAAGAGGGGCGTGGGTGATATCGAAGACGACGAAGAGAGAACACCGACCTTGGCTGTCGAGGGGATCTTTCGTGATGCCAAAGCAACTCGTAAATGGCTGCATTTTTGGCTCAACACAGGCGAATCAGCAGAGAGCGTCGCCACAAAGCTAGGACCAGAAAATTTAGCGGCTCTTCCTGTCTACCGGACAATGGTGGCGAAAGCTATGTTAGGCAAAACCGACGGCGAGTTA…		PcRxLR146_Predicted_P._capsici_RxLR_PHYCAscaffold_25_f_448199_448567_2	RXLR	369	ATGCGCCTGTCCTTCCTGCTGCCTGTTGCGATGGTCGCCATCTACTGCGCGACTTGTAACGCAAATGTGGACTCGAACCAAAACAAGGCATCGATGTTGCAGGCACGACTGAACGACGAAGCTGGTGGCACAAGACTTCTTCGTGTACACCACGAGTCCGACACGGAGGAACGAGGCTTCTTAGAGAAGGCGGCAGTGAAGAAAATGGCCAAGGCAATTATGGCAGACCCAAACAAGGCCGACGAGGTGTATAAGAAGTGGGCGGACAAGGGATATACTCTAACGCAAATGAGCAACTTTTTGAAGTCCAAGACGGCGGGCAAGTACGATCGAGTCTACAACGGTTATGTGATCCACCTGGATTATTGA
PITG_07451	RXLR	secreted RxLR effector peptide, putative	384	ATGATTCGAAACGCTCTCCTGGTGTTGGTGTTCGTGCTTATTGGAACTATTTCTGCTGCTACGGACGCAGACATGACCACTGACTCAGGAAAACAACCTTCCAACATCAACCAACTAACGCTCGTCTCCCCTGAAGGCAAACGACTCCTTCGGCAAGGAAGCGTGAAAGAAGGAGGGGTCCATGACGCTACAGAAGAACGAGCTTTTATCGTGACGCCTTTGAAGAACTCTCTTTACAGGATTCTAGCTGCGTTTGGGCTTAAGCCACAGACCCTCTACGTACAACTGGGCATCCGCACTGGTATGGCTAATGCGTTATACAACCGGCTCTACCACAGCTACCATAGGTGGTATGCCACGTATGGGCCCAGAGTTTACGGATAA		PcRxLR147_Predicted_P._capsici_RxLR_PHYCAscaffold_25_f_528087_528485_3	RXLR	399	ATGCGCCTGTCCTTCCTGCTGCCTGTTGCGATGATCGCTATCTACTGCGCGACTTGTAATGCAAATGTGGCCTCGAACCAAAACAAGCTCTCGATGTTGCAGGCACGACTGAACGACGAAGCTGGTGGCACAAGACTTCTTCGTGTACACCACGAGAATGAAGAAGAAGCCGACAGAGAGGAAAGGGGCCTCACGGATTTGTTCAAGACCGAGAAGGCGGCAGTGAAGAAAATGGCCAAGGCAATTATGGCTGACCCAAGCAAGGCCGATGATGTATACCAGAAGTGGGCGGACAAGGGATATACTCTTACGCAACTGAGCGACTTCTTGAAGTCCAAGACCAGGGGGAAGTACGATCGAGTCTACAACGGTTACATGACCTATAGGGATTATGTGTAA
PITG_07452T0	NON-RXLR	protease inhibitor Epi12	246	ATGAAGGTTTTTTTCTACCTCGCGTTCCTAGCAGTGACGATCTCATCGACAAATGCTGCTGGCCAAGCGCTGGACCCGTGCGATAAAAGGAACTGCGAGTCACACAAGGGTCGAGTCTGTAGCAACGGCAATCAAACCTATGCAACCCTTTGTGATCTGACCTCTGTCATGTGCAACCACCCTACGCGCGGCGTTTCACTGGCTTACGACGGCCCTTGTCGTCCTCAGAAGTCAGTTGAGGCTTGA		PcRxLR148_Predicted_P._capsici_RxLR_PHYCAscaffold_25_f_556539_556937_3	RXLR	399	ATGCGTCTTTCCTTCCTGTTGCCTGCTGCGATGGCCGCCATCTACTGTGCGACTTGTAACGCAACTTCCGACCAAAACAAGATGTCGATGGTGCAGTCACTCGATGCGCGACTCAACGGCCAAGCTGATGGCACAAGATTTCTTCGTGCACACCACGAGAGTGAAGAAGAATCCGACAGAGAGGAAAGGGGCTTCACGGATCTGTTCAAGAACGAGAAGGCGGCAGTGAAGAAAATGGCCAAGGCCATTATGGCAGACCCAAGCAAGGCCGATGAGGTATACAATACGTGGGCGGCCAAAAAATACACTCTGACGCAACTGAGCAACTTTTTGAAGTCCAAGACGGCGGGCAAGTACGATCGGGTCTACAACGGGTATGCGCTCCACCTGGATTATTGA
PITG_07482	RXLR	secreted RxLR effector peptide, putative	255	ATGCTCGCAACGTATATTCTAGTGATGGTGTGTGCGGTCACTTTCCAAGCCAGCAGTAGTGCTCTTCCTCCGGCCAAGACTTTAAATTCTCTAGTTGAGAAGAAAACCCCATCAGATATTACCATCTCAGCTCATGTGGGTGATGTTCGGCTGCTGCGTGCCGACGACAAAGAAGAAGAGATCGAGGAAGAGAGAGGTTTTGGGGGGCGCTTTGGTCGACGGTGTGAAAAAGCTGAACTCCATCACGGCTACTAA		PcRxLR149_Predicted_P._capsici_RxLR_PHYCAscaffold_25_f_574585_574974_1	RXLR	390	ATGCGTCTTTCCTTCCTGTTGGCTGCTGCAATGGCCACCGTCTACTGTGCGACTTGTAACGCAACTGTGGATTCCGACCAAAACAAAGTATCGATGGTGCAGTCGCGACTCAACGGCCAAGCTGATGGCACAAGATTTCTTCGTACACACCACGAGAATGAACAAGAATCCGACAGAGAGGAAAGGGACCTCACGGATGTGTTTGAGACCAAGAAGGCGGCAGTGAAGAAATTGGCTAAGGAAGTTATGGCAGACAATAGGAGGGCCAAGGATGTATTTCAGCTGTGGAAGGAGAAGGGGTACACTCTTGATGAACTCAATACCTTCTTGAAGTCGGCCAAGTATCAGCACGTCTACAACCAGTACATGATCTTCAGGGGGTATGTGTAA
PITG_07499	RXLR	avr2 family secreted RxLR effector peptide, putative	357	ATGCGCGCAACGTATATTCTAGTGATGGTGTGTGCGGTCACTTTCCAAGCCAGCAGCAGTGCTCTTCCTCCGGCCAAGACTTTGAATTCTCTAGTTGAAAAGAAAACCCCATCGGATATTACCGTCTCAGCTCACGTGGGTGATGTTCGGCTGCTGCGTGCCGACGACAAAGAAGAGGAGATCGAGGAGGAGAGAGGTTTGGGGGGCGCTCTGGTCGACGGTGTGAAAAAGCTGAACCCCATCACGGCTGCTAAGAAGGCTAAGGAAAAAGCTGAGAAAATTAAGCAGCATGTAAAAGAGCTGGGAAAATACGAGGATTGGCTGGAGGAAGTAAGGGAAGCGATCGATAAGGACTAA		PcRxLR150_Predicted_P._capsici_RxLR_PHYCAscaffold_25_f_577724_578113_2	RXLR	390	ATGCGTCTTTCCTTCCTGTTGGCTGCTGCAATGGCCACCGTCTACTGTGCGACTTGTAACGCAACTGCAGACTCCGACCAAAACAAGGTATCGATGGTGCAGTCGCGACTCAACGGCCAAGCTGATGGCACAAGATTTCTTCGTACACACCACGAGAATGAACAAGAATCCGACAGAGAGGAAAGGGACCTCACGGATGTGTTTGAGACCAAGAAGGCGGCAGTGAAGAAATTGGCTAAGGAAGTTATGGCAGACAATAGGAGGGCCAAGGATGTATTTCAGCTGTGGAAGGAGAAGGGGTACACTCTTGATGAACTCAATACCTTCTTGAAGTCGGCCAAGTATCAGCACGTCTACAACCAGTACATGATCTTCAGGGGGTATGTGTAA
PITG_07500	RXLR	avr2 family secreted RxLR effector peptide, putative	357	ATGCGCGCAACGTATATTCTAGTGATGGTGTGTGCGGTCACTTTCCAAGCCAGCAGCAGTGCTCTTCCTCCGGCCAAGACTTTGAATTCTCTAGTTGAAAAGAAAACCCCATCGGATATTACCGTCTCAGCTCATGTGGGTGATGTTCGGCTGCTGCGTGTCGACGACAAAGAAGAGGAGATCAAGGAAGAGAGAGGTTTTGGGGGCGCTCTGGTCGACGGTGTGAAAAAGCTGAACCCCATCACGGCTGCTAAGAAGGCTAAGGAAAAAGCTGAGAAAATTAAGCAGCATGTAAAAGAGCTGGGAAAATACGAGGATTGGCTGAAGGAAGTAAGGGAAGCGATCGATAAGGACTAA		PcRxLR151_Predicted_P._capsici_RxLR_PHYCAscaffold_25_f_581628_582056_3	RXLR	429	ATGCGTCTTTCCTACGCCTACTTTGCTGCTATCATCGCAGTTACCTTCGTCTCCAGTGGAAACGCAGTAGCCGCAACCGATGGCACCACGGGTATCTCAGCCATGACGTTGCCAAACGCAGTTGAAGCCACCGTTGGTGGGGAAAAGCGGTCTCTGCGTTCCCACAATAACAAGAACCTGGAGGACGAGAGCGACGACGAAGCTCTGTACGATGAAGAAGATGAAGAAGAACGCACCAGGGGAGACAAAATGTTCACGGTGGCCAAGCTCGACGATGCCGCGAATGGAAACCAGCTGATAGCCCGTTTTAAGAAGTGGGTGGAGTTCAAATACAACCCTCAAAGACTCCCTGCCGCGCTTAAAGACGACAAATACACCAAGCTCCGTCAAAAGTTCCGT…
PITG_07533	RXLR	secreted RxLR effector peptide, putative	780	ATGCGCCTCATCCAAGCTCTATCCATCACATTGGCCATTCTCCTTGTCCGTAGCATTGCAGCCTCGGTAGCAGGTCCGTCGATAATCTCAACGTTGCCCTCGCAGAATACATCGCCTTTTTCGAGCCGACCAATCGTCCTGGACCAAAGACGATCGCTGCGAGTCTACAAAACAGTCGATGGAAACTCAGCGGAAAGGGGTCTTTGGAGCTACGCGAAGGCATTATGGTGGGCGGAGACCGGGGCATCCGATGGCTACGTCAGGAAGGCATTAAAGCTTACTAATCTCGACGAGGCAGCTGTCAAAAGCAACAAGTACTATGCGTACTATGTCGACAAAACTGAGTGGTATAAGATCATAAAATGGCTTCAGAAAGACGTTTCGACGTTCCAAGTCTGG…		PcRxLR152_Predicted_P._capsici_RxLR_PHYCAscaffold_25_f_607370_607777_2	RXLR	408	ATGATGCGTCTATCCTTCCTGCTATCTGTTGCTATGGCCGTCATCTACTGTGCGACTTGTAACGCAACTGTGGATTCCGACCAAAACAAGGTATCGATGGTGCAGTCGCTCGATGCGCGACTCAACGGCCAAGCTGATGGCACAAGACTTCTTCGTACACACCACGAGAATGAACAAGAATCCGACAGAGAGGAAAGGGGCCTCACGGATTTGTTCAAGACCGAGAAGGCGGCAGTGAAGAAAATGGCCAAGGCAATTATGGCAGACCCAAGCAAGGCCGATGAGGTATACATGAAGTGGGAGGCCAAAAAATACACTCTTACGCAAATGAGCAACTTCCTGAAGTCCAAGACGAAGGGGAAGTACGATCAGGTCTACAACGGTTACGTGATCCACCTG…
PITG_07550	RXLR	secreted RxLR effector peptide, putative	717	ATGCGTCTAAGCTCCACATTTCTTGTCGCAGCAGCTGCGTTGCTCGTGCTCAGCGATGTAGTATCAGCTGCAACTGTGACCAAGGTATCGGCCATGAACGTGCCGAATGTGGCGAAGCCGGTGGAAGTTGCTCCTGTGAAAGACGCAAGGCTCCTGCGAAGCGAAAGCCGGAAACAAACCGATGTGGAAGACTTTGAAGACGAAGAGCGGAAGATTCAGACAAGCTTAATCGACGATGCGTTTAAGGGGCTCGGAAGAACCGACGACGCTGCAAAAAAACTACTCGCAAACGATGATGCAATGGCGAAGAAGCTGGCCGCTCTTAACAAACAACAAGGCGAAGCTGACAATGCCAAGTTTCTCGCTAACTTGTGGATGAGACAAAATATGAAACCGGAG…		PcRxLR153_Predicted_P._capsici_RxLR_PHYCAscaffold_25_f_683524_684126_1	RXLR	603	ATGCGTCTGAGTCTTCTTCTAGTAGCTGCTGCTGCGTTGGTTGCCAACTCCGATGCTGCCCCCCAGTCAACCTCAAGTCTGACCAAATTCTCGACTGATGTTGCTCCTGTTCGGTCCCTGCGAGGCGCCAGTAAAACGAAGACTGAAGTGGACGAAGACGACAGCTTCGATCCGGAGGAGGAAGAGCGAGGCATTTCCATGTATGGCAAACTGGACAAGGTCGACGATATACTGAAGCAGTTGAATCTTGCGGACGATACCGTCCTCAAGAAGTTGATCGCCAAGGGAAAAGGAGGCGTGGAGCAGTTGATCACCACCGATAAAGGCGTGAAAACGCTTGTCATCACGAGTAAGAAGACCGGAAAGAAGGTAACGTTCACCAACATCGACATCGAGAAC…
PITG_07555	RXLR	secreted RxLR effector peptide, putative	513	ATGCAGGCGTATCACTTGTTATTGGTGTGCATGTACATCAGTTGCTCAGCTTACACGAATGCATCGACCGCTGAAGATCCCAATCCCAACACTTACGCAGAGTTCTCAAGAATGAGCCACGCTGCAAAAGACAACGGTGAAAGTAATCGAGCTCTAAGAACACACAACCCGGACAGAGAAGAAAGAATGATGTCACTAGCATCTCTTGAGAACTGGCACGCGAAGCTCATGGGGAAGACCTTCGAGCAAGTAAACTCAATGTTTAATAAAGGAAAGTTTAATCCTCCTAAAGGTACGACGGTCGGCCAGGCGACGGATTGGACGTGGTCGAAGACTATCGCCTTTTTCGAGCAAATGAAGAAGGACAACACAACACCTGAGAGCTTGAAGGAGACCCTG…		PcRxLR154_Predicted_P._capsici_RxLR_PHYCAscaffold_25_r_329488_329069_6	RXLR	420	ATGCGTATCACTTACATCCTCGCAGTTACAGTTGCGGCCACTCTCCACTCCAGCGTCACGGCAATTCCTTCCGTGAAATCCTCCAAGGTTGCGACCGAGAACGGAGCTGTACCTGCTGTCATCGACTCAACCCACACGGGTACCGGGCGAATGCTGCGTTGGGTGAATAAGTACGAAGGGGACCTGGATAAGTACGAAGGGGACCTGGACGACAATGATGACCTTGATGACCTTGATGATGACCTCGAAGAAGAGAGAGGGTTCAGCGATACTCTCAAGAAGGCGAATCCTCTCAAGCTGGTGAAGAAGGGGACAAAACTGACTGCAGAGCAAGCTGCGAAGGTCAAGCAAGCACTGAAGGACGCGGCTGACTACCAGAAAATGATCGAGAACGCGAAC…
PITG_07558	RXLR	secreted RxLR effector peptide, putative	735	ATGCGCTCAATCCAACTTCTGATCATCGCGCTGGTTGCGTTCCTCGCCTGTTGTAGTGCAACACCAGCACCGCCACAAGTATCCCTCTCGTTCCTTCCAGTCCAGAGACGGTCACTGCGCACTGACACAACTCTTGACAGTGAAGACAACAACGAAGACTCGGGGGAGAGAAGCGTCTGGAAACATGTCAAAGTGAGGTGGTGGTTAGAGACCGAAAAGTCTGACGACTTTGTCCGGAAGGCGCTCAAACTAAACGGACTTGACGATACAGCTATGAAGGCCCACAAGAACTACAAATATTATGCCTATTTTGCCAAAAAGGCTGAAGACTATCTTTTCAACAAGTGGCTACGGAATCATGTACCCACATTTGAAGCCTGGAAGAGTCTCAACCTGGGC…		PcRxLR155_Predicted_P._capsici_RxLR_PHYCAscaffold_25_r_460370_459927_5	RXLR	444	ATGCGTCTCACTCAAGTTCTGGTGATTGCCGTAGCTTCCTTGCTTTTCGCACGCGACACGGTTATTGCCACTTCCAACCAGGCTAAGATCTCCAAGATGGAGCAGAGCACCCCAAGCCAGCGACTTCTGAGGAGCAACAAGTACCCCATCGAGGAGGAAGAAGACGAGTTTGAGGACACCATGGACTTTGAGGAAGGTGATTACACTACTACTGACAAAGAGGACTTGGAAGAACGCAGCCCTTTGTCATCCGCTGTAGTGGCGAAGCTTGATGATATTGCTTCAGGTTGGGGAACTTCTTGGGCGCGAGTTGCTATGGGTCAATCGTCAATCTCGGAAGACAAGATCAAAGCGTTGCTTGCCTTGCGCGACGCATACATCAGTGGCTCCAAGAAAGCT…
PITG_07566	RXLR	secreted RxLR effector peptide, putative	654	ATGCGTCTCTCAAATATCATTCTGGTAGTGAATGCTTTGACTTTGGTTGCAGGCGACAATGCCCTGTGTGAAGCTGCAGCTGCTGATCAGGCCATGGTAATGCCGCTCACGTACACTAAATATGTGAGTGAGGATCTGAGCAACGCCGACGGGAAGCGGTACCTGCGGAGTTCCGATGACGAAGAGAGGTTGGGCGGCGCTAACACGTTTCACATTAAGAAGCTCGAAGATGCGTTGAATGACACCACTTACGCGAAAACGCTGTTCCGGAGATGGAAGCGAAGCGGAGTCGACGAGGACACGGTCACTACGAAGTTTAAGAGCATGCAGATATCTATGGATGAGAACGCCCTCGAGTTGATCCAGAGTTATCGCATCTGGCTCAACGCGCACGCTACC…		PcRxLR156_Predicted_P._capsici_RxLR_PHYCAscaffold_25_r_524993_524589_5	RXLR	405	ATGCGCCTGTCCTTCCTGCTGCCTGTTGCGATGGCTGCCATCTACTGTGCGACTTGTAACGCAACTGCGGATTCCGACCAAAACAAGGTATCGATGGTGCAGTCGCTCGATGCGCGACTCAACGGCCAAGCTGATGGCACAAGATTTCTTCGTGCACACCACGAGAATGAAGAAGAATCCGACAGAGAGGAAAGGGGCCTCACGGATTTGTTCAAGACCGAGAAGGCGGCAGTGAAGAAAATGGCCAAGGCAATCATGGCAGACCCAAGCAAGGCCGATGACGTATACCAGAAGTGGGCGGACAAGGGATATACTCTTACGCAACTGAGCGACTTCTTGAAGTCCAAGACCAGGGGGAAGTACGATCGAGTCTACAACGGGTACGCGATCCACCTGGAT…
PITG_07569	RXLR	secreted RxLR effector peptide, putative	864	ATGCGTCTTTCAACCATCATCCTGGCAGTGTCTGCAGTGACCCTAGTTGCAGGCGTCAATGCCCTGTGTGAGGCTGCAAATGTAGACCAGGCGATGGTAATGCCGCTCACGTACGCTAACTCTGTGAGTGAGGATCTGAACAACGCCGACGGGAAGCGGTACCTGCGGAGTTCCGAGAACGAAGAGAGGTTGGGCGGCGCTAACATGTTTAACATCAAGAAGCTTGAAGATGCGTTGAACGACACCACCTACGCGAAAACGCTGTTCCGTAGATGGAAGCGAAGCGGAGTCAACGAGGACACGATCACTACGAAGTTTAAGAATTTGCAGATATCTTTGGATGAGAACGCTCTCGAGTTGATCCAGAGTTATCGCATCTGGCTCAACGCGCACGCTACC…		PcRxLR157_Predicted_P._capsici_RxLR_PHYCAscaffold_25_r_655593_653578_4	RXLR	2016	ATGGTTCGCCCAATGTTCTTCTTCCTCTTCTGCTTCATCCCCATGGCGGTGTCGATTCTACTGCTTGAGTTCCTCCGTCACTTCAACGTACGCCGCATCTCGTCCAGTTTCGTGTTGAATCTGGCTCGTTTCCTCCGCCAAAAGCCTCGGATCATGGGGCGCGTGATCAACCGGAGCTTGGGTGACCTCCTCTTCCTTGCGTTCCTCATCGGTGGCAACATCTACGTCTTCCAGTACTTCTACCGGGCACGTGTAGAGCGAATGAAGACCCGTGTGCCGACGTTCGACTTCGCGACGTACCTCGAGATGATCGCACTCACCTTCGGCTTCGTGTGTGTCTTCAACATGGCCTTCCTCTTCCTTCCGGCCACGCGTAACTGTGTGTGGATGGAATTCCTC…
PITG_07587	RXLR	secreted RxLR effector peptide, putative	447	ATGCACCTTCACTGCGTTCTGATGGTACTGGTAGCCATTCTTGCTGCCAGCAATGGCGCAGTGTCGGCTACTATCGTCAAAGAAGACTCCGAGCACGTCAAGATTAATCGTGCTCACTCAATTCAAACTCTTCAGACAGACACCAGACGTAAGCGATTCTTACGCACTGAAGACAAATTTAATACTGACTACTACTACGACCCGGCCAAACGAGATGACCATCGATCGGCGTTCATTGAGAACAAACTTGAGAAATCGCTGACAAACCCAAGAAAAACAACGAAGTTGTATGAGCAATGGTACAAGAGGGGATACACGCTGAAAAGAGTGTCCAGTGGATTGAACCAAGATGAAAATAGAGAGCTCCAAAGGGTTTACCAAGAGCTCGCCCATGGGTAT…		PcRxLR158_Predicted_P._capsici_RxLR_PHYCAscaffold_25_r_689666_689100_5	RXLR	567	ATGAACTCAATGTACCGCGTCCTCCTGCTTACGGTGTTCGCCTTGCTTTGTGGATTCTCCAATGCTGCGAATTCAGGTGGGAGATTGTTGCGGGTCGTGGACTCCGCCGAAGAGAGGGGGGGATTTACCTCGTACCTCATGGACTCTTTCACTAAGTGGAGAATCAACTCAAAGATTAACTCTTGGGTCAACAAGCAGAAGACGGACGAATACGTTCTAGCCAAACTGGGACTAAGCACACTGACAGGGAAAGAACTCGTGAAGGCCGCCAAATATCCTCAATTCCAAGATTTCAAGGTTGGCGTGTGGCTGAAAGAGGCGACACCTACAACGTCAGTGTTCAGCACTTTGGGACTGGATAAAGTGGAAGGCGCAGTGGAGAAAGCAGACGACTTCGGG…
PITG_07594	RXLR	secreted RxLR effector peptide, putative	450	ATGCGTATGCACAGTGTCCTGATGATGGTCGTGGCGACTCTTGCCATCGTAAACGGCAGCGTCTCTGCAGCCGGTGGCTCCAACCTCCGCAAAGCGAAAGCAACATCTTCGATCAACTCCTTCAACACCGTCCAGACAGAAGCCAAGAACTCGCGAATGCTACGCAACACCGACGTGGCTACGGGCGAGAATGGACACGTCTACTATTACCCTGCCAAGAAAGGCGAGAGAAAACCCTTCATCGAGGTTCGACTCAAGAAGGCTTTGTCAAACTCAAAGAAGGTTAATCGACTGTACGAAGATTGGTATAAGAGTGGGTTTTCCACCAAGAAAGTTGCCAAGGAGCTGAATCAGAGCGAGAACCGTGAGCTCAAGGAGACTTATAATAATCTTGCCATA…		PcRxLR159_Predicted_P._capsici_RxLR_PHYCAscaffold_25_r_771876_771310_4	RXLR	567	ATGAACTCAATGTATCGCATCCTCCTGCTGACGACATTCGCCCTACTCTGTGGATTCTCCAACGCTGTAAATTCAGACGCAAGATTGTTGCGGGTAGTTGACCCAACCGAAGAGAAGGGAGGTTTTACAACGTACGTCAAGGATTCTCTCACTAAGTGGAGAATCAACTCGAAGATTAAATCTTGGGTCAAGAACAAAAAGACGGACGAATACGTTCTAAAAAAACTAGGACTAAGCACCCTGACAGGGAAAGACCTGGTGAACGCCCCCAAATACTCGCAATTCCAGGATTTCAAGGTCGGAATGTGGCTGAAAGAAGCGACACCTACAACGACAGTGTTCAACACTTTGGGACTGAATAAAGTGGAAGGCGCAGTGGAGAATGCAGACGACTTCGGA…
PITG_07597	RXLR	secreted RxLR effector peptide, putative	450	ATGCATCTGCAGAGCTTCCTGATGATGGTCGTGGCGACTCTTATCCTCGTAAACGGCAGTGTCTCTGCAGCCGATAGTTTCAACCTCCGTAAAGTGAAATCAACATCTCCAATCAACGCCATCAACACCGTCAAGACAGAATTGACGAGCTCGCGAATGCTACGCAGTGCCGACTTGACTACGGGTGACAATGGACACGTCTACTATTACCCTGCCAAGAAAGGCGAGAGGAAACCGTTCATCGAGGCTAAATTGAAGAAGGCTCTTGCAAACCCAAAGAAGGTTAACCGACTGTATGCAAACTGGTACAAGAGTGGGTTTTCCGCCAAGATAGTTGCCAAGGAGTTAAATCAGAGTGTAAACAGTGAGCTCGGCGACACGTATTATAATCTTGCCAAG…		PcRxLR160_Predicted_P._capsici_RxLR_PHYCAscaffold_269_r_5271_5035_5	RXLR	237	ATGGCTTCTTGTAGTGCTTGGTTGTACTTGGCATGGGCTTCATCGTCGTGGATGAGGCGGTCTCGGGCGAGGGAGAGCTTAGGTCCCGGCGGTGTGCGCGGTCGAAATCTGAGGCGGTGTAGATGCTGGAAGACGAAGTCTGCGGTGACAAGTTTGTGGTCTGAAGTAGTTAGTGTACCTCCCCACGATCGCGCATCCATGCAGAATTTCCGGCAGGCTTGCTGGCATAAGATATAG
PITG_07630	RXLR	secreted RxLR effector peptide, putative	960	ATGCGCTTCCAAACAGCTATTCTGCTGCTCCTGACTATCTTCCTTGCCGGTGTACAACGCTCCTGCTCGGCCATTCATGCGTACCCGCTTAACTTGTCGCTTAGTCGCTCCGACCAAAACCGCAAGACAGCTGGAAGGTTCCTCAGACTAGGCGATGAAGAAAACAGGATGGCTCCTGTTTCAGCCCTCGAAACAGCGATCAAGGCCGCGATGCCACAGTTGACAAATTCGAACAAGCTTCTGCTGCGTTGGTATCGGCTAAAAAACAAACGCATAGACAAGACGCTCAAGAGTTTTGATCTCGGGAAGAACGTGGATACACTCTTGACCGACCCCAAGTTAAGCATCTTGCTACACTACATCCCAATGTACAACAAGAAGAACCCCAAAAACGTCATG…		PcRxLR161_Predicted_P._capsici_RxLR_PHYCAscaffold_26_f_327648_327923_3	RXLR	276	ATGGCACAGTGCTCATGTATAGCATCGATCGCTTCGACGCTCCCCGCGTGGTCGTTCCCAACGACCCGGACCTTCGAGCCCGGATCATCCATGAATTTCACGACGCTCCGATTGCCGGCCACTTGGGTCGAGAAAAGACTTTTGCGGCCATGTCCCGAGACTTTTTCTGGCCTCACATGTACAAGTGGGTCCGCAAATGGGTTCGGACTTGTGAGACGTGCCAACGGGTTAAACCGTCCCCTTCGTCGCAGGCTCCCCTGCGACCCTTACCAGTAG
PITG_07634	RXLR	secreted RxLR effector peptide, putative	480	ATGCGGCTTCGTTGCTTTCTGGTATTAATTTGTGTGCCTATCATCTTCTCGACCACATCCATTGATGCTTCAAGAGCCAAAGTACCTCGCTCACCATCTAGCGGTAACGATGTTCACAAAGCAGCAGAGAGATTCTTGCGAGTTAGCCACACCACTGAGAAAGATGGCGACGAGGAGAGGACGGGAGGAGGCTTTTCCGTGCCTATTGTAGAGAAAGTAAAGACCGTGTTCACGCCTCTGGTTTTGACACCAGATATCATTAGAAGATGGCTCGAGAAAAAGAAATCTGCTGCATCGGCATTCCAGCGTATGCATCTTCAGGATGCCGGAGATGATCTTTTTGTGAACGAACAATTCTTCAAGTGGGTCTCGAAGGTAGATGAGCTCAAAGTGGTTACC…		PcRxLR162_Predicted_P._capsici_RxLR_PHYCAscaffold_26_f_480645_482219_3	RXLR	1575	ATGTGGTATCTCGGATTCCTCGCGCTTTGTACTGTGCTGTCCTTTGGCCGTGCACTGATGATCATTGAATCTTGCGTTCGATCGTCGCAAAATATGCATGATGAACTCTTCCGACGAGTACTACGAGCTCCAGTAACACTCTACTTCGACGTGACTCCCATGGGGCAAATTTTGAACCGCTTCTCGAACGACTTGGACCAAATGGACTCAATTCTTCCGCAAGAGTACCAGTTGCTACTTCAGAATACGTCCTTGGCTTTTGGAGCTCTTATTGTCTCGGCGTTTGCCTCGTACTGGATCGGCGTGGCGTACATCCCGGTTTTCCTCATTTTCCTCTACATTGGGCAATACTTTAAGAGATCCTCGCGTGAGATTAAGCGGCTCGAAGGTATCACACGG…
PITG_07689	RXLR	secreted RxLR effector peptide, putative	315	ATGCGACTCAAATACATCCTAGCGGCTGCTGCTTCTACCCTCTGTGCTGGCCACAACATCGTCACCGTATCTGCCGGTAATGACATTGTACTGACTGGTGTAATGTCGATGGGCGTTTTGCACCTCGTCAGTGCTGACCAAAGCACCATCGACTATGCTCGATTCCTGAGAGTGAACAAAGCTGTCGGTGAAAACAACGAAGAGAGGGCTGGGGAAGGTGCTCAAAAGGCAAAGGCCCTTGTCAGCCAGATGTTCAAGTCAAACTCTTTTTCAGCCCATGGACGAAAAGCTGAAATCGGTGTTCAACTTCGCTAA		PcRxLR164_Predicted_P._capsici_RxLR_PHYCAscaffold_26_r_105816_105598_5	RXLR	219	ATGGCGGCCATAAAAATTTCCTGGCAACCTGGTTGCTTCTTCCCGGTAGCTCTGAGCTACTTGGTCGTCTGGAGCTCTGAGCTCTGTGCGGCGAATCGACGAATGGTCTGGATTCGCCGTTCGCTCCGGTTCGGAAAAACCCGGTTACGTTCTCCGTACTTAACCGAACACAAGCTTTGTATGTTTCATGTTTTCATGCATTTTTTTTACTTAAACTAA
PITG_07721T0	NON-RXLR	Major Facilitator Superfamily (MFS)	873	ATGTCGGCTGCGCATATTCATCGCCGCCTCGATTCTTTAGACGCGCGTCTCTCTTGGTTCTATGCCCGTCTTCTCCTGCTCACAGGTATCAGCTGGGCCGTGCACACAGCCGAGCTCGTGCTCTTCTTGTTCACGCGTCAGCTCGTGGCCCGCAATGTCGGGATGGGCACCCGCGCTCTGGAAGCTCTAGGCGTCGGTATATTCGTCGGCGCGGCGATAGGCGGGCCGCTATTTGGTTATCTAGCAGACACTCGAGGACGGCGGTCGGCTCTGCTGATGGCAATGGCATTGTCACTGACGGGTCTATTGTTGTCGGCCCTCGCGACCAGGCACTACCAGGTCATTATCGCGCGGGTGGTGGCTGGCGTCGGACTCGGCGGTGAACTGCCGGCCGCCACA…		PcRxLR165_Predicted_P._capsici_RxLR_PHYCAscaffold_26_r_470843_469272_6	RXLR	1572	ATGTGGTATCTCGGTCTTATCGTGCTCTGCTCCATTCTGACTCTGATCCGAGGCGTAATGATGATTGAATCGTGCATGCGTTCGTCTCAACACATGCATGACGAGCTCTTTCGGCGCGTATTACGTGCTCCAGTGACTCGTTACTTCGACGTGACTCCGATCGGACAGATTTTGAATCGCTTTTCGAATGATTTGGACCAAATGGACACAACGTTGCCACTGGAGTATCAACTCTTCTTCCAGAATGTCTCCATGGCCCTTGGTTCTCTGGTTGTCTCTGCTTTCGCATCGTATTGGATTGGAGTGTCGTATATTCCTCTCTTGGTCATTTTCGTCATGACGGGGCAATACTTTAAGAAAACCTCACGGGAACTCAAGCGACTTGAGGGAATCACTCGC…
PITG_07736	RXLR	secreted RxLR effector peptide, putative	363	ATGCGTATCATCCTCTATGTGGTGCTTCTCCTTGCTGCCCACGGTACAATCGCGACTGCGGATAACCCCGTCGAGATTCAAGACCTGGAAGTTTCCACTCACCGCAAACACGAAAGCCAAGACTATCGCTACCTCAGAGGGAACAATGAAGCGACCAAAACTGATGGTGTAGAAGAAGAGAGGACTATCTCAACTCCGCAGTTCGACAAGCTATCAGCTTTGCTCAGTCCCCCGAAGTTTTCGAATCTTCCCTTGATCAAGCAGGTCAACAAGGTCCGAATAAGCTTGGCAAAGAAACTAGGAAGTCTGTATTTAAAGAAAGTGAGGAAAGCTTACGAACGAAACCCCAACAACTTCGTTTAG		PcRxLR166_Predicted_P._capsici_RxLR_PHYCAscaffold_27_f_260343_260651_3	RXLR	309	ATGCAGATTCGAGTCATCGCCCTCGCTCTCTCGGCGGCGCTTGGTAGCGTTGCCGCTGTGCAAACGACGGACAGATCACTGGGCACTCTTGTGGGGTGCCCTGCAGTTCGATCGGCAAAGTCGCCGTGCCTATGGGCCGGAGAGAACGGCGAGGTCGTCGATTCGCGAGCCTTGCGCGAGCTCTTCTTGGAGCGCCACTACGTCGCCCACAGCGATAGAGAAGCGTACGGACGCAACTTACAGGAGCACATGACGTACATCGAAGGTGAGGACGATAAGGCGTTTATTGGTTTGGACACGGTGTACTAA
PITG_07741	RXLR	secreted RxLR effector peptide, putative	348	ATGCTGCTGATATTTCTACACGTAGCACTGCTAGCAATTGCGTCTACTTCGGCGTTCGGCGAGAGGAACGACCTGATGACTACCGCCGACAATGGACGTGTCCTCGAGGAGCACCGCTACCTCAGAGACAGCAAAGTAACCAAGTCGAGGGTGGATAACGAGGAGAGAGCCGTAACCCCGCAGTTTGCCCAGGTGACTCATGGTCTATTTTTCCAGTTTCTAGCAGCCATTGGAAGGCCTGTGGCTAAGCCCGTAAAATGGCTTGGGCGACTGACAGGTAAAGGTTTAGATGTCTTGCGCCGTTTGTTTGCAACCCTGCTTCGAAGACACCATCACAGCACCGCATGA		PcRxLR167_Predicted_P._capsici_RxLR_PHYCAscaffold_27_f_463962_464201_3	RXLR	240	ATGCGTATAGCTACTACTTCAATGCTGGTCGTCTTTGGCCCAAGTTTGTGCTCCCGTGGTTTGGTCTGGCGCAGATGTACTACGAGCGAAAGGAGTTTACGAAGGCTGCTTCTTACTTGGAAAAGGCTAACAAGGCGTACCCAGAAAATGTCGAGATCTTATCGCTTCTCGGTGATGTCTATGGCAAGCTTGGCAAGAAGGACGAAGCGGTTGTCCTGCTGCGCCGAGTTGTGGAGTTAG
PITG_07766	RXLR	secreted RxLR effector peptide, putative	348	ATGCGCGCTATTCACCTGATGCTGCTTGTGCTGGTTAGCTGCAGCTCAATTGCACCTGCTGAGAGGGCTACCGGAATGAGTGGCGTAAATTCTCCTTTCCAGCCCGAAAATGAAGACCAGCGCTACTTGAGAGGAAGAACCAAGCCGCACGAAATCGATGAGGAGAGAGCTATCAGGACCCCCCAGCTTGACCAGGCTTCCAGTCTGCTTAAGCTCCCAAAGCTCTCAAAGCTTCCGGGGATCAAGCACCTTAACAAGTTTCGACTCTATCTTGCTAAAAAGGCAGGAAACGCACTCACGTCACGTATGAAAAAGCGCTACGACAGTAATCCGAACAACTTCATATAA		PcRxLR168_Predicted_P._capsici_RxLR_PHYCAscaffold_27_r_68626_67487_6	RXLR	1140	ATGAGGGTTTTGTGTCTGCTCGTCGCTTGCTACGCTGTTGTATGCTCGGCTTTTGGCAACGTTGCGAGCACGGATCCATCGAGACTGAATCGTACGTTACGAGTCTTTTTTGCTGTTCCCAGCCAGGTCGTCGTGTATGGCAGCTGGCTACCTGTGTTGTGCTACGCAAGCGCACACATCATTGACGCTTTAATTCTTTACGAACTGGAAGATGACGGTGGAGAGAACGCCACTGATAGCTTTGTAGCTTTGACACGGTGGCTGGCTGTGCATATGCGCTGCGTTTGGCTCATGGCGTTACTAGCACGGTTTCGAGCATTGCTGCAGACCTCGGCAGGAGCGTGGACCCCTTCGCACGGAGTCTCGGGAGTTCGGGGCCACTTGCTCCCCGCTTTGGCT…
PITG_07947	RXLR	secreted RxLR effector peptide, putative	462	ATGCGTACCTACTTCAAAATAATATTTCTCCTGGCTGTTGTCACCCTGCTCGCCAACAGCAAGGCTACTTCACCCAAACCCCAGGACCTCATCCAACGGAGAAGCGGACGAGTGTTGAGAGCTGATGCAACATACAACCAGGCCACTAATGCCGTCGACGAAGAGAGGGCTTCAATTCCAGAATTGATCAGCAAGCTCGGTAAATCCGTGCCGAAGTGGTTTGGGGACAAGTATCTCGCGACAAGACTGAGGCTTAAAGCGGTACAGATGAATCTTGACAACGTCGTGGAGAAGCTTGTGAAAGAAGGTGTCGATCCTAATCGGGCATACAAAGTGTTAAAACTCAAGAAGGACAGCAACCAGTTTGTTGGTATGCACGAAACCGGCGAATATAAGCTA…		PcRxLR169_Predicted_P._capsici_RxLR_PHYCAscaffold_28_f_357576_363905_3	RXLR	6330	ATGGACACTTGTTTATCTGTGCTGCTGAGCTTGTATGTGAGTGCGTGTTCGTCCCAGACAGCGTTACCAGAAGTCCTGAACGCTAGTGTTGAAATGGCTTCAGTGACAGTATCACTGTATGGTGTCGGAACACCGTCGCTGATATCACGATGGCTACGAGCGATAGCGGAGTTTTATGATTATCCAAGCATATCACAATTGCTGGATGATCACTTTTGCGGCCTGTGGCATCGTTTTATATCCGCAAGTCACCGACCAGTGCCCCAGGAGGAAGAAAACAGCACAGGGTGGATGAAGAACAGTCAACTTGCCCCTCTTCCCAACGGACACTCTTTGCTACAACAGTTTCCGCTTTGCATCCTTCTTGGCGAGGAACCGGGTATGAATACTCAAGAAACA…
PITG_07954	RXLR	secreted RxLR effector peptide, putative	801	ATGCGCTCACTGCACGTTCTTATCGCCATGGTGGCTGCTCTCCTCGTCTGCTTTTCGGCAGCCGAACCTTCGAACGTAATCACGAACCAAAGGCGTTTGCTGCGAGGTGACAACACAGTTGAAGTGAGAAGCGAAGACTCTGCTTGCTGGAGTACACTGAAAACAAAAATTAAATTGCAGTGGTGGCTGGAGACCGGAAGGTCCGACGACTATGTCATGAAGAAGCTGAAACTGAACGGGCTAAAGGGTGCAGCTCTTACGACCCACAAGAACTACCAGATTTATGATCGGTTTGCTAAAAAGGCTCTAATGAATCGACTCAGCAAGCGGCTTGAAGACAACACCGCCACATATAGTGTCTGGAAGGAGTTGGGCCTGGATCACGTTAGCAAAGCGTCC…		PcRxLR170_Predicted_P._capsici_RxLR_PHYCAscaffold_298_f_5955_6167_3	RXLR	213	ATGGCCGAATTCACGCTGCCCACCCGCCGGCGAGCTCTGTTGACTGCTGTACGGTCGCTGGGCGCAGTGGTCTCCACCATGGCCAGGTTGTCCAGTGCTTCATCAAGTCGGTGTTCTCGGTGGTGCGTAGTTACGCGGTGCGGGCGCTGTCGTCGTTTGCGTTTCCTCGCACCGGAACGTCCTTGTCGGCGGCGAGACCGGCGGTGTGGCTGA
PITG_08074	RXLR	secreted RxLR effector peptide, putative	732	ATGCTATTTCACTGCGCAGTGCTAGCTATTGCTGCCTTGTCCACTATCGATTTGGCCGTAGTTTCCGAGCCGACAAGTATTAATATCGCAAACGCGAAAACTACTTTTAACAAGCGATCTCTCTTACATTTCGACAGTGATAAGACTGGAGGGCCACCTAATCGATTACTGAGGGCTGCCAACACAATTGGCAACGGTAAAGAGAACTCGGACGTCGACGAGAAGAATGAGGCAAGAGGAGGTCTGCCTGGTCTACTGCAGATAGAGGGATTGGGTGCGACTGTGTCAAAAGCGAAAATCCCGCAGCAGTTCAAAGATTGGCTCAGGTACTCGTTCACCATGGAAGAGACATTCAAGCTATTAAAGCTTGATGACGAGCTATCGGCGCTTCTAGCAAAT…		PcRxLR171_Predicted_P._capsici_RxLR_PHYCAscaffold_29_f_164982_165338_3	RXLR	357	ATGCGCTTCGCCTACGTCGTGTTGGCAGCTGCTGTCGCCTTCGTTGCCAGTACCGATTCCGCTGTCGCCTCCGAGCAGGCCAAGTTGACGTCGGTGGTGGTAGCTGAAAACTCGCCGTTAACACACTCGCTTACAGCCGAGCAGGAAGGCCAAAGACTTTTACGTGCGGCCAGCGACGGCGAAAGCTCCTTCATGGAAAGGACCAAATTCTACTACTGGTACGCAATGGGACGGACTCCCAGCTACGTCTACGAGGACTTCTTCAAGGGAATGGACAAGTCAATCATCGCCGAGAACCCCAACTACAAGGTCTGGGAGAGATACAAAGCGTACTACGAAAAGAGGAAAGCCAACTAA
PITG_08133	RXLR	secreted RxLR effector peptide, putative	516	ATGCGTGCGATCGCCATCCTTCTCGCTGTTGTGGCCACTATTTTTGCTAGCTTGCACGGTGTATCGGCTATTATCGCTGTAAATGCTGAGCCTGCTTCAAGCATCGACTCTGCAAGTACACACCTCAATTTTCAACGCCGTTTGAGACAAACGGGTGATGCATCGGATGAAGAGCGTGGTAATACCTGGTTCTCGGCGAAGATAGCCAAACTCATCGAACAGCGCAAGATCAACGCCATGATGACAAAGCTGACCAAGGGTAAATCGAAGGATGAGGTATCTAAGGTCAAGCAGGCATTCCAGGACAATGTGCTGGACGAACTCAAGGCATTGGTCGAGAAAGGATTCGCCCCAGATTCCTTTAAAACTGCCCTCGAAAAGCTGAGACCCGGTAACAAA…		PcRxLR172_Predicted_P._capsici_RxLR_PHYCAscaffold_29_f_195578_195898_2	RXLR	321	ATGCCGCCGATGATATTGGGCTGCAGTGTGGTGGCTGGACCATCGAGTGGCAAGGCTACGCGGGTCATAATGAGCTGTACCCACTGGGCTCCACCGTCAAGGAGAACATTGAGACGATCACTGGCAACATCAACAGCAGCGTCTCGTACTTCAACGGTCTCAACTACACTGGAGAATACTCGGAAGCGGACCTTGCGACCGCTAAGGAGTACGCGTCCAAGGCAGAGTTCACTATCGCAGTCATTGGCGAAGGTCCATACGCTGAAAAACCCGGTGATATTGACGACCTGGCGCTTCCTGCCGGTCAGATCGAATACGTGA
PITG_08174	RXLR	secreted RxLR effector peptide, putative	594	ATGCAATCACGGTACATTTTGCTCGTGGCGGTGGCTACCCTCGTCTCCACACAGGAAACTAGTGGTGCGACTCTTTCCATGTCGAGTTCAAGTCCATTGAATGAACATGAAAGTATAAGAATCAACCACCGATTTCTGAGGACGCACACAGAAGACCATGCTGTTGAGGAAGAGGAGAGGGCACCATGGGATTTTAAAAAATTCAGTGCCAACTTAGCTGACCTGGGGAAGCTTAAACTACCGGACCTGGCGAAGCTTAAGCAAAGCCTACCAGACTGGGATAAAATCGCGGGTTATGGGAAAGCTACTGGCACGGCAGCCAAACTTGCTAGCGCGAAATCGTTCGATGAACGGCTTGCAATTATCAACGGAGTTAAGGATATCGACGAGATGAATGCC…		PcRxLR173_Predicted_P._capsici_RxLR_PHYCAscaffold_29_f_259513_260205_1	RXLR	693	ATGCGTCTGGCTTACGTTGTAGTGGTGGCTGTGGTCGCTTTGTTCGCCAGTCAAGACGCCGTATCGGCTGAAGCGGACGTGCAGCTGGGCAATACGCTCAACGTCAACAGCGAAAGCACGACCCGGTTCCTACGCGTTGAGAGCACGATCGAGGCTGAAGATGAAGAGAGAGCTCTCCCGTCCAGCCTAACCAAGATTTCTGAAAAGCTCAAGCCAGTAGGGGACAAGGTGAAACCTTTGACGAATAAAGTGGCTCCACTGACAGAGAAGCTGACGGACAAGACGATGGCCATCGCGGTGCGGCTCAAACCCATTGCAGACACGTTCACTGGCAAGCTCAAGCCTATCGCGGATAAACTCATGCCAATCCTCAAACCTTTTGCGGCCAAACTCAAGTCA…
PITG_08278	RXLR	avr2 family secreted RxLR effector peptide, putative	357	ATGCGCGCCGTGTATATTCTAGCGATGGCGTGTGCCGCCACTTTACAAGCCAGCAGCAGTGCTCTCCCTTCGGCTAAGGACTTGAATTCTCAAGTTGAAAGCTTAGTTCCATCGGATATTACCGACTCGGCTCATGTGGGTGGTGTTCGGCTACTGCGCGTCGAAGACAAAGAAGAGGAGACCGAGGAAGAGAGAGGTTTTGGGGGCGCGCTGGCAGACGGTTTGAAAAAGCCCAACCCCGCTAAGGCTGCTAAGAAGGCTAAGGAAAAAGCTGCGAAAATTAAGCAGGATCTTAAAGAGATAGGAGAACACGCGGCATGGCTGGAGAAAATGAGGGAAACGATCGGAAAGGACTAA		PcRxLR174_Predicted_P._capsici_RxLR_PHYCAscaffold_29_f_263003_263500_2	RXLR	498	ATGCGCTTGAACTGCTTCCTCTTCGTTGTTGCGGCCGCGCTCGTCGCTAGCACCAATGCTGCAGCCTCCAGTATCCAGCAGAACCACGTCTCGCAGACTACACCGGATATCCAAGCCGCTACCCAGACTGACAGCGTTGTGAAGCGCTCGCTGCGTTACGTGAAGGATGAAGAAGACTCCATCGATACGAAGGACGAGGAACGAGTGCAAGGAATCAACGTGAAAGAATTGAATAAGATTCTCTCTGCTAAGAGGATTGAAATCCCAGCAAACATCGAGGCTTTATCGAAAAAGGCGCAGAGGGACCTGGTGCACACGTTTAAGGGCCAGGACCTGACGAAAAAGATGTTTGCCACCAAGCTGGGAATGAGAGATGTCGACGACGTGGCCAACCGGCAC…
PITG_08399	RXLR	secreted RxLR effector peptide, putative	402	ATGCGTCTTATAATCTTGCTGGTTGCTCTAATTATTTTGGCACTAGTCAACGATGTACATGTATCTGCCGATCAGAGTCCAAGTAGCACTTCCGAAAGGTTTCTTCGTGTTACGACCACTGCGGATGATGAAGCAAGGGGAGATTTTTCACAGATTAACTTAAATCTAATGAAGCTGAATAACCGATTCAAGAACAGCATGTTCAAGAAGTGGGACGCCTACACAGTCGGGCATATCAGGGAAGTCCTTGACGTTCACCCACACAACAAACGCTGGGCATCGCTGCTCTTCAGTTACTTAAACGACTACAAGAAGGCGGGAGGGGGAGCAGTCAAGCATGTCAACAACGGAAAAAGGGTGCGATTCTCAAACAAACTTAGAGCTCGCATCTACTTTGAT…		PcRxLR175_Predicted_P._capsici_RxLR_PHYCAscaffold_29_f_264006_264413_3	RXLR	408	ATGCGTTTCTTGAATATTCTACTGATTATTGCGGCGGTGCTCACCGCTGCAGTTTCTGCCTCCGAGGACGCCAAACCAATCCAGATCAAGGGCGCCAACAACTCCCCGAATGAGGTCTCTGCTCACAGACTTTTGAGGGCCCACAAGGAGTCGGATCTGGACGCTGAAGAGCGCGTGATCCCTGACGTTTACCACCTGAGTAAGCTGGAAAAAGTTGCCATATACCCGAAGATTGTAGGCTGGCGTCTTCGTAAGTTTGACGTTAACGCAGCGATGGCAGATTTGGGTGTGATGGCTCGCGAAGTGGGAACCAAGAACATGGCCATCATTCGCTGGTACCAGAAAATCGTCAAGAACGGGGGCTTCAAGCACACACCAAAGGGTAAATACATCACTCAA…
PITG_08500	RXLR	secreted RxLR effector peptide, putative	465	ATGCTTGCACTAGTGCTACAAGCTCGCGAAGGTCCACGAAGCTTTGGTTCACGTGAATCGCTCACTTCCAAATTCGCTGTCGATCCCTCAATTCTCGCTATGGGGCCCAAGTACACACGCTTAACGTTTACTTACTGGGCCTTGGTTTTGGCAGCTGCTCTACTGAACTACGTTTGTGTGGCATCGCAAGTTACGGAATCCTCTTTTCCTACGACTGCACCCCTCGATCTTGACGTAACTTTGACTGGCATGCGAGTTACTCGCCGCTTGAGAAGCACTACGGTTAATGGTAGCGAAGACTACGAAGACAGAGCATTTCCAGGTGCTACGAAGCGAAAAGATCTTACTCAAGCGGAAACGAAAAAACTGCAACAGATTGCTGGAGGCGCACAAACCAAG…		PcRxLR176_Predicted_P._capsici_RxLR_PHYCAscaffold_29_f_316835_317179_2	RXLR	345	ATGCGTTTGGTATCACTCTTCCTCGTGATCATCGCTACACTTGTAGCCACTGGCAACACTCTGGCGGTTGAGCACACGGAGGGGAAAATCACTTCGTCCGACACTCTGCTCCAGCCCACCGCTACCTTTAACCCCGATACGGTCCAAACGAGGCGTCTGAGGACACCTGAAAGCCCCAAAGACGGAGAAGAACGACGCTTGGTCAATCTGGACATCGCCATCAAGGATGCTGTTCATGAAGTGCGAAAACTCACCAAGTGGAAGCTGCAGTTCGCTGTCTGGAAGGAGATTGGGAAGAAACCCCAAAAACTGATTCAGGAATGGGGAATGAAGTACCATATGTGA
PITG_08624	RXLR	secreted RxLR effector peptide, putative	1014	ATGCGTCTAACTTACGCTCTGTTGGCAACTGGAATAGTGCTCTTTGCCGACACCGACATCGTCTCAGCAGCCAGGGAGACCACCGAGAACTCACCGATAGACGCCCCACTCGTGGTCCACTCGCCACATTTCCAAAGAGAAGACGATTTTGGCAAGAGATTCCTGCGAAACACGGTTCAAACTAACGATGGAGCTGAAGATTCAGAGGAAAAGATGTTTGCTCCAATGATTAATGGGCTTCTCGGAAAGGTGGGGTCTGTTGTCGAGACCGGCGGACCCAGCGCGGTTAGGGAGGCTATGAAGCTGGAGCAGTACCAGCAATGGTTGAGGGCTGGATTGACGCCGCGGCGTGTCCAAAGTCAAGTGAGCGCCGCCCTGGGTGTGAACAAGAAGTCGTCG…		PcRxLR177_Predicted_P._capsici_RxLR_PHYCAscaffold_29_f_318735_319151_3	RXLR	417	ATGAGGTTGGCGTTACTCTTCCTCCTGGTCATCGCTACACTTGTAGCCACTGGCAACACTCTGGCGGTTGAGCACACGGAGGGGAAAATCACTTCGTCCGACACTCTGCTCCAGCCCACCGCTATCTCCAACCCCGATACGACCCAAACGAGGCGTCTGAGGACCCCAGAAAGCCCCAATGACGGAGAAGAACGACGCCTGGTTAATGTAGACCTCGCCATCAAGGATGCTGTTCATGAAGTGCGAAAACTCACCAAGTGGAAGCTGCAGTTCGCTGTCTGGAAGGGGTTAAAGAAATCACCGACCAAACTGATCCAGGAGTGGGGAATGAAGTACCCGTATACGAGCGACCCGAGGTGGGCCAAAATTTTGGCTTATAAAGCTTTTTGGGGCAAGGGG…
PITG_08903	RXLR	secreted RxLR effector peptide, putative	504	ATGCGCCTGGTATTGCTGACGGAGCTTTCAACTCTGGTCGTGCTTTTTGCACCCAGTGAGCCAGTATCGCTCGATATTCCTGGCTGCGAGACCAAGACGATTAAATGGAAGTACGCTTCGACGCCAACGATTCGCTCTTCGCCCACTGAGGTCAACGTCAGCGAAAAGAGAAGTCTGCGGGGCGACGACAGCAGTATGGACATGGAAGTGCTCAACCCGGATGATGAAGAGCGAGCGGCACCTCTTTTATCGAGGTTTGCATTCTATATGAAGGCAATTCTTTATGGACTGACGCTCCGGGTTACACCGAACACTCAATGGAAGTGGACGCCGCTCTTTGAACAGAGACTGTTCTCTTTAGTTCACAAAGTCAGAGGACCGCCGGAATTTGCCGAAATT…		PcRxLR178_Predicted_P._capsici_RxLR_PHYCAscaffold_29_f_493513_493770_1	RXLR	258	ATGCTGTACCGACTGAGTTCGTCGTCATGGACTTCACGGACGTCACTGCGATGGATGCGACGGCTGCTCGCAGTGCTTTCCTCATTTTACAAAAGTACTGCAGCAACCATAACATCACAGTCCTGTACGCCGCTGCGCTTCCTTCGATTCGAAGCCTCCTTGTTAAGAACAGCATTACCGGCGACGAGAGTTTCTATTCAAGTGCAGAATCAGCTCTTACGTACTGTGAGAATCAACTTCTCGATGCAAAAACCTTGA
PITG_08943	RXLR	avr2 family secreted RxLR effector peptide, putative	351	ATGCGTCTCGCCTACATTTTCGCCGTGATGATGGCGGGTGCTCTACCTTATTGCAATGCGCTGCATGCAGCTCCAGGTGCCAAGGCACTGAATAAAATCAAAACTTTCCCCGATTTTGCCGCCCCAAGCCCTAAAGACGGCAACCGTCTGCTGCGCCGTGTCGATAATGGGGAATTTGAGATCGAGGAAGAGAGAGGATTCAGTCTGAAGGATACCCTGAAGAAGCTCAATCCCATTAAAGCTGCGGTAAAGGCGAAGGACAAGGCTAAAGAGGTCACGGAAAAGATCACGGATGCCGACTGGAAGAAGCTAGTTGAGCATTTGAAAATTAAGGGTGACAAGAGGAGTTAA		PcRxLR179_Predicted_P._capsici_RxLR_PHYCAscaffold_29_f_537887_538411_2	RXLR	525	ATGCGCTGCATACTTTACATCGCACTTGCACTCGCGGCTTTCGCTCGGAGCGATGCCGTAGAAGCATTCACGAATGCCGATCTATCGTCAAAGATTTCCCACGACTTCGCCGCCAACGAGTTGGTCAATGAGAGCTCCCAGAAACGGTTCCTTCGAGTGGATTACCCCAAAAGTGTCGATACTGAAGAGCGGATGAAGATTTCGAGCCTCAAGAAGATCATCAAAGAGCTCGACGTAAAAGATGCTAAGGCAAAGAAGCTCGCCGCCATTAAGGATCTGGCCAAGGCGAGGAAGGACGCTCAGAAGCTGGCCACAAACGTAGTGAAGTCAAAAGCTCAACGCACTAGGACTAAATTTTCCAGCCTGGAATACGACAATTTTATGCGGATGTTTAAAAGC…
PITG_08949	RXLR	secreted RxLR effector peptide, putative	300	ATGCGTCTCGCGTACATTATCGCCGTGGTGATTGCGGGTGCTCTACCCAGTAGCAATGCGTTGCATGCCGTCTATGATGCCAAGGCACTGAATGAACTCAAAACTTTACCCGATTTTGCCTCCACAAGCCACACGGACGGCAACCGTCTGCTACGCCGTGTCGATAATGAGGAATCTGAGACCGAGGAAGAGAGAGTACTCGATCTGAAGAATTCCGTGAAGAAGCTCAATCCCATTAACCCCCCAACGCCCAACGGTTGTACGTACAGCAGGAATCATGTTGTACGTACAACATGTTAA		PcRxLR180_Predicted_P._capsici_RxLR_PHYCAscaffold_29_f_539592_540086_3	RXLR	495	ATGCGTAGTGTGTACGTCGTTATTCTAGCGGTGCTTGCCCTACTTTGCAATGATGCACTTGCAGCGACAAGTAAAACCGATCTCGCCGAAGCTGAACTTACCAAGAACGAGCGCAATAGGTCTCTTCGAGGCGAAGTCATCGCAGATGAGGACTCGTACGCCATTGATGAAGAGCGAGTGCAAACCTCAGGGATATCAAAAGTGGCCAAGGAGCTGAAATTGAAGAAGGCGAATCTGAAAAAAGTATCTGCAGCTTTGGAAAAGGCGAAGAGCAACCCGTCCAAGCTCGCTGTCAATGCAAAAAAGATGAAGGCGATCGCGGAAAAAAAGATCTTGGCCAAGCTTTCCAGTATGGAAAATGACAATTTCTTGCGTCTTTTTAAGGCCAATTTTACGCCG…
PITG_09109	RXLR	secreted RxLR effector peptide, putative	705	ATGCATTTGCTACACCAGGCTATGCTGCTGTTTGCAGCTTACTTCTTCTTAAATGTTGATGCTGAATCGAAGGTCCGAAGCTTGAATCGCGCAGTGTCGAAGAATCCGATCAACCGCTACCTGAGGGTTGTGAGTGACGACGAAAGAGGATATATCAGCTTTCTCGGCCTCGAGAAAACACAGGAATGGATTAATTCTCTGGTGAAGAAAATAATCGCGAGCCCAAAGCCGACCCAGGATAATATTCCCGACGAAACGCTATCACATGTGCTCAATGCAGTAAGCCCACTAAAGAATAGCATTTCAGCTGCTACCAAGCATCAAAGTCCCCAGATCCAGATGTGGCTCAACGAAGGGAAATCAACAGGAGAAGTGTTTAAGCTGCTTGAATTGAAAAAA…		PcRxLR181_Predicted_P._capsici_RxLR_PHYCAscaffold_29_f_588633_589163_3	RXLR	531	ATGCGTGTCTTCTCCATCCTCCTCCTTGTTGCGGCGGCAACCCTCGTTGCAAGTGCCAGCGCTGAGTCAGAATCGAAACAACGCCTCGATGTCTCGCCTGCAGCTCCTCAATGGCGCACGATCGCGGAAAATGAAGTCCCCACCAAGCGAAACCTCCGCAAGAAGGAGATCGAAGAAGAACGAGCGATCACCGCTATTTCACTATTTGACGATGTGGTCAAGGCTAAGGGGTTGCAAGCTCTCCCGTACCCGGAGCTCGCGAACCTAGATTCGAAGCTGAGGACGCAGTATTTGAAACTCCTGGTGAATAATTTGGATAGAAAGCAGATTGTCGAGATTACGGGCCAGGTGCCGCATTATATCCTAACGCATGGGGACAAAAAGGCAAGGAGAATCGTG…
PITG_09111	RXLR	secreted RxLR effector peptide, putative	351	ATGCATTTGCTACACCAGGCTATGCCGCTGTTTGCAGCTTCCTTCTTCTTAAATGTTGATGCTGCATCGAAGGTCCGAAGCTTGAATCGCGCAGTGTCGAAAAATCAGATCAACCGCTACCTGAGGGTTGTGAGTGACGACGAAAGAGGATATTTCAGCTCTCTCGGCCTCAAGAAAACACAGGAATGGATTAATTCTCTCGTGAGGAAAATAACCGAGAACCCAAAGCCGACCCAGGATAATATTCCCGACGAAACGCTATCACATGTGCAGCCCACTAAAGAATACCAAGCATCAAACTCCCGATATCCGAAGGTGGCTCAACAAAGGGAAATCAACAGGAAAAGTGTT		PcRxLR182_Predicted_P._capsici_RxLR_PHYCAscaffold_29_f_636340_636876_1	RXLR	537	ATGCGTGTCTTCTCCATCTTCCTCCTTGTTGCGGCGGCAACCCTCGTTGCAAGTGCCAGCACTGAGTCAGAATCGAAACAACGCCTCGATAACTCGCCTGCAGCTCCTCAATGGCGCACGATCACGGAAAATGAAGTCCCCACCAAGCGAAACCTCCGCAAGAAGAAGATCGAAGAAGAACGAGCGACCACCGCTATTTCACTATTTGACGATGCGGTCAAGGCTAAGGGGTGGCAAGTTCTCCCGTATGCGGAGCTCGCAAATCTAGATGCGACGGTAAGGACGCAGTATTTGAAACTCCTGGTGAATAATTTGGAGAGAAAGCAGATTGTCGAGCTTACGGGCCAGGTGCCGAGATATGTCCTAAAGCATGGAGACAGTAAGGCAACGAGACTCGTG…
PITG_09160	RXLR	secreted RxLR effector peptide, putative	507	ATGCGTCTACCCTCCATCCTCGTGGTCGCTGCCTCGACACTCTTTTTACACTATGGTTATACCAGTGCATCTCCCGGTGCGGACGCTGTACTAACTGGTGCTGTGTCGCTGGGATTTTTGCAACTCGTTGGTGCTGACCAAAGTGTCATCGAGCAGCCTCGTTTTCTGAGAGACGGTAAGATTGCCGAAGGTGACAACGAAGAGAGAGTGAATGCTCAAAAGGAGGCGGCAGCAAAAGTCCTGGACCAAGTATTCAAGACGAAGTCTTTATCGCCCCTCGACAAACTCGAGAAAACGTCTAATCTGGCGGTGATTCGTCACGTTGCTGCAATGGTAGACGACAAGGTGGATAAAATATTCGCGTTTGCTGACGCTGTGGGAATGGGTCGTGCGTCAATG…		PcRxLR183_Predicted_P._capsici_RxLR_PHYCAscaffold_29_r_22849_21290_6	RXLR	1560	ATGTTGGTGATACTTTTGGGGCTAGATGTCGCTATAGCTTTGTGGGGGTTACGCTGGGCAGTATGGCGCTCTGTGTGCAGAATGTGGAGCGGTTCGAGACAAGTGTTAACAGAGATGGCAACAAGATGCCTACGACGAGAGCAACGAGAAGTTACTGCACCGACACCAACGTTACTGAAGTCTGCATCTCCACCCGCTGGATCGAGTATCGAATCCGATTTAGCATTGGCTCCGTATGAGGGAGTCCTCTTCGACTATGCTCAGATTTTGATACCTCTGGGATTTGTCGCTTGGTTCGCCCCCTTAGCTCCTCTTTCAAGTTGTGTTCTAGCCTGGATTGTTGCAGCGTTGCAAACACACGCAGATGCACACAGTTTGTGCTACGATACGCAACGACCT…
PITG_09169	NON-RXLR	protease inhibitor EpiC1	381	ATGACATTCCTTCGCCCCATCCTCGCTCTTCTCGCCGCCACTGCCCTTGTAACCACGTCCGCCCAAGTGGACGGCGGATACTCGAAGAAGGAAGTCACCCCAGAGGACATGGAGCTGCTCCAGAAGGCGCAGAGCAATGTGAGCGCATACAATAGCGACGTCACCTCGCGCATCTGCTACCTGAAGGTCGACAGTCTCGAGACTCAAGTCGTCTCGGGTGAGAACTACAAGTTCCACGTTTCTGGTTGCAGTGTCAACTCGGACAACGAGCTGGGTGGCTGTGCCAACCAGAATTGCGAGTCGTCCAAGTACGACATCGTCATCTACTCGCAGTCTTGGACCAACACGCTGGAGGTGACGTCGATTACCCCAGTTAAGTAG		PcRxLR184_Predicted_P._capsici_RxLR_PHYCAscaffold_29_r_321623_321225_5	RXLR	399	ATGTTTCCGCGTCTTTATGCCATCGCACTGATAGTTGTGGCCTTGATCTCCACTTGTGGAGGAACTCGAATGGACGAGAAGCAGCCTCTAGCATTATTAACAACCCGTTCAAGCCGGCACCTACGCTCCATCGATGATAGACCGAGAGATACCAAGACGGAAGAACGCGGACCAAATATTGACATCATGATCAGCGATGCGGCGAAAAAGGTGAAGAAAGCCACGTGGTGGAAAGTGAAGTTCGCGGTGTGGAAGCATCTTCTTAGGAAAGACCCACACGACGTAAGGGGGATTCTCGGGATGCGGAATATGGGGCGCGAGGCGCTGCAACACAAAAACGACGAGCAGTTAGCAGCATTTTGGAACTTCTATGGCAAGGGTCCATTGAAGTACGACTAG
PITG_09173	NON-RXLR	protease inhibitor EpiC2B	378	ATGTCATTCCTTCGTCCCACCCTCGCTCTCCTTGCCGTCACGGCCCTTGTGACCACGTCCGCCCAACTGAACGGATACTCAAAGAAGGAAGTCACGCCAGAGGACACGGAGCTGCTCCAGAAGGCGCAGAGCAATGTGAGCGCATACAACAGCGACGTCACCTCGCGCATCTGCTACCTGAAGGTCGACAGTCTCGAGACTCAAGTCGTCTCGGGCGAGAACTACAAGTTCCACGTTTCCGGTTGCAGCGTCAACTCGGACAAGGAGCTGGGCGGCTGTGCCAATCAGAATTGCGAGTCATCCAAGTACGACATCGTCATCTACTCGCAGTCGTGGACCAACACGCTGAAGGTGACGTCGATTACGCCCGCCAACTAA		PcRxLR185_Predicted_P._capsici_RxLR_PHYCAscaffold_29_r_353588_353319_5	RXLR	270	ATGCGCCTGCTCTACATCGCTGTGGTTGCCATCCTAGCGAGCACCAACGTCTATCCTGCAGCTGCAGACGCTGAGGTTTCGTCGTTTACGTTCACAGAACGACCTCACTGGGATCGCTCTCTTACTGCTGCTACGGAAGGTGACAACGACGGTAAGCGGTTCCTGAGAAAGCGCAAGAAAACTACCACAAACGAGACGATAAGGGAGAGATCAAAGCAGGGCTCGGAAAATACCGTATCTTATTGTACGGCCTGCTTGCATTATCCGTAA
PITG_09175	NON-RXLR	protease inhibitor EpiC2A	378	ATGTCATTCCTTCGTCCCACCCTCGCTCTCCTTGCCGTCACGGCCCTTGTGACCACGTCCGCCCAAATGAACGGATACACGAAGAAGGAAGTCACCCCAGAGGACATGGAGCTGCTCCAGAAGGCGCAGAGCAATGTGAGCGCATACAACCGCGACGTCACCTCCCGCATCTGCTACCTGAAGGTTGACAGTCTCGAGACACAAGTCGTCTCGGGCGAGAGCTACAAGTTCCACGTTTCAGGTTGCGGCGTCAACTCGGACAAGGAGCTGGGCGGCTGTGCCAATCAGAATTGCGAGTCGTCCAAGTACGACATCGTCATCTACTCGCAGTCGTGGACCAACACGCTGGAGGTGACGTCGATTACGCCCGCCAACTAA		PcRxLR186_Predicted_P._capsici_RxLR_PHYCAscaffold_29_r_375043_374687_6	RXLR	357	ATGCGATTGGCCAGCATCCTACTCGTATCTGCGCTTCTCCTGTGTGGGAGCGTCTTCTCGACTGAGGGCAAGCAGGCTCACACCGTAAAAAACACTGATGGCAAACGACTTCTGCGTTCCGACGACTACGACGAAGAGAGAGGTTTTAACTGGCCTTGGCTAAAAAAGATAAAGCAACTGGACGAAACTACGGCGATCAAGCAACTGGCCACCGATTTTGCGGACTTGAAGTCGCTGAACAGGGAAGCCTTAGATGTTTTCCATTTGATGAGGGAAGGAGGCATGAGCCCAAAAAAAGCCACGTATATTTCCAACCTGTTTGCCAAGTACATGGAAAACCCTCGCCTCTACCACTGA
PITG_09216	RXLR	secreted RxLR effector peptide, putative	528	ATGCGTTTCAGCGTTTTCGTCACCCTTCTCGTGGTCGCCTTTGTGGCTTGCTGCTCCAACTTCGCCAGCGCCGAAAACGTCGCTGTGGCCAGTGAAGGTCGTCGCCTTCGCGCTGAGCATGCTGTCCCTGCTGTCCCTGCTATTAATAGCGTCGGTGTCAACAAAGACAATGTCGCTAAGCTCGCCGGTGGATTTCTCGAGAAGCTGAAGACGAACACGGCTTTGACGAAGGCGGTTAACGCTATCAGGGCCTCTGACGGTGACGAGGTTGCCGTGAGACAGGCAATCACAGCATTCGCGGCCGCTAAGGAGAGTGCTAAGATGAGCGACGAGGGTATTGCCAAGATCTCGGCGATGATGGCTGACACTGTGCAGAAGAACCCCAAGTCGTGGCCGCGT…		PcRxLR187_Predicted_P._capsici_RxLR_PHYCAscaffold_29_r_459661_459302_6	RXLR	360	ATGCGTGTGCACTATTTTGCCCTGGTTGTTGCAGTCTTCCTTCTTGAGACTATGCCGATCGCTGCCCACACCCAAGTTGCAGAACCTCACGCCGCAGAATTGCTGCCTCCAATGGAACATGATGCACCAGCTACACGTTTTCTACGAACAGATGCGGGTGAAAACGAGGAAGATCGAGCTATGACCATCACGGTGCCGGTCAACGCGAAGAAGTTTGTTGCCAAACTGGGAAGACTGTTGAGGTACAATCTGTGGGTCTTCTCGAAGAGAAAGCCCGCTTGGGTTTTAGAGCACTACCCTGATTTCTTCAAGGGATACGTTCACTTCTACAACAAGAGAATGTACTACCCAGGGTATTAA
PITG_09218	RXLR	secreted RxLR effector peptide, putative	498	ATGCGGTTCAGCGCCTTCCTCACCCTCCTTCTTGTTGCCTTTGTGGCTAGCTGCTCCACCTTCGCCAGCGCCGAAAGCGTCGCTGAAGGACGTCGTCTTCGCGCTGATGCGGCCCCTGTCCCCGTTAACAAAGACAATGTCGCCAAGCTCGCAGGTGGATTTCTGGAAAAGCTAAAGACGAACACCGCTCTGACAAAGGCTGCTAACACGATCAAAAACAGTAACGCTGACGAGGCTGCTGTGAGGAAGGCAATCACGACGTTCGCTGCCGCTAAGGAGAGTGCTAAGATGAGCGACGAGGGTATCGCCAAGATTTCAGCGATGATGGCTGGCACTGTGCAGAAGAACCCCAAGTCGTGGCCGCGTCTCCGCAAGTTCGCCAAGGTTACGCTGGGTGCG…		PcRxLR188_Predicted_P._capsici_RxLR_PHYCAscaffold_2_f_1037083_1037349_1	RXLR	267	ATGCTCTCCAATCCTTTCGCGATTTTAATCTGGCTCGCGAGAACGAGTTTCAGTCGAACATTTTCGCGCTCTGCTTCCTCCCGTTTACTTCGCTGTTGCTCAGCAAAATCTCTCCAGGTATCCAGCCTAGTGGATAGCTGTTCTCCAGTTTCATATTGCCCAGCAGGATGTTCTCTTTGCCCTGTCGATGGTCTGGATACTAAAGACGACCGCTCCTGTACACTCTGTAGCTCTGTCTCCAGTTGTCCCACTTTCTCGCGCAAATAG
PITG_09316	RXLR	secreted RxLR effector peptide, putative	1146	ATGCGTTTCCAGAGCATTATGATGCTGACTATTACATGTGCCGGTACATGTTTAGCGGAAGGTCTAGCTCCCTCTGATCAAGCTTACAGGCCGACGATGACTGGTCTCAAATCGAGACTCAATGACCCCCGCCCTCTCTCCACGGCCACGATTGCAACCTCCTCGGAAAGATTCCTAAGATTCGACACAGTCGCTCGGGATACGGCTGGCAACGACGAAGAGAGGGTTGGTCCCTCTTGGCTAGCGAAAGTCGACGGTCTGATGCATAAAATGGTCACGTCCAGTTTGTCTGCGGAAGAAGCGCAGCTCAAAGTGTGGATACAGTCCCAAATACATCCACGCGAGTTATTCGGGGTCTTAAGTCTTGGCAAGCGTGCAGCAAAGTTGGATGATAATCCG…		PcRxLR189_Predicted_P._capsici_RxLR_PHYCAscaffold_2_f_1098431_1098643_2	RXLR	213	ATGCTGCGACGAAGGTTATGGTGGGCGAGTCTACGGAGAACGACAACCTGCCTCCTCTTGACGGCCCTAAGCGTCCTGAGGGCTACGTCGGCATTAAGTCGCCGATGTTCTCGTACACTCGTCTGGGTGGCGCTGACCCGCTGCTCGGTGTCGAGATGGCTTCGACGGGTGAGGTGGCTTGCTTCGGCAAGAACCGTGCTGAGGCGTTCCTGA
PITG_09408T0	NON-RXLR	UDP-N-acetylglucosamine transporter, putative	816	ATGGAGCTCGGACGGATGCTAGCGTTGATGCTGGTGGCCGCGGCCTTCCTGTGCTCTGGGAATTTGTGCATCTTCGCGTCCAAGGTCGACGGCCTCGTTCCCTACAGTAGCGTCACTGTCACGTTCCTCATTGAAGTGTTCAAGCTCTCCGCCATGCTAGCAGCTATCGTCGGCAATCTGAACTACGTTGTGCTGCGATATTTGGACGCTGCAACGGTGTCGGTGCTCTGGAATTTAAAGATTCTGTTGACTGCCGTGCTATTCCGCTATGTACTCAAGCATCCTCTGTCGGAGCTGCACATAATGGCAATTGGTTTGCTCATTCTGGGCGTGTTGACCAGCCAGTCCGACCGCTTCCGACATAACGACAGCAACTCGCCCAAAGACTCGCAGGATGTG…		PcRxLR190_Predicted_P._capsici_RxLR_PHYCAscaffold_2_f_1294153_1294632_1	RXLR	480	ATGCGTCTGCTATTCTGGACTTTACTCGTAGGGCTGGCAACTTCAGGTGTGCAACCCATTGCTGCCTTGTCAAAAGTGGCCGACACTTCGGAGACGTCGACGCTAGACCATGGTCAGTCAACAATTATCGAGGGTACTGCACGTCATTTACGACTCGCCCCCCACGAAGATACCAGCATTACCGATGTTTTAGTCGAACGCGGCTTGAAGGTGCACGATGAAGAAAGAGGAAACTTTGCGGCGGCCGCTGGCTGGACAGCCAACAAGGCTTTTAACGGACTCGGGAAGATTGTGGGCCACGATAACAGCAACAAATTGAAGACCAAGGTTGCGGAGTTCTTCTTTAGCATCCTACGCAAGAAGGGCAAGACAGCGGGGGATATATTTGCTCATGCGAGA…
PITG_09409T0	NON-RXLR	transmembrane protein, putative	1524	ATGCGGCGGCTCGTGCTGGCCGCCCTGGGGTCTCTGGTGGCCTCCTTCCTCCTCATCCAGCTGCAGGCACACCTTCCCGAAACTCGCTCAAGCGTTGATCTTGAAGATCATGTCCCAATTCTCGCGGAGGACGCACTACCTCAGACCAACTCTCTGCTGGACCTGTTCCTTCCCTCGGACCCTTTCAACGTCCCAGATGTTGCCCAGCTCTTCACCCAAAGTCCTGACTGGGGCGCCATCGGTTCTGCGTTCGAAGACGCCATCGTGGCCACGTTCCAGTGCTTAAAACTATGGGGAACTTTCCTTCTGCTCATATCAGTTCCCATACTTCAAGCTCTAGCTATTGCGGGCGAAGCAGTGCTGCCTCACGTCCTCACGGCCGCTAAAATGGCCGCGGAC…		PcRxLR191_Predicted_P._capsici_RxLR_PHYCAscaffold_2_f_1499402_1499644_2	RXLR	243	ATGGTACTCCGGCCCCGACGCCTGCCCCCGAGCCGAAGAAGAAGCAGCCTGCTGCCAAGACGGCCGCGAAGACTCCTGCGAAGGATGAGAAAAAGTCTGCCAAGAAGGCGGGTAAGACTGCTGAGAGCGCGCCCAAGGAGGCTGCTGCGCCGGCGGTGGATGAGTCTTTGCCGAAGACTGGTGCATGGGGCGGCCGTAACTTCCTCGATGTGGTTAAGGCCGACCCCCCTGCTGCGCCAGTGA
PITG_09496	RXLR	secreted RxLR effector peptide, putative	318	ATGCATCTCCGTTTCGTGCTACTGACGATTGTCGCCACTCTTGTAGCGACATGTTGTAGCGAAGCTCGCTCGCTCCGGCAAGGGGCCTCCACGAAAACGACCGGTTTGGCCTCCGAACATGATCCAGAGTCGGAGGAGAGGGTGTTTAGAGTCCGCGACGTTGCATCTGGAGCTATCACAAAAGCTGAAAGCGCACCTCTCAAGACGTCGAAGTGGGATAAAGTCCTCAGCAAGTTGGCCAAGAAAATGCTTCCGGGTGCGAACGAGTACAAATTGGTGTACAATAACGGTCGGTGGAAGCCGGAGTATTACTTCTGA		PcRxLR192_Predicted_P._capsici_RxLR_PHYCAscaffold_2_f_1714701_1714940_3	RXLR	240	ATGCTATCCACGTTTCCTCCGCCCGTCTTCTTCTGGGCGTGGCGTTGCTTACCGTGCCTGTGCTTTGTGTCCGCTCAGTTACGGTCACGGTGGTCGGCAACACAGCATCTCGTAGCGAGGCAGGCTCAGCAGCAAGCAGGGCATGTAGCGAAACTCCGGAGCCTACGGTTGCAGCGGGTCGGGGGTTCAGTGTTGGCAAGTGGCCAAGTAGGGTGTACTGGGAGCGTCCTGGGTAGCTAA
PITG_09497	RXLR	secreted RxLR effector peptide, putative	216	ATGCATCTCCGTTTCGTGCTACTGACGATTGTCGCCACTCTTGTAGCGACATGTTGTAGCGAGGCTCGCTCGCTCCGGCAAGGGGCCTCCACGAAAACGACCGGTTTGGCCTCCGAACATGATCCAGAGTCGGAGGAGAGGGTGTTTAGAGTCCGCGACGTTGCATCTGGAGCTATCACAAAAGCTGAAAGCGCACCTCTCAAGACGTCGAAGTAG		PcRxLR193_Predicted_P._capsici_RxLR_PHYCAscaffold_2_f_1743710_1744504_2	RXLR	795	ATGCGATATAGTAACAGCGGTGTTCTGCTGGCAATTGCTGTCTTCCTCGAAGCAATTACCGTAGTTTCGTCGTTCACACACACAATACCCACCGAGAACAGTGTTGGGGCCTCTTCCATAAGATCGTTAAGATCCTATGCCGCGATAGTGGGCAATGCTCGTACGGACAGTGAAGAAAGAGCTGGAGTATCATTGAATATGGAGAAACTGATCAACAAACTGTTCAAGGGCACGTCTTCTACCGAGAAAGCGGCGATTAAAGGATGGCTGAATTCCAAAGTACACCCCACAGAACTATTCAGGAGCCTGCGGAACGCTGGTGTCGCAAAACTCGACAATAACCCGGAACTTGTTCAGTGGTTCCGATTCGTGGCAGCGTACAGAAAGAAGAACGGAGAC…
PITG_09498	RXLR	secreted RxLR effector peptide, putative	318	ATGCATCTCCGTTTCGTGCTACTGACGATTGTCGCCACTCTTGTAGCGACATGTTGTAGCGAGGCTCGCTCGCTCCGGCAAGGGGCCTCCACGAAAACGACCGGTTTGGCCTCCGAACATGATCCAGAGTCGGAGGAGAGGGTGTTTAGAGTCCGCGACGTTGCATCTGGAGCTATCACAAAAGCTGAAAGCGCACCTCTCAAGACGTCGAAGTGGGATAAAGTCCTCAGCAAGTTGGCCAAGCAAATGCTTCCGGGTGCGAACGAGTACAAATTGGTGTACAATAACGGTCGGTGGAAGCCGGAGTATTACTTCTGA		PcRxLR194_Predicted_P._capsici_RxLR_PHYCAscaffold_2_f_1780623_1780904_3	RXLR	282	ATGTACGCGTTGGTGGCACTTCTGCCGCCGCTCGTGGTGGCGTTCTTCACCGAGGATGTGTCGATGCTGGTTGGCTTCACCGGCGCATACGCCGGTTTGGGCATTCAGGTACGTAGGCTTCGTGGCTTTGCGTGTTTCTCAGGGGAGTACGTACTTACAACTGCGCGACGTGCCTGTATGCTTTGGTACTGTAGTGGATCGTCCCTACGTTCCTCGTTTTCTGCCTGCGCCGTCGCTTGGCAGTGGAGTGGAAGCAGATGCATCCGATGGAAGTGGCCGTGA
PITG_09499	RXLR	secreted RxLR effector peptide, putative	318	ATGCATCTCCGTTTCGTGCTACTGACGATTGTCGCCACTCTTGTAGCGACATGTTGTAGCGAGGCTCGCTCGCTCCGGCAAGGGGCCTCCACGAAAACGACCGGTTTGGCCTCCGAACATGATCCAGAGTCGGAGGAGAGGGTGTTTAGAGTCCGCGACGTTGCATCTGGAGCTATCACAAAAGCTGAAAGCGCACCTCTCAAGACGTCGAAGTGGGATAAAGTCCTCAGCAAGTTGGCCAAGAAAATGCTTCCGGGTGCGAACGAGTACAAATTGGTGTACAATAACGGTCGGTGGAAGCCGGAGTATTACTTCTGA		PcRxLR195_Predicted_P._capsici_RxLR_PHYCAscaffold_2_f_1796077_1796754_1	RXLR	678	ATGTGGAGGTTGTGGAGAACCCGTTGGTCCTGTTCATCGCTGTCCCAAGTGTTTGCGCCACATGCATCCATTTTGTGGACGACCCACTGGAGCCGAAGGCTTTGGGTAGTCGGTGGTGTGTCCAGACTGCGGCAATACCGATCGAGCCAGCGACCGCACATCTCAGGCCGACGACTTCGAAGGCGAGCTCGAGTACACGCGATCACGCTCACCCCGTTCATCCAGACAATCGCGCAGCACACAGACTGTCAGCAGCATCGCTCATCGCCGGAAGGTCGTCCGCTGGATGACAGAGCACGAGGCAGTCAAAGGCGACAAAGGCATGATTGCAAAAGCTGTCGACAAATTCCCTGGTGTATTCAACTCGATGACTCGAGCAGCCAACTTAGCGAAGGCGGT…
PITG_09503	RXLR	secreted RxLR effector peptide, putative	303	ATGCGTCTCACTGTCGTGCTACTGATGATAGTCGCCACACTTCTTGTATACAGCGAAGCGCGCTCACTTCGTCAAGGTTCTCCCACCAGTCTGACGTCGAAAGCTGATGCAGATTCCGAGGAGAGATGGTTCGTTATCCGCGACCCTTTATCAAAAGCGGCCACTACAGTTGAGAAGGTCTCAGTCGAGTCGTCAAAGAGAAATAAAGTCCTTAACAAGTTGGCCAAGATTCTCCTTCCAGACACGAGCGACTTCAGATTAGTGTACAAAGATGGCCGGTGGAAATCTGAAAAGTTCTTTTGA		PcRxLR196_Predicted_P._capsici_RxLR_PHYCAscaffold_2_f_541565_542569_2	RXLR	1005	ATGCGGTTCTTCTGGGTTGTACTCCTAACGGTCATTATTGTGTTGGCAGGTGTCGATACTTGTACTGCACGAGGACAATCAAAGTTGAGCAGTTCCGACTTTGTTCGTCCCTTTGTCAAAAATGCCCCCAACACTCAACTTGAGTCTAAAGCCACGAGGCTGCTAAGAACCGATGTGACGAAATATGATAACGATGAAGAGCGAGCGATCACACTCCCTTCTGGACTGTCAAATATGATCTCAAACGTCAAAAAGTGGTTCTCGAATTTTATCTCGAAAATCAAACTTTCGTTCGGCGAGAAGCGTAAACTCAACGCATGGCTGAAGCAAGGCAAAACACCAGACGAAGTGTTCGAGATCCTCAATCTTCATAAAGGGACCAAGGGGCTTTTGGCCAAC…
PITG_09510	RXLR	secreted RxLR effector peptide, putative	315	ATGTATCTCCGTTTCGTGCTACTGACGATTGTCGCCACTCTTCTAGCAACATGTTGTAGTGAGGCTCGCTCGCTTCGGCAAGGGGCCTCCACGAAAACGACCGGTTTGGCCTCCGAACATGATCCAGAGTCGGAGGAGAGGGTTTTTAGAGTCCGCAACTTCGAATCTGGAGTTATCACAATAGCTGAAAGCGCACCTGTCAAAACGTCAAAGTGGGATAAAGTCCTCAGCATGTTGGCCAAGAAAATTCTTCCGGGTGCGAGCGACTACAAATTGGTGGACAACAACGGTCGGTGGAAGGAGCATTACTTTTGA		PcRxLR197_Predicted_P._capsici_RxLR_PHYCAscaffold_2_f_592386_592634_3	RXLR	249	ATGGTGACGAAGGGTCTGACAGTGGCTCTGAGTCTGATGGTCACACTCACAAGGGTTCCAAGCGTCCTCGTAGCCAGAGCAGTTCTGACACAGATGCTCCGCCGCCGTCCAAGAGAACTAAGATTTACAAGAGAGCCTCGTCGGGACATCGGCGCCAGCAGACTACTCGCCGCCAAGTCACTAAGAACCCATCTTCGGGGTCATCTTCGCGCCGTCGTTCGCTGTCGCACAAGGCGTATGATTCTCTGA
PITG_09585	RXLR	secreted RxLR effector peptide, putative	1020	ATGCGAGTACTGCGCGTGACGTTCCTATGGGCGCTGCTGCTCTTAGTCGCCTTTAGTGCCTCCGTCTACGCTGCTGAAGACGAACCTAAGACTCCGGAGTCCACATCTAGCGCGAACCCGCGTGACAATGACCCCGTTATCCAAGAGATCCGTGGATTACGGAACTCTGGCATGAAGCTGAACGACGCCAAGGACTTTAAAGGCGCCATCGCGAAGCTACGTGGGGCTATTACACTGCTACACGACCGAGTGTTTGGTGAAGGACGTGAGGCCATCACCGACCCCAGCGACATCTCGCAGGACGCGGCTCTCTACGCCCAGATCCTCAACGACTACGGCACGGTACTTATCCGTGCCAAGCAATACGACGAGGCCATCGAAGTGCTGGAGGACTCGGTA…		PcRxLR198_Predicted_P._capsici_RxLR_PHYCAscaffold_2_f_615482_616114_2	RXLR	633	ATGGGTTGCCTACACTTGCTGCTTCTGGCTGCAACAACTTTCGTTGCGTGCACGAATGCTGCTGACCAGCTCGAGATGCCTGTTAAGCGGGGTCTGCGGGCCAACGAGGAGCGAGCATTTGGAGCTGGAGTCACCGAGGGCCTCTCGAACTGGGTGGCGAGGGCTGCGCCAAAACTCCTGCTGACTGACAATGAGCTGGAGCACCTGGCGATGAAAGTGACGTCGACAGATAAGGTGTTCAAGATGCTCAAGCTGGACGACGGGCTGGACGGCATTCTAAGGAACCCCAACTTGAAAGCGTTTGCCAGTTATATTCGCAAGGTTCACGCGACGAATCCAGATCAAGTACTTATTACGACGTTGATCACCCGTTACGGAGACGACACTCTCGCCAAGTTC…
PITG_09586	RXLR	secreted RxLR effector peptide, putative	777	ATGACGGTAGTCATCCTTCTTTTCCGAACTAGTGCATTTTTAACGACCGAGGCGACCGAGGTTTCACTATTGGACAATGCACGCGACAACATCAGTCACGAAAGAACCCTGCGGCTCGCTGAAACAGCTTTGGAGAACGGCAACATACCTGGTGAGAATGAAGCGGAAGAAAGGGCTAACGCAATATCGTCGGTTGTTTCTAAAATTTCAGACAAGGTCCCTCTCTCGGTGAAAAGTGCCTGGTGGCTTGAGCGAAGCAAACCTGTCGAATATGTCAAAGAAAAGATGGGCATGAAGGGTCTGGTGGGAGCTGAGCTAAAGGCCCACAGGAACTACCAACACTGGGTGAGCTACGCGGACAAACTGGAAGAAAACACGATTTGGAAGCTTGTTCGCCAA…		PcRxLR199_Predicted_P._capsici_RxLR_PHYCAscaffold_2_f_675182_675700_2	RXLR	519	ATGCGTATTTCTACCCTAAGCTTACTGTTAGCGACTGTTGCTGTGGTATTGTCGAGCTGTCTAGCATCCAAAGGCGAAGATCCCTCCCAATCTATTGCCAATGTGGACAACATCCGAGGTGCTGGCAGATTTCTAAGAGCCCAAGCACAAGTGGATGAAGAGCGTGTGAACCTGAAACTGAGTCCGGAATCCGAAAAATGGCTGGCGGGGTTGGCTGGTAAAAGCGCTGCGGAACTGGAGAAAGCCGCTCAGGCGCCGAAGAATGTGAATCCCGAGAAGCTGCTGGCGATGATGAAGGCAAATGCTGAGGAGCATTTCATGAATTTAGCGAAAAGCGGAGTCACGCCTAAGATCATGCGCAAGGAATACAACATCAAAAGGATGCGTAAAGTCCTGTCC…
PITG_09622	RXLR	secreted RxLR effector peptide, putative	834	ATGGGTCTACGCTGTGTTCTGCTAATGACAGTGGTCTACCTACTTGCCGGCACCAATGCTCTTTTACCGCCTGGGGGTGTCAGTGCTTCGCTTTTGGACTACAGCATCGTTACCGACCGCAACGACGTCGGACGAGAAAGGTCCCTGCGGCTTACCGAGACAACAGAAGAGAAAGACAGCGGCGTTGGTGAAGACGGTCCCAAGACTGCGGATGAGAGATCGAATCCGATATCAAATTTATTCTCTCAGATGAGAGACAAGCTCTCGCTGTATTTCAAAACTGAAACGTGGCTTGAACTAGGCAAGTCCAGCGAGTATGTCAAGAGGAAGTTGGGGCTGGAGGGATTACAAGGCACAAAACTAACTTCGCACAAGAACTACAAACGGTGGGTGAAATAT…		PcRxLR201_Predicted_P._capsici_RxLR_PHYCAscaffold_2_r_1212380_1212147_6	RXLR	234	ATGCGATTCTCCCACTTCGTGTTCATCGCTGCAGCTATTCTTCTCTCAAGCGAAAATGCTATTGCAGACACACCCGTCGAAGGTCAAGCTCTGATGACTGAGACTGACGCTGAGACCCCAGTGCGTGCGCTTAGTAGCAACAACGACAAGAGGTTTTTGCGGTCATACAAGGAAGAAGAAGCATACCTGACGGAAGACAAATACGACGAAGAAAAGAAGAGAGAGGAGTCATGA
PITG_09632	RXLR	secreted RxLR effector peptide, putative	321	ATGCGCAGTGTATTCTACGTTGTTATTGCCTTTGCAATTTTAGTGAACAGCAGCGGCGTCACAGCGATCCCGAATCCCATCACTGAGTCTCAACTCTTGTCGAAGGCATCCCCTGACCCTGCGGCGAAAAGATCTCTCCGGAACGCAGGCCAACAAGTTGTTCAGAGCCGCCCGACGGACGGGAACGGTGGAGTCTTCAAAGCTTTCAGTGGTACAAACAAACTCATAAAGCTGCCAGACATGAAAACAAGCAACGTTCTCGAAGCTGCCAAGAAGGTGAAAAAGTTGAAAGAGATGGACAAGTTAAAAAAGTTGATATAG		PcRxLR202_Predicted_P._capsici_RxLR_PHYCAscaffold_2_r_1313306_1312884_6	RXLR	423	ATGCGATCACGTACAACGGCTGGGATAATTTTATTGGCGGGATGGTGGAGGACTTGCAGAAGTACTGCGTCAAGTTCTTACCTGACGCGGCTAACGTCAATCTGCAAGGTAACAAGATTTCCACTAAGAAACCTGCGCGAACACCCGGCCGTCCGAAAAGTAAGTCGTCGCCTGCAGCGGCAGGTAAGCAACGTGCCCGCCGGAAACCTGTTGCTGCCAGTTCAGAAGACGAGGAAGATAGCTGGCACAGCAGTTCGTCTGGAAGCGACGAGGATGATGACGATGAGGACGAAGAGGAGGAGGAAGAAGACTTCAGCGATGACTCCGATTATGGTGCTGGAAAGAAGCGTCGGCTACGGCGCCACGATGCCCCTAAAAGCAAGAAGAAGGCCAAGCGGC…
PITG_09647	RXLR	secreted RxLR effector peptide, putative	834	ATGCATCTCCGCCGCATTTTTCTAATGACACTAGTCACTGTTCTGGTCATGAACAGTGTTCTTAAGGTGACTGGAGCCGGCGTTTCACTCATAGAGCAGGTAAAAGTCGCAGGCCGTGGTGACAGGAACGATGGGAGAATTCTGCGAGCTGCCAAGACAAACAACGAGATCGATAACGTCGAAGGTTCGCCAGGTGAGGATGAGAGGGCTAATTCGATATCCTCATTTTTGTCCAAGGCTCGCAAGAAGATCTCTCTGTTCGTGAAAACTACCGTGTGGCTCGAGCGATACAAGTCTGTCGACTACGTCCAGGAGAAGCTGGGAATGAAAGGTTTGACCGGAGCTGAACTTTCGTCCCACAAGAACTACAAGCGCCTACAGAATTATGCAAAAAACCTA…		PcRxLR203_Predicted_P._capsici_RxLR_PHYCAscaffold_2_r_1491339_1491103_5	RXLR	237	ATGTCGGGGGTTCTTCGCTGCCTCAATGGCACGCTTTTTGCTTGCCTCCTCGTCGCGACGCATCTCGTACTGTTGTCTGATCTCAGCCGTCTTCTCAGGGTCGTGATGGAGAACGTCGTATCCGAAATGCTCTGGTGGTTCTCTCTTGACCAAGTTGCTATCTGCTTGAATGATCGTACCCAAAATGCTTCCAGGAAGAGCATTGAATTGCCCGTGGCGGTAAATTTCGTTCTCTAA
PITG_09685	RXLR	secreted RxLR effector peptide, putative	273	ATGCGTGTGCGATTCATTCTGTGTGCTGTCCCAACAATTATCGCTGGATTTGTCAATGGTATCTCGACTGCAGGCACTGTCGACCTTGACATGCTCGCATCTCCACATGACGTCGTCCAAAATTCTGCTGCTGCTGTTGACCATGCCACCAACAACGCTCACCGACTACTGAGAAAACATGAACCCACCCACGATGGTGCCGAGCTGGAAAAATATTCAGGAAATGAAGAGAGAGATCTTTGGGGAGCATTTAAAGGATTGTTGAGCAGATAA		PcRxLR204_Predicted_P._capsici_RxLR_PHYCAscaffold_2_r_1499700_1499383_5	RXLR	318	ATGCACCATGTCTACTTGCTCTCGCTTTCGCTCGCGGGAGCAGTTGCCGTTGCCTTCACTGGCGCAGCAGGGGGGTCGGCCTTAACCACATCGAGGAAGTTACGGCCGCCCCATGCACCAGTCTTCGGCAAAGACTCATCCACCGCCGGCGCAGCAGCCTCCTTGGGCGCGCTCTCAGCAGTCTTACCCGCCTTCTTGGCAGACTTTTTCTCATCCTTCGCAGGAGTCTTCGCGGCCGTCTTGGCAGCAGGCTGCTTCTTCTTCGGCTCGGGGGCAGGCGTCGGGGCCGGAGTACCATTAATCACTGCTGCGGCGTAG
PITG_09689	RXLR	secreted RxLR effector peptide, putative	390	ATGCGCGGGCTCATCGTTCTGCTGGCTATCCAGGCCACTGTCACTATACTTGTCAATGGTACTGATGCTGTCGACAGTAATACGCTCGCAGCCACTCAATCTGGGATCGACCAAGATCCTGCTGTTGCTGGCCATGTCGCCAACAACGTCCAGCGGCTACTGAGAAAGCATGAGCCTGACCATGATGATACCGAGCATGATACAGAGTCAACAAACGAAGAGAGAGTTCTTTCGGCAGCTGTTAAAGCATTTGCTGAGAAGCTCAAAGGCATCTGGACCGTCGGGAAGGTTGATGACGTAATGAACGATATACCCGAGCTTCAACGATTGGGGCAAGCAGACCACATCGACGAATCAATTAAAGCAATGCTCGTTGGCAAAAACATTTGA		PcRxLR205_Predicted_P._capsici_RxLR_PHYCAscaffold_2_r_479591_479181_6	RXLR	411	ATGCGTCTTCAGTCCATTGTGCTGATTCTTGTTGCCACTTTGGTTGCAACTACACAAGCCACTACGAAACTCAACGCTCCTTCATCAGAAACCGTCGACATCTCCCCGCAGCGGTTCCTAAGGAAACATCACACTCAAAATGACGAGGAACGGGGAGCTGCGTCGCTCATTGAGAAGGCCAAGCGCGTGTTCCCGTCAAAAATCACCGACAAGACGCTCCAGCGATGGGCAAACAAAAAGAAATCGCCCAAACAAGCTCTCACCCGTCTGAAACTCGACATACCGGGACGAACCTCTTTGAGAAGCCTGAGTTCAGCTTCTGGGCCACTTTCATGGCCAAGCGCCACCCGAACAACCCCGAAGAAGCGATGGTCACGACTTTATTGGCGAAATACAGCG…
PITG_09712	NON-RXLR	DNA-directed RNA polymerase I, II, and III subunit rpabc3, putative	429	ATGGCGACCGAACTGTTTGAGGATATCTTCGAGGTGCGCCAGCTCAACCCGGATGGCAAGAAGTTTGACAAAGTGACCCGCGTGGTATGCAAGGGTGTGTCGTACGAGCTGGAGCTGACGCTGGACATCAACTCCGAGGTCTACCGTCTTCGTCAGAACGAGAAGTTCACGCTAGCGCTCGTAAGCACGCTGGACCTGGAAGGCAAGCCGGATGATGGCATCTTTAACCAGTCGGGCAAGCCGACACTTCTGGACCGTTATGACTACGGTATGTATGGCAAGGTGTTCCAGTACGACCACGAGGGAGGAAACATGGTGGCTATTTACGCCAGCTTCGGCGGACTGCTCATGTGTCTGCGTGGCGAGCAGCGTCATTTGCACATGATTCACAACGACACA…		PcRxLR206_Predicted_P._capsici_RxLR_PHYCAscaffold_2_r_674461_674051_4	RXLR	411	ATGTATAAACCACTGCTAGTGACCGTTCTGATCCTTCTCGCAAGCTATACTGCTGCGTCCTTGGAGTTAGCCTCGGAGACAAAGGCACTCGACGCTGTACCGCGCGACCGAAGGCTTCTTAGGGCAAACACAGAGGAGGGAGTGGACGGCACTGAGACGCAACACGAAGAGAGGGGGATCACTACGAAAGTGGGGAATTTGATCAAGGACTGGAAGATCAAGCAAATGTTTAAGAACGGCAAGTCTTTCGAGGAGATCTTCAACAAGGGAGTCACGTCCGGTGACGTTTGGGACGCATTCAAAATCGCCAAGCTCCAAAACAAAATGAGCCTCACAGACCTCCAATTCAACCCGAAGTATGCCAACTGGTTCCACTACGATGTCTGGTACGCCTGGAGG…
PITG_09732	RXLR	secreted RxLR effector peptide, putative	1428	ATGCGTCTCTACTCAATCGCCTTCCTCGTTGCCGTTGCTCTTCTCGCAAAGGTGGACCGGGCCACCCCCTCGGAGCTCACCACCGCCGACTACCCGACTCTTACTCATTCCATCACCGGCCGCCAGAACGATGTGACTCCTCGGTTGTTGAGACGTATGGAGGAGGACGACGAAGAGAGAGGCATCGGGGGCACCGCGATCTCAGATCTTGCGGCCAAGTTAAAGAGCCGCACCTCGAGTCTTGTCGATAAAGCGGTCAACTTAAAGGCGCGTGAGATGAAAGCGGCGAGAGCCATGCGATTCGGTGAAATCGACGACACGTTGGCAAGCTCGAACATCAACAATTTGATCACAAAACTCAAAGAAATTAACGACAAGAATCGTTTGGTAAAGGTGTCG…		PcRxLR207_Predicted_P._capsici_RxLR_PHYCAscaffold_2_r_985387_985118_4	RXLR	270	ATGCCCTCCTCCTCTTGTTTCTGGCGAATAGCTTCACTAATAGCATGCAGTTCGTCCGCGTTCGGAGACATATACTTCATGGAAGATACGCCATCCCCTTCCACAACACGAAGCGCTTTCTGCACTGAAGTAGGCTCGAACCAAGTGTCCACACCTAGACGAGCACTGCGCTTGAAAAGATCCCCGATAGTAGCGGGAGTCAAGTTACCGTCCGCGATCACAAGTTTTGCGTTGTCAATCGCCTTGTCGGAGATGGCGAAGCTTTCCTAA
PITG_09739	RXLR	secreted RxLR effector peptide, putative	381	ATGCGCCTCGCCCTCATCTTCGCTGTGATCGCTGCAGCCTGTCTAGCTTCCAGTGAAGCCTTCGCTACGAGTCCCGGCAAAGCTAAGATATCTAAGGTGACTTTACTTGATGCGCCAGGTCAAAGACTTCTAAGGGCCCACCGCGCTGCTGTTGAAGACGAAGATGACTCCGCAGAGAGGGGTCTTAGTGCCAAAGACTACGCGGCACCAGCCAAATATGGTGATGATTTGGGGATTGACGTGGCGAAAGCTACCAGAAACACTGCGTACTTGAATGAGGTGGCAGAGCAGTACCAAAAGTACAAAGACTTTCTGAATCAGTTGATTCAAAGTCGCAAAACAAAGAGATCCTCGATGATTTCGTATGAGCGTCGCGGGTGA		PcRxLR208_Predicted_P._capsici_RxLR_PHYCAscaffold_30_r_37422_37165_6	RXLR	258	ATGCCATCGCTGCAATCGCTGACACGGCATTGGCTTCAATTGCTGCGGAAAGTGGTGCTGCTTGCTTGTTCGCGCGCTTCTTCTCGTGCTTCAACTTGGATGGTGACGACTTCGGTTCAGCGGCAGCTCCGATGCCAGCAGTGGCCTCTGAGCTGTTGGTGGACTTCGTCACACTATCAGTGGTCTTCTTTACAGGTGAAACCTTGGGGTCGTCCTCGCCATTTTCTTCCGTATCGATACTGGGGAAAGACGAACTAG
PITG_09741	RXLR	secreted RxLR effector peptide, putative	414	ATGCGTCTTCCTTACGTCTTGTTGATGCTCGCGACGTCTGCTCTGGTTACCTGCGAGGCCTTGTCGCTGACAATCGACTCCACCCAGATCTCCGAAGCTGCATCACCTGCCAGCTCAAGCCAGAGACTTCTGAGGGCTCGACACGCCACCCGGGAAAACGATTCTGAAGACGAAGAAAGAGCTCTATCTACGAGGGAAATGAAGAAAATGAAGAAGAAGCTGACGACTAAGGAGGACTTCGCTGCAACACTGGGTATTGCTGACAAGATCAGCGATAATTTGAACGGTGGCGCTTTGATGCGATTCATGCAAACCACCGAGTATCAAAAAGATCGCGCTTACATGGACTTCTTGAACGACATGGCTAAGAAGCCGAAGTATGCGGATCTGGTGCGGCAG…		PcRxLR209_Predicted_P._capsici_RxLR_PHYCAscaffold_30_r_534883_534629_5	RXLR	255	ATGTCTCGAGAATCCTCTGGGAAAACATTCTGTTTGTTAATACTGCGAGTGGCAAACACAGCAACAGCAGTGTTAGCTCCGCAACACTCAATTAAATCTGCAAATTTAAGGAGAAACTTACGATTCTGTGAGCTCCGTCACCGTTTCGTTCGTATGTGTGTGGTCCATAGCGCTAAGAACATTTGCAACCTGCTCCCGATAAACTTGGCACTATTAAAAAAAGATAGCAAGCGTCAGCCAAGACATAATCTGTAG
PITG_09754	RXLR	secreted RxLR effector peptide, putative	285	ATGATCATGCATTTGTGTCGTGCTCTTCTGGTGACTGTGTTTGCATTCCTCGCCAGCACTGATTCTCTGTCAGCAGCAGCACACTCCGGCCAAATAGAAAGAAGCTTGACGAAATCGTCAACCACGGCGATCGCTTCAGAACAGAGATCACTGAGATTGAACGATAAGGCAAATGGTATGGTTGGCGGTGAAGATACTATCGAGGGAAGAGGCGGTGGCAAGCTGTCCGACTACTTTTTCGCGCTATACTCGTGTGTTTTACGTATAGTAAAAAAAAACTCAATA		PcRxLR210_Predicted_P._capsici_RxLR_PHYCAscaffold_30_r_546683_546429_4	RXLR	255	ATGGGAGTTTGGTTTCTCTTGCTGCTGGACGTTGCGTTAGTAGCTGCAACTTCATCCGTGCGCACAGCATTGTTTTCCTTACCGGTCGAACTCTGCAGTTTTGTCTTCTTAACAGATGCAGGACGAGGTTTACGGCCAGTAGAAGCCAGTTTAGTCTTGGCTGGCGACGCTGTTCGTGGTCCATGGTCCAAATTCTGCGACCCCTTCGGTGCGAAGCTGGACTCGACAGTCAGAGGTGGCAACGGACCACTGTAA
PITG_09758	RXLR	secreted RxLR effector peptide, putative	414	ATGTATTGGTTCCATGCTCTCCTGGTGACTGTGTTTGCATTCCTCGCCAGCACTGATTCTCTGTCAGCAGCAGCACATTCCGGACAAAGGAAAACAGGCTTGACGAAATCGTCAACCACGGCGATCGTTTCAAACGCAAAGAGATCACTGAGATTCAACGATAAGGAAAATGGTGTGGTTGGCGGTGAAGATATTATCGAGGGGAGAGGCGGTGGCAAGCTGTCCGACTACTTTGGGAGGTTTGGTGGCATGAAAAGTAAAATGTTACAGTGGGCTCGGGCAGGCAAGTCCGACGATTTCGTGATTGAGAATTTAGACCTTAAAGTCTATCGGGACATACGCTCAAGAGTAACAAGAACTACAAGCATAATAAGCAGTTTCAAGAGGCTCTCTTGGATA…		PcRxLR211_Predicted_P._capsici_RxLR_PHYCAscaffold_31_f_421548_422879_3	RXLR	1332	ATGCGGTGGTATCGCGTCCTGCTCATTGCGGTGGTCTCTTTCGTCATTTCAGCTGAGCAAAGCGAGAGCTCGCACATTCGTACCAGGTCTTTACGAGGCAATGCAGTCAATTACTCGTTCAAGGACGTCGAAGACGGCAACGCGGACGAGAGAGCAGGTGAAAAGGAGGTGATCAAGAAGCTCACATCTTCCAAAACAATGAAGAAACTCTCTCGATCCGTGACAAAAGCTGCCAACTCGTTCAGTGAGAAGATCTCGCCAGCGTTGCCCATAAAGGCCAAGCTTCAAGTGTGGTCGAACACTGGCAAGTCAGTGCAGTTCGTCCGGCAGGAACTGGGACTGACGGATTTAGCCGAAGCAGCACTCAAAAAGACTCAAAGCTTCAAGTACTACGACGAC…
PITG_09771	RXLR	secreted RxLR effector peptide, putative	348	ATGCACCTATCTCGAGCTCTCCTGATGATCGCAGCCGCCTTGCTGGCTACCAGCAACGCTCTGTCGAACTCTAACGCCGCCTCGACCTCCAACACTGCTCTTCCAAGTGATTCAGCCCAACGGCTACTTCGAGCTCACGCTTCTCACGACACGACTGCTGCCGAAGAAGAAAGGCACGCCCCTTTCGAGCGAGTCAACTCGTTGGCTAAAAAATACGACATTGATCTTGGAAAAGCCGCCGCTGACGTGAGTTATTTTCTTACCCTGGACAAGCAACTCCTGCAAGAGTACCAGACTGCGCTGGCCAAATTACACGAGGCGTACAGGCCGAACAAAAACCCGCGATGA		PcRxLR212_Predicted_P._capsici_RxLR_PHYCAscaffold_31_f_453868_454374_1	RXLR	507	ATGCGCTTTGGTCTCTTTCTCGCTCTACTCGTGGCCACTTTTGTCGCCTGCAGCACTGTTGCCAACGCTGAGAGTGTTGCTCTGACGCTAGGCGACAATGAGGTTCGGCGACTTCGACTCAACCAACAAAACATTGCTAAAGCGGCGGGAGATTTCATTTCGAAGTCTAAGGAAAGCGCCACCTTAACGAAGGCCATCAATATTGCCAAGACTGCCAACGGAGACGAAGCAGCAGCCAGAAGAGCTGTAATGCTGGCTGCTGGGGCCAAGGAAGGGGCCAAGCTCAGCGACGAAACGATGGTTAAACTGTCAGCGATGATTGCTGAATCGGCAAAGAAGAATCCCAAATCCTGGCCCCGCCTCAAGAAGTTCGTCAAGATTACGCTTGGCATCCAAGTC…
PITG_09773	RXLR	secreted RxLR effector peptide, putative	387	ATGCGCCTCGCCCACGTCTTCGCTGTGATCGCTGCAGCCTGTCTAGTTTCCAGTGAAGCCTTCGCTACGAGTGACAAGAAAGCCAAGACCTCAAAGGCAACTTTACTTGATGCGCCAGGTCAACGACTCCTGAGGGCCCACCGCGCTGCTGATGAAGATGAAATTGACTCCGAAGAGAGGGGTCTCACGAAAGAACACTATGAGTTACTAGCCAAATACGCTAAGGAATTGAAGATTGACGTGGCGAAAGCTGGCAAGAGCACTGCGTACTTGAATGACCCTGAGGTGCGTGAGAATTACGCAAAGTATCGTGCGTATCTGGATTTTTTTATCCAAGGTAACAGGAAGAAGGGAGAGCGGATGGTCACGTATGAGCATCACGGATAA		PcRxLR213_Predicted_P._capsici_RxLR_PHYCAscaffold_31_f_505866_506339_3	RXLR	474	ATGCGGTTGTTGTTGTGGGCCCTCTTGGTGACATTAGTCGCCTTCGTCTCAAGCATCAACGCGGAATTTACAGCGGACTCAAAAGTGACTCAGGATTCCAAGGAGGAGATCAATGCTTTGACCCGTCTACTTGCCGTCGACAGCAGCGATGCCGCCAAGCGGTTTCTGCGAGGTGATGCCAAGGATTTGACAACAGCTAACGACGATTCCAAAGAGCTCAGCGCTGAAGGTGAAGAACGAGGCCTCATTCCGTCCTCGATCACCAATTTGGTCAGCAAGGTGAAGACTGGGTGGGCGAATTGGAAGGCAAAAGCCCTGGAGAAGGCTTTCCAGCACATGGTGAAGAACGGAGAAAACCCAACAACTCTGGCCAAGCGGTTGGACATTGGTCGCACCGTA…
PITG_09861	RXLR	secreted RxLR effector peptide, putative	702	ATGCGGCGATTACTTGGTGCTGTATTAGTGGTAGCTGTTGTCTTGGCCCGAGGAATATGCCCAGCAACTAGCTCCGAGCTCTCCGCGTCTGACGCAACTCTAAGGCGAGAGAGGCACACACACAAGAGCAGTAGCAAGCGCCGTCTGCGGATACATGTAGCAGAGAAACACAGTCAAGAGGGCCGAAGCACTGACTCCTCCAACGTGCCGTGTATATCTGGGGTCAATTTAACAGCTTCAGATAAAGAAGAACGAGGTTTTCTACCGTCCGTTTCTAACTTGAAATACTCGAAGTTGATGGAGGACAAGAGCGTCCGAACTTCAATCACAAAACTACTGGAAGGCAAGAAGAAGTCGTCACTACCAAAGCTGCGCTCCATATTATTGAGAAGTATGCCC…		PcRxLR214_Predicted_P._capsici_RxLR_PHYCAscaffold_31_f_538111_538380_1	RXLR	270	ATGGTGTATGCTGTCAGTGCTACGGCTACGCCAAGGACGACAATGGCGGGTGCGGCAGCATTGCTCGCGGAGACAAGTACTGCTGTGGCGGAAACAACGAGATGTACGACACGTGCATGGCCAAGTTCGTCGAGTGGGCCGAAGAATCCCGTACGCAGCTTGCGAAGCAGGCGAAGGAGTCTACTGCGACGTGGAAGATCGTCAACAGTCACTTCAGTCCTGTGCAACATTACAAGGAGGACGGTATGCACAAGTGGTTTGAGGCGTTGA
PITG_09915	RXLR	secreted RxLR effector peptide, putative	396	ATGCGTATCTCATTCATGCTGTCTGTTGCGATGGCTACCCTCTACTTTGCGATCTGTAACGCGACTGGAGACTTCAATCCAATCACGCTGTCAGCAATGGGATCGCCAGAGCTCGTCCACACGCTTGACGAAGTGCGCAGCGACGCTGGGACCCCGAAAAGATATTTACGAGTACACGGAAAGGATGGAGAAACCGGAGCGGAGGAGCGAGGTCTTGGTGAACTAATGGCTAAGATTAAATACATGGTGGAGAATGCAGACCTCAGATCATTGCTTAAGGCAATCCTGGATGAAATATTAAAGGCCGATGACGGGTATAGGACTTGGGTGGCGCTTCGGTATAACGCACACGGCGCTGGCGAGCTGTTGAACTTATGGTCTCCAAGAAGAGATTGA		PcRxLR215_Predicted_P._capsici_RxLR_PHYCAscaffold_31_f_584246_584569_2	RXLR	324	ATGATACTACTAGCTCTCCGACGAAAGCTGCTACTCCTGAGAATACTGTCATTAGTACAGAGGAAGCTGCTAGCCCTAAGAAGCCTGAGAGTGTTAAGCAGGGACAGGAGAACGAGACTGTCAAAGTGGTGCGACGCCGCAACAAGATCCAGAAAGATGATGATGCAGAGGAGGAAGATGGCAATGAGGCTGACAGCGAACAGGATGATCAGGGAGATGATGCTGATGTGGATATGGACGATGCGACGGAAGCTGTGGAGGCTACGAAGGATCCGCAGGAGGAAGACGGTAACGATGATGCTTCGGAGACTACAAAGTCAGTGA
PITG_09935	RXLR	secreted RxLR effector peptide, putative	396	ATGCGTATCTCGTTTATGATGGCTGTTGCGATGGCTACCCTCTACTTTGCGATCTGTAACGCGACTGGTGACTCCAATGCAATCAAGTTGTCAACAAAGGGCTCGCCAGAGCTCGTCCACACGCTTGACGAAGTGCGCAGCGACGCTGGGACCCCGAAACGGTATTTACGAGTACACAAAAAGGATGGAGAAATCAGAGCGGAGGAGCGAGGTCTTGGTGAACTAATGGCTAAGATTAAATATATGGTCGAGAATGCAGACCTCAGAACATTGCTTAAGGCAATCCTGGATGAGATATTAAAGGCCGATGACGGGTATAGGACGTGGGAGGCGCTTCGGTATAACGCACACGGCGCTGACGAGCTGTTAAACTTGCGGTCTCCAAGAAGAGAATGA		PcRxLR216_Predicted_P._capsici_RxLR_PHYCAscaffold_31_r_117254_116988_5	RXLR	267	ATGTGCATTTGCCGTTCCTTCTCAGCGTTGGCCGCCGCCGCTTTGCGTCGATTCAACTCGCGATGGAGTCGAGCGATCTTGGTTTGCAGCGCCTGCACGTCGTGCTCGAGCGCTCGGATCTTCAGTTCGCGATTGGCGCGGTGCTTGCGTTGGTACAGGCGGTCCTGCAGACGCTTCTTCATGGCCCGAATGGCACGTTTCTCGGCCAGGTTGGTGGTGGCCAGAACTTGCGCGTTGGCGCGTGCGAGCGCGAATTGCAGCTCTTGA
PITG_09963	NON-RXLR	cellulose synthase catalytic subunit, putative	3246	ATGTCCGTGGACGCGACGAGCTGCTCGACCTCCACAAACGAGCCAGCGACACCGATGATGATGGCATTCATACCTCGTACATGTAATAGCGAGTTTATTTGCCTGACGAAAAAAGTCATGGCTAAAACTTTGTTGTTGAAAAACAAAAGCGCTTGTGTAAGCTCCTCATTCGTACCTGACAGTTCCAAAGCGAACATGTTCAACAAGGACCAGACGGCTACGGCCGTCCCGCCAACGGACGACTACGAGATGTACGCGACGCCCTCGGCTATGGACGTGCACGAGCCCGGCGAGGCCGAGATCGTGCGACGCGGGTCCCCGGATCCTCCCGTCCGACCACCTGTTAGCTCGGACGAAGGCGGGAGCTTCCAGGACAACGTCATCACGGTGCACGGCTAC…		PcRxLR217_Predicted_P._capsici_RxLR_PHYCAscaffold_31_r_286046_285789_5	RXLR	258	ATGCCAAGCTTGCCGAAGATTATGGCTGTCATTGGCATAGTATCAAGCGCATCTGGGATCGCTACAGGGAGACGTCGCACACGGTATCGCCGATGGGCCCCCCGAAAGCAGAATCAGAGGAAACTCAGGGCGGAAGCCGTACGACCGCACCAAACTGGCGTCGAAGCTCAAGGAAGTGCCCATCTTTCAACGTCGTCGTGTGACAGCTACAGCGGCTCGTATTGGGGTCTCCGCGTCCCTGATACGGTCTATGGTTGA
PITG_09964	NON-RXLR	cellulose synthase 2	3081	ATGTACGGCAACGACAAGCAGTCGCTTATGAAGCACGAAGACTACGAGCTGCACGGCACGCCAGCCACGGGAGCTAATGACGGCGGCGCCGGCTTCTACGCGCAGGAGGGTCGTCCGACCCCCCAGCAGGGTTATGTGGATCCGCGCGGTCCAGCACTACCTCCCATGAATGTCTCGGACGCCGTGGGTCTCGGCGGTCAGCGTGACAACATCATTTCGGTGCACGGCTACATGCACAAACAGGGTAAGCGCACGATCAAGGGACCGATCCACAAGAGTTGGAAACGCCGCTACTTTGCGCTAGAGAAGGCTAAGATCTACTACTTCTACTCGCACCTGGAGTGCCGCCAGTATTTCACCACGCGTAACGCCGATCTGGTTGTGGGCGCCATCGAGCTG…		PcRxLR218_Predicted_P._capsici_RxLR_PHYCAscaffold_31_r_425572_425165_6	RXLR	408	ATGCCGTCCGCATGCGTAGCACGTTCCTTGGCCCATCGATCTAGTTGCCGGTGGCGCGTCAAGCTGCTGTCGTGGCTGCTCTGCCGCTCGAGTCGTTCGTGTCGATGCCTTCGTCCGCTTCGCCGTCTTATGTCGCTTGGCGGGCCGTGTGGAGGGTGTCGCGTCCGTAGGTTCGTCTTCGCTCACCTCCTCGTCGTCACTGTCCTCCGCGTGGATCATCCTGACTTTAGCAATGGCCTTCTTCTCAGGTTTTGGTGCCGCTGCCGTCTTCTTTGCTGGTTCTTCCGCAGCCGTCTTAGTAGTGCGCTTACGATTCTGTCGTACAGCCCAATACCGCCCATTCCACACACGTCCCTCGGGGATGTCCCAAATGCCCGTGAACTTGTTCCACACGCCTTG…
PITG_10012T0	NON-RXLR	Drug/Metabolite Transporter (DMT) Superfamily	1083	ATGGCTTCCACGGCGCGGCAGGCGACGTTGCTGCTTCTCCTGACACTTCAGGTGGGCGTACAGCCGCTTCTCATGGGCTGGTACGCGGTCGAGGCGCGTGACGTTCGCTTGCGAGTGGGGGTCGTGGAGCTCCTGAAGCTGTTGCTGGCGCTGATCCCTCTCAGTCTTTCACGTGGGGAAGGTGGACTGCTCAACCAGCTCAAGACATGGAAACTGCGTGCTGCGTTAGCCACGACAGTAATGCCAGCACTGATTTACGTGCTACAGAATCTGCTCAACCACGCAGCTGTGGTGGCACTGGACGGGGTGACGTTCAACGTGCTTAACCAGACCAAGATCATCTGGACCGCTCTACTCGTGTACCTGCTTCTGGGCACGCGGCAGTCGCCACTGCAGATC…		PcRxLR219_Predicted_P._capsici_RxLR_PHYCAscaffold_31_r_430885_430613_6	RXLR	273	ATGCGCTTCGGTCTCTTTGTCGCCCTACTCATGGCCATTTTTGTCGCCTGCAGCACTGTTGCCACCGCTGAGAGTGTTGCTCTGACGCTAGGCGACAATGAGGTTCGGCGACTTCGACTCAATCAACAAAACATTGCTAAAGCGGCGGGAGATCTCATTTCGAAGTCTAAGGAAAGCGCCACCTTAACGAAGGTCATCAATATTGCCAAGACTGCCAACGGAGATGAAGCAGCAGCTAGAAGAGCAGTAATGCTGGCCGCCGGGGCCAAGTAA
PITG_10116	RXLR	secreted RxLR effector peptide, putative	957	ATGCGTTTCTGTTGTACGGTATCATTACTGCTGGTTCTTGTATCTCTCGTCGCAACAAGTGCAGCAACTGACTCACAGCACATCGCATCCGGCTTCTCGACTTCGTCTGAGAGGAGGTTGCTGAGGACTATTAATAATGCAGCGGAAAAGGGCGAATATGAAGAGAGGGCGTTCGCGATCCCTGGCTTGTCGAAGGTGTCGAAGGTCGTGGATTGGATTAAAGCGTTTATCCTAAAGATCAAGCTCTCGTTCCAGGAGGGGAAACAGCTTAGCGCTTGGCTGAAGGAGAAAAAGACACCTGAAGACATCTTCAAACTGCTAAAGCTCGATACCGGGACGAAAAACCTCTTGGCCAGCCGCAACTTAAGGACGTGGAGTGTCTTTATGGTGCTGTACAAC…		PcRxLR220_Predicted_P._capsici_RxLR_PHYCAscaffold_31_r_512114_511866_5	RXLR	249	ATGGCTACGCCAAGGACGACAATGGCGGATGCGGCAGCATTGCTCGCGGAGACAAGTACTGCTGCGGCGGAAACAACGAGATGTACGACACGTGCATGGCCAAGTTCGTCGAGTGGGCCGAAGAATCCCGTACGCAGCTTGCGAAGCAGGCGAAGGAGTCTACTGCGACGTGGAAGATCGTCAACAGTCACTTCAGTCCGGTACAACATTACAAGGAGGACGGTATGCACAAGTGGTTTGAGGCGTTGA
PITG_10226T0	NON-RXLR	Ammonium Transporter (Amt) Family	1557	ATGATGCTCGGAGATAATTCGCCACTCACTCGGCTCGCCGTTGCGGCAACTGCAGCTGTCGCATTCAGTGCATTTGTAGTGTCCGCCCAAGAATCGACCGTCACCTGCGAAGTTTCCCAGTACCTTGACTCCGCCACCAATGAGTGTGTCGACTACTCTTCGCGAGGTGCAAAGGCTGGTAACGCGTATGACACGACAATTGACTCCGGCAACACGGCGTGGATGCTAATGTCAAGTGCATTGGTGATGCTCATGACCCCGGGTGTTGCCTTCTTCTACGCCGGTTTGGCTGGCGAAGACATGGCGTCGAATACCATGATGATGTCGTTCGTGAGCATGGCGATGGTGTCGATCCAGTTCTTCGCCTTCGGTTACTCAGCGTGCTTCAGTTCCGACGGT…		PcRxLR221_Predicted_P._capsici_RxLR_PHYCAscaffold_32_r_346429_346151_5	RXLR	279	ATGGTGAGCATCGTGGTTGTTTCTGTATGTTTCTGCTGCCCTTATCTATGGATAGTTGCTTCTGTCTGCTGTGCTTATCCCCTGCGCTTGCTGAGACGCCAAGAATCAGGCGGGTTGAAGCGGTCGTACAACGGCTCAATCTTCTCGTTGCGTTTGCGCTTCGACAGCTTAGTGGGGTCTCCCTTTTTGAAGAAGGCAGGGGCCAGTTCAACGAGCCACTTGGGTTCAATCGTCATGATGTTGCGCATGTACTCCTTCGTCGTGAGCACCAGCTCATGA
PITG_10227	RXLR	secreted RxLR effector peptide, putative	414	ATGAAGCTGTCTTTGGCTTTCGTGGTCGCGGCAGCGTTGGGTTTCGTGGCGCAGGACGCTCTCTCAGCACCCACAGAGATTGCCAATGGCTTGGATGCAAGCTTGGATCCTGGTCATGATCATCCAAGTGGCCATGGTCGAGTTTTACGAGGTCACATACGTCATAGTACGCTCAACAACGATAACGTTGATGAAGAGCGGTTCAAGCTCGACAAAATCACGGAGATGCTGACCGACATAAGCTATCGGACAAAGAAGTTTTACAAATGGAAATACACCTCGAAATTGTCCGACGATGCCGTTTACAAGAAGCTGAGGGTTGACCAAAACCCGACATTCCGGGCGCTTTTCTACAAATACCAGGCCTATGTATTTGGGCAGGGAACCCGAAAAAATAAT…		PcRxLR222_Predicted_P._capsici_RxLR_PHYCAscaffold_33_r_490977_490741_4	RXLR	237	ATGTCGAGGTCGTTGCCAGTGGGAGCTCCAGGAGCTCCAGCCTGCATGGCACCAAAGCCCGTGGTGTTTGTCGCCTGGATATTGACGTCCTCCATAGAATTGGGGTCTTGCGCACCCGCCGGCGACCAGTCAATGGGGAAACGAGTGACACGTGGCTTGTCAGCCAGGATGTTGCGCTGCAGCTTCGAAACGTCCACGCGAGCGGGGGGATTCTCCAGCAGGAACGGGTCAGCATAG
PITG_10232	RXLR	secreted RxLR effector peptide, putative	522	ATGCGCCTTGGCTATTTGATTGTGGGTTGCGCGGTAGCCCTCCTCGCTACAACCGATGGAGTGGTGGACGCCTCAAGTAAACATAAGCAGCTGTCCACTGATGTCCCTCGTCCAGCTGATGACATTTCATCAGAACGGTTCCTAAGAAGTCAAGATACTCCTGAAGATGATGGAAACCCCGCGCACGAAGACCGAGGATACTTAACAGTGCTTACCAACGCAGCCATGCATCCCTTGAGGGAGCGGAAAATGAAGAATCAAATTGCAAACTTGATCAAGATGGACGCAACTGACGCAGAGTTATATGCGGCAGGAGTGCAACCCCACCGTCTCTTCGACGTCATAAGGCACAAAGACGAATCTGTTGAAATGTCCCTTTCCCAGTGGGTGACCATGGTG…		PcRxLR223_Predicted_P._capsici_RxLR_PHYCAscaffold_33_r_51172_50927_6	RXLR	246	ATGCGAGCGATCGCCCCAGTCCGAGCCAATGATACGCGCCAACGTCGAGTCCAGCTCCGCCTCGTGCTTGTCAGCGCCGTAGCCCTTCGTCACACGCACAGTTCCGGGTGTAGAGCGCGTAGAAACCCCCACACTTGTCTGCTTCGTGGCTTCAGTGGGCGTGGGCTTCGAGCTGCTCCATCGAAGGCCACGCGCACGACCACCGAGACGCTGCAATCTCCGATACATTTTTCCAATTCCAAGTGA
PITG_10244	RXLR	secreted RxLR effector peptide, putative	405	ATGCGCCTCTACGCAGTAATTGCATCAACAGTCCTCATCCTTTGTTGTATCAATGCTACTACGGCGGTAGGCGAGATGAAGGGATATGCTTCACTGCGATCAGGCGAGACTCCGACCTCTACTAATATTGACGAGAAGGGCGGCAGCAACAAGCGATTGTTGGGATCTGACAAAATGACGGAGAGCGAATTTGCGAGTGACGAAGAGAGGTCGCTCCGACTCCATCTGAAATTCAGATTCTGGAAACTTATCGGAATGCGGCCCAAACATGTCTATTACCATTATTTCGGTGATATGAGCCCTATTCTTGCTGCGTCCAAGCCAAAGTTCCCGGTCTATGAGCAGTATAACAGCTGGTTCTGGCGTTCCAAGCCCAAGAAGTCAGCTGTTGCGTCGGTG…		PcRxLR224_Predicted_P._capsici_RxLR_PHYCAscaffold_34_f_106433_106738_2	RXLR	306	ATGGTCCCTGTGCTGGCGGGACGAAGTCGTCGTCCTGTGAGTTCGAGTTGTCCGCTGAGTCGCTCCATTCCGCATTGGCGTTGGCATTGGCAACTGCAGCGTGGGCGACGGCATTTGCGTCCGTTGGGGTGTCAGCGGCTGCAACTGCTGCTGACGGCACTGCAGCGCTCTGGTTCATCCTGTTGGTTGGAGTGTAGATGGAAACGTGTTGCTGGAGCTTCTTGGCTGCGTGTGACGAAGCTTCGACGGAAAGATGGGGAGGATATCCTACGCTTTACCGATCTAAAGACACGAGTACTGCGATGA
PITG_10248	RXLR	secreted RxLR effector peptide, putative	720	ATGTACTGGATAGTGCTGGTGGTTCTTTTGGCTCTTACAGGTGGGGCTGGAGCTGTTGACGAGATCATGACCAAAGAGCAAGTTAAGCTACCACATGACGACATTGTGTTGAAGACGGCTCGGCACTTAAGGTCGTATGGGGGATCACCTGGGCGTGACATCAACACTAACTTCTCTACTGAAGACGACGAGAGAGCGATAGAATTTACGAAACTTGCGAAACTGGACGATGCGCTTTGGAGAATACGCAAACTTGACATGAAGCTGACGAGACAGATGTGGATTCATAATAACAATAGCCCCGAGGAGGTGTTTAACCGTCTCCGTCTTTCAAAACTCGGAATAGACATTGATGAGAGCAGGAAGACAATCCAGTGGTTTCGATTCGTGAATGATTAC…		PcRxLR225_Predicted_P._capsici_RxLR_PHYCAscaffold_34_f_272327_272605_2	RXLR	279	ATGGTGTTGGCACCACCACGAGCTCCCTTGCGGAGGGGCACGGCGTTCACAGCCTTGGTGGGCTTCTTGGAGGCCTTCTCAATCTTGGTAGACAGAGTGATCTTCTTGTCGGCGAGCGAGACGTCCACGGCCTTGGTGGAGGCCAGACCCGAGTACTTGCGGCAGTTGCGGTTCAACAGGTTGAACTTCTCGCGGGCGAACTCGTTGCCATTGCGCTTCACGAGGAAGGACGAGGTGTTCTTGGTCAGCAGCCACGTGAGGGTATCGCTCGACATCTGA
PITG_10339	RXLR	secreted RxLR effector peptide, putative	591	ATGATACGTCTCTTTGTAGTTGTATTGCTGATTTTTGCCGCATCTCTAGCGTGCGCCGCGAAGGAAACGACCTCGGTGAGGACCACACACAATTATCTTGATGAGAAATATAGTGCTCCTGTTCAAAGGCTCTTGAGAGCCGATAATGACGAAGAGAGAGTCGCTGTAGAAAACGCCTTGAATTCAGTTATGACCAGTATATCGAAGGCTATCGACTCCGCTAAGCTGAAAGTGTTTTTGCTCAAGAAAAGTAGCGGGGACGTCGTCATGAACAGCTTAAAGTTCGGGGACGATGCGGCAGCTGCTCTAGAACATTCTAAAATGAAGACTTTGAATACGTACGCCACGAAGTTCAACAAGGAGAATCCGGACAAAACAATCTCACTGGTCGGGACCCTC…		PcRxLR226_Predicted_P._capsici_RxLR_PHYCAscaffold_35_f_443740_444081_1	RXLR	342	ATGTTTATTTTTGTCGTTTTGCTCATGTGTGTTTTTCTGTCATCTACGGTACATAACGGATTTTACCCAATAACGCACCGTGTATTAATGCATTATAAAGCCATCAGAACTACTCGGGGAATACAAAATGGATACGGTGCACTACACTGCTCACTAGACAGATTCCTCAGAGTCCCAGATCGTGAACTCATCCATGTTTTCCAGAAGCTCTTCGCCAACGTCGTCGCTTTCAGACTCCTCATCACGCGAAAGCCATTTTCGGCAAAACAGGTCACCATAGACGTCATGGCGACTGATGTGCCAATCCTCATAGATTGGCGAAAAGCCAGTTGCTGCAACTGA
PITG_10341	RXLR	secreted RxLR effector peptide, putative	1275	ATGATGCGTCTCTTTTCAGTCGTATTGCTGGTTGTTGCCGCATTTCTAGCGTGCGCCGCAGAGGATACAACCTCGATGAGGTTCACCCGCGGTTATCTTGATGAGAAAGACAGTGCTCCGGTTCAAAGGCTCTTGAGGGCCTACGACAACGGGAATGACGAAGAGAGAGCTCCTATTGGTAACGCCTTGAATTCTATTGTGACCAGTACATCGAAGGCTGTCGACTCCGCTAAGCTGAAAGTGTTTTTGCTTAAGAAAAGTAGTGGAGTCGACGTTTTGAACAGCTTAAAGTTCGGGGACGATGCGGCAGCTGCTTTGAAAAATTCTAAAATGAAGACTTTGAATACGTACGTCACGAAGTTTAACAAGAAGAATCCGGACAAGGCAATCTCACTGGTC…		PcRxLR227_Predicted_P._capsici_RxLR_PHYCAscaffold_35_r_165566_165207_5	RXLR	360	ATGGTAACCGTTCTCCTGTCGCTTCTCTTCTTCTGGCTGTTGCAGACGTTCATCTCTGTCTTCGCTGCGCTCCATCCGTCGACTTCCGTTGGCTCTGGAGCCCTGGTCCGCCATTTCCTGTTGGCTACGTCTGCGTCTGAACTGTTCTGTGTACGAGTTCTGCGTTGTATCAGACGTAAAGGGCACTGGAGGCAGCTGGAAAGAGCTGCGTCGGCGTGGTCGATACTCAGGCTTAAAGGACCCTTTGAGCTTATCTTTCTGCTGCCGAGAGAGAGGCTGCTCTTTCCTCTCGAGCGACGGGGGCGGCATGGCAGCAGGTGTGCGAGCCTCGTCCTGTTTGGCCGTAAATTGTGTGGTTGA
PITG_10347	RXLR	secreted RxLR effector peptide, putative	1329	ATGATGCATCTCTTTTCAGTCGTATTGCTGGTTGTTGCCGCATCTCTAGCGTGCGCCGCAGAGGACACAGCCTCGATGAGGTTCCCACGCGGTTATCTAGATGAGAAAGACAGTGCTCCTGCTCAAAGATTCTTGAGGGTCTACGACAACGAGAATGACGAGGAGAGAGTTCCTGTTGGTAACGTCTTAAATTCTATTATGACCAGTACATTGAATGCCGTCGAGTCCGCTAAGCTGAAGGTGTTTTTGCTCCAGAAAAGTAGTGGAGTTGACGTTTTGAACAGCTTAAAACTCGGGGACGATGCGGCAGCTGCTCTGAAAAACTCAAAGCTGGAGACTTTGAATAAGTACGTCACGAGGTTTAACCAGGAGAATCCGGACAAGACAATCTCACTGGTT…		PcRxLR228_Predicted_P._capsici_RxLR_PHYCAscaffold_35_r_252385_249338_6	RXLR	3048	ATGCTGTCACGAGGCCAGCGCGCGTCTCGACGGCTGCTAACGCTGTCTGTGCGTGCATCTAGTGCCAGCAGCGCCACATCCACATTAAGCTCCATTTCCTCTTCACGACGCGGTGCTACTCGTCGTCTAAGACCCAGCAGAAGCCCCAGAATCTCCATATCTCGGCAACACCAGCCATCTTTGCTCTCCAACCGTACACTACTGCTCCGCAGCTTCTCCCAAGTCACTTCTAGCCATCCGCCTGTGCCTCAAGACGAATATGACGAACTTAAGAGCTTCCTGGCCGAACCTACGACCTCAGGGCCGTCAATGGAGCGAGCAAGGAGTATCGTGACTGAATGGATGCAACTATACGTGGACCCAGCTATGCCTGGCATGGATGCTACTGTTATGGTGATG…
PITG_10396	RXLR	secreted RxLR effector peptide, putative	432	ATGCGCCGCACCTGTATTCTGCTCGTTTGTGTGATCTTCCTTCTAACTCTGCTGTCGGCCAAAGGTAATGCTGAAGCAAGGATCCTGCGAACACTCACGACGGCTGACGGTCGAGACGCAACGAAAGAAGAGCGTGCAGTACCGATAGTGCCATTTCAACACGCGTTTAACTCTAACGCTTTGGACGACATCGCGTTCTTTTTTAAAAAGATGCCGGAGCAATTCCAGAAAATGAGGACTCAGCCTGAGCACCTACGGTTCGTTCTAAAGGGATGGTATGACAACCTCCAGAGCGTTGATGATATTGTCGTCTTCCTGGCTCGACAAAACCTGAATCCAAAAGCCATTGAAGAATTCAAGACAGCGTACCAGGCTTATATTACATATGCCAAGTCTATC…		PcRxLR229_Predicted_P._capsici_RxLR_PHYCAscaffold_35_r_53414_52929_5	RXLR	486	ATGGCAACTGTTGTCGGCTTGACTGCAGCTCTAACTATGAACGCCTCCAGTGCTGCTGCAGTGAGGATGAGTGATGAAAAGAGAGCCCAATCTCGACTACCTAAAATGAGCTCTTCCCAACGCGAACGCACTCGGAAGAGGGATGCAGAACAGCGGAGGCTACGAAGGGCTCAAAGAAGAGCTGAAGAAGTGGAAGCCGATCGCGAACGGGATCGGTTATGGCATCAGACCTGCGTACTCAGGGTACCCGAGAGCGCGAACGTGAACAGCAGGTCGCTAGACGATCCCAACAAACAGAGGCGGATCGTGCGGCTTTACGAGAAAGAGACACTGAAGCCCGAGCACTTCGTCGCTCCCAGCAGACTGAGAATGAACACAAGGAGGAGTGTGACACTGACC…
PITG_10445	NON-RXLR	DNA-directed RNA polymerase I, II, and III subunit RPABC1, putative	621	ATGTCGGAGCTGACCCCCGAAGCCTCCCGCCTGTACCGCGTGCGTAAGACGACGGTCAAGATGCTGCACAACCGCAGCTACATTGTGAGCGAGAACGAGCTGGTGATGACGCCCGAAGCCTTCCAGACGCAGTTCGGCGACAACCCGACGCGCGAGATGATGACGATTCTCGTCGAGAAGATCGACGACCCGAGCGACAATTTGTTTGTGTTTTTCCCCGAAGACACCAAAGTGGGCGTTAAGCCCATCCGCAACTACTGCAACCGCATGAAGGACGAGAACGTGACCAAAGCCATCCTCGTAGTACAGGAAGGCATCACCCCTTTCGCTCGTCAGGCGCTGAATGAAATGGCTCCACGTTACAAGATTGAGCACTTTAAAGAGACGGAACTGCTCGTG…		PcRxLR230_Predicted_P._capsici_RxLR_PHYCAscaffold_360_r_2242_1898_4	RXLR	345	ATGGCGCGATTGGTGTCGCTTTGGATGTCTATTATTTTCCGGCTTCTGCTGCGACTACGGCAGTGCCGATGTGAAGGTTGTGGGCTCCAACGTCTGCTACGACCACGAGGTGTTCACCACTGCGACCGAGGGCTTTGGTCTCTACTACACCGTGAGGCATTCGACCACGTGGCCGAGGGCTTCGATCTCTGCTACAACCACGGGGCTTTCGATGAGGTGGCAAAAGGCTCCGACTTCTGCTCCGTCCACTTGCGTCTGGGAGTGGACTTCTGCTGCTGTAGCGGGCACGAGAAGTCTGACGTGGTCGCTGTATACTCTGACTCTGTACGGTCACGTATGCTCTGA
PITG_10462	NON-RXLR	conserved hypothetical protein	3087	ATGCTGCTTGCCCTTGCTCCTTCCCGGCTGGTTATTCCGGCCTCAATCCGCAGCTTTTGCTCGAGTGTCCGCGTCACTCCGCCTCTTTCCCCTCGCGCGCGTGTGTCGAGACTCCCGACGCAGCTCGTGGATCTCAACGAGGCGCAGACGCCCACAACGAAGGAACCGAGAGGCCACAGACACGGCAGCGCCAACGGCGAGGCGGGGGCAGCAGCTCGCGAACGCAAGCGGGACCGAGCCATGCAAGCGCTTCAGGACGCGCAACAGCGCTTCAACGACCTTGTCAACAATGACTGGCCCGAGCGGGTGCCCGTGGAGGCCATGCCCGACTACGATCCTCGCTACATGAAAGAGGGTTTCCTACAGAAGAAAGGCCAGCGACTCAAAGGCTGGAAACGC…		PcRxLR231_Predicted_P._capsici_RxLR_PHYCAscaffold_36_f_113683_114129_1	RXLR	447	ATGCGAGCATTTATCACCTTTCTAGTGGCTGTTCTTGCTCTTTTTGTGAGCAATGGAGTTGTATCAGCAGCGTTGGTTCCGAGTCCAGCCAAACTAGAGCAGGCAGCGACTCACAACGTCGAGAATGAGGCCAACGGTGGTCGATTTCTAAGGAAGAGACTCGAAGCCGAGACCGAAGAGAGAGGAGCACTGTTGGATCTTGTTACAAAGGCAAAGCAGTCCGTGAACGGAGAGAAAAAACTCGCCAAGTTGTTCAAGAAAACCGACGAGCAGCTCTCCAACAAGAACATTAAAAGCACTTACCTTTTCGATGGAGTCAAGCGACTTGAGAAGGCTGGATGGCCAGCAGAGAAGATCAAGGCATTCAAGGCGGTTGCGGAGCGTTATTCCAACTTCCAA…
PITG_10540	RXLR	secreted RxLR effector peptide, putative	1203	ATGCGTCACTTGCTGACTGCTGCAGTTATTCTCTTTGGGGGCTGCGATATGGCTTCTGCAATAATCGACGCGCAGCAAGTTGCGCCATCTGAGGTGTCGTCCACGGATGCGATACAATCAATCTACGCTGCTCAGTTGGTGCGCAGTGGCAAGAGATTCCTTCGTATCCCCACGGCCGAACAACTAGACGATGAGTTGGGTCAAGTCGATGAGGAACGAAGAATGGAGATTCTGACAAAGCAGCTTTCTAAGCTGGCGAGTTTCACAAAAAACACTGGAGCACTAAAAAAAGTGGATGAGGCCGTAGCAGCAGCCAAACCTCAGAACGCCATGAGTCTCGAGCAGAATCTCATGTCCAAACTGGGTAAGAATCAACTTGCACAACGGAATTTTGAGCAG…		PcRxLR232_Predicted_P._capsici_RxLR_PHYCAscaffold_36_r_110748_110299_6	RXLR	450	ATGCGGGTTTCATTCGCTTTCCTTGTTGCTGCTGTGGCAGTTTTTACCAGTTCTGGCCTTGTGGCGGCCTCGAATCCAGCCCAGTTGCAGCAACTTGGCCCCGAATCGACCAACAACGTCGAGAAGGCGGACGGTGGCGCTCGATTCCTGAGAAAGAGACTTGAAGACGAGAGCGACGACTTGACTAGCGAAGAGAGAGGGGCATTGCAAGACTTGGGTAAATCGGCGAAGCAGTTTCTGAAGGGGGAGACAAGGCTGGCCAAACTGTTCGACAAAACCGACGAGAAGCTCTTGAGCAAGGGGATTGGCCCCGACACACTCATTAAGGGGGCCAAGCGCCTTGAGAAATCCGGGGGGTGGTCACCCGAAAAAATCGCGCGATTTAAAGCTAAAGCGGAT…
PITG_10544	NON-RXLR	putative GPI-anchored acidic protein	492	ATGCTTCACCTGGTCTTCACACTAAAGATGCGTGTCCTTTCGTGTCTCGCCCTCATCGCTATCGCAACTGTCGCGACCGCCGAAAATGCCGTGGTTGACGACCTCATGAACAGCGTCACCGATGCTGCAGGTACAGCGGTCAGCAACGCTGCGAACACGGTCACCGATGCCGCCACAAGTGCTGCCACCGATGCTGCCAACACTGCAGTTGATACGGTCGCTAGCGCAGCCGGTAACACGGTGGACTCGGCCGTCGATACCGTTGCTAACGCCACCGGAACAGCGGCAGACACGGTTTCCAGCGCCGCCAATGCCGCCGGCAGTCTGCTTGACGATGCGGCCAGTATTGCCAGTTCCCTCGCTGATGACGTGGCGAGCGCCGCCGGATCTGTCTCCGCC…		PcRxLR233_Predicted_P._capsici_RxLR_PHYCAscaffold_36_r_147997_147563_5	RXLR	435	ATGCGAGCCTCCATCGTTATTTTAGTTGCTGTCGTCGCAGTATTTACCAGCTCGGGACTTGCGTCTGCTTCGAATCCAGTCCAGTTGCAGCAATCTGTCCCTGGGGTAACCAACAAGGTGGAGAGTGCCGACGGTGGTCGATTCCTGAGAGAGGAACTTAAAGACGAGAGCGACGACTTGACAAGCGAGGAACGAGGGGCTTTACAGAACTTGGCTACAAAGGCGAAGCGGGCTGTGAAAGGGGAGTATTTGCTCGCCAGGTTGTTTAAGAAAAAATTCCGAGCACTTAAGGCCAGGGGGGTATCTCCCGATTACCTCAGACTTGTGGCCAACCACCTTGAGCATTCCGGGTGGTCAGCGGAAAAATTGGTGAGATTCAGAATTAGAATAGAGGAGTAC…
PITG_10639	RXLR	secreted RxLR effector peptide, putative	456	ATGCGTCTCTCTACGCTTCTGTTGATGCTTCCACTGATTGCTCATAGTGGCGCCGTCTGTAGAACTGCTATCCAAGACGTTGACGAAAGCTTACCAGAGCAAAATCGGTTTCTTCGGTTGAATGGGGGAATGCCTGGTGACGAGGAAGAGAGGCTCCTGAATTTTGGGTCGTTAACAAAATTGATCCCGGGCACAAGTGCTTCAAGAAAAGCACATGCATTGAAAGCTGCACAAAAGGCAGAAGAAGCTGCGAAGAAGAAAATTATGGCAGATATTTGGTTCCAGAAGTTTAAGAGATACGAATACCTGTTCGCGACTGCGTTTTCGAAGTGGAAGAAGGAAAAGATGTCCCCCGAAGATGTCAGAAGATTTTTTGAACAAAAAGGCGTGGCTGGTTCG…		PcRxLR234_Predicted_P._capsici_RxLR_PHYCAscaffold_36_r_191951_191553_4	RXLR	399	ATGGTTGCTGCGGTAGCTGCATTCGCCTTCGCTTCCAGTTGCGAAACTGCCAGTGCGGAGGCCCCCAACGCCTTCCTGATCGATGACAACACCAACGCTGTCTTCTCTCGGTATCTGAGGAGCACACAGACGGACTCTGAGGAGCGTGCCATCGCGCAGGTCCTGAAATCGGAAGACCGTACTGTGGCGAATGTCATGATCAAGTACCAGTCGTTGTACAGAGCGAAAATTACGCCCAAGCAGGCTAAATTAATGCTTGGTGTCTCTGACAATATGGTGGAGTTTACCAAAATGACGAGACCGATCCAGCGGTTCTACACGGGTTACTACTCATACTTCACAACCATGGAGAAAAGGAAGAAGTGGAAGAAAGAGCTAAAGAACCAAGTCATGGTGTGA
PITG_10640	RXLR	secreted RxLR effector peptide, putative	480	ATGCGGTTTTTAGTGTGGGTCTTCTTTGTGGGCCTGGTAACCTTCGTTTCCGGTACCCATGCTATCTCTAAGCTCGCCAACTCGAATGAGCCCCAATCTACACAGTTAACGATGAAGGACATTGACACATTGACCCGTCTTTTTTTCGTCGAGGACGGTGATGCCGCCAAGCGATTCCTGCGAAGCAACGCAAATCAAGATTTGACGACAGCTAACGACGATTCGGATGTCAAGGAGGAGGAGAGAGGACTTCTCCCGTCGAAGGTTACAAACTTGATCTCGAAGGCGAAGAACGGCTGGGCTAAGTGGAAGGCGAACGCGTTGGAGAAGGCTTTTCAGCATATGATGAAGCAGGGAGAAACCCCCACGTCATTAGCAAAGCGTTTGGAGATTGGAGGA…		PcRxLR235_Predicted_P._capsici_RxLR_PHYCAscaffold_375_r_4824_4240_5	RXLR	585	ATGGTTTCTTTCAAGAAGAACTTGCTCATATCCACTGTTGCAGTGTTGATTGTCGCCGTGGCAGTCAGTGGCGAAAGCTACGAAAGCAAGCGCGCACTTCGACACGCGGTCGCAGAGGTTGTGGAAGTCGAAGAGGCTGATGACTCCGAGTGTGGATCTCTCGAGATGGCCGAGGAAAACCAGGGTGGTGATACCAACCAGGGCGGTACCAACCAGGGCGGTGACACCAACACCTGGAACCAGGGCGGTAATACCAACCAGGGAGGTGATACCAACACCTGGAACCAGGGCGGTACCAACCAGGGAGGCGATACCAACACGTGGAACCAAGGTGGCAACACTGAAACGAACCAGGGCGGTGATACCAACACGTACAACCAGGGCGGTAACACTAACATC…
PITG_10654	RXLR	secreted RxLR effector peptide, putative	462	ATGCGGTTCTTCTACGTCGCCCTCGCTGTCGCAGCCACACTCCTTGCCAGCACCGACGCAACTCCCACTGACTCTCAGCAAAAGTCCAACTTGCGGAAGTCCGTCATTGCCAAGGTTGGCGTCGATGCGAAGCGCTCTTTGCGCTCTTCCGAGGAGGAGCCTGCTGCTCCGCTGGTTGGTCTTGAAGAGCGTGGTGGTGGACTAAACTCTGATAAGCTGTGGAAACTTGTCAAGTCCCACGAAGCTATTCCAGTGGAAATCGCGAAGCTGAGTGACAACGTGCAAGAAAAGATCGCTGGCGTGTTGATGGCCCAAAATCTGTCTCTGGAGAAATTCGCTAAGAAGGTAGGAATGGATGGTGCTCACGACACAGCACACCGCAACAACCCATTTTTTCAG…		PcRxLR236_Predicted_P._capsici_RxLR_PHYCAscaffold_37_f_104088_104981_3	RXLR	894	ATGCGTCTCTCCTTCTTCCTCACGCTTCTCGTGGCATTCATCGCAAGCTGCATCAGCCTCTCAAGCGCAGCTAACGCCCCGACAACCAGCAATGGCATTCGCCGACTTCGCCTGGCAGTCGACGTTCAAGAAGAGCGCGGTATTGCCGATGCCCTGTCGGGAGCTATCACGAGCGTGAAGGCGAAGTTTACGACGAATTCGGGCAAGTTGGTCGAGGGCTTGAAGACGACTGCGCAACTAAGTGATGACCAGGCGGCCAAGATGGCCAAGATCTTGACAAACCCCGAGAAGGCCAGGGCGGCTTTCCTGGTCAGCGACGACGAAGTCGCCCGCATGTCGACTATCGTCAAGAAGGCCAACGCCGAGGCCGGAGTCGTTGACGACGATGTGGCCGCGCTC…
PITG_10672	RXLR	secreted RxLR effector peptide, putative	420	ATGCGTTTGAGGGTGCTGCACACCGTTTCGAACGGTGTTTTTGGGATTTTGCCCTTTTTGCCCACTTTGGAAAATTATGCGGTGGTATCGCGTGCTTCTCGCTCGCGGCGGCTTTCTGTCCAAGCCACCAGCGACGCTACCCCAACGTCCACACTAGTCTCACCCCATTTCATCGTCGCGGAGAATACCAAGCCAAGATTTTTAAGATCTGAAGACTTATGTTACGGGGACCGGCAGTCGTTCAAGAACGGTGAGAGCAAGAATGGCGTTAGTGGCAATTCGGACGAGAGGGCAGGGGCACTCGAAAAGCTTACGTCGTCCAAGACCTTCAAGTCGATCACACAGGGTGTATCGAAAGCCACCAACACATTCAGCGAGAAGATCTCGCCCGCATGGCCC…		PcRxLR237_Predicted_P._capsici_RxLR_PHYCAscaffold_37_f_391909_392157_1	RXLR	249	ATGGTGATGATTCCGACAGTGGCTCTGAGTCTGACGGCCACACGCATAGGCGTCCCAAGCGTTCTCGCAGCCAGAGCAGTTCCGACACAGACGCACCAGCCCCTCCTCCCAAGAAGAGCAAAGCTTATAAGAGAGCTTCGTCAGGGTATCAACGTCAGCAGACTACTCGTCGCCAAGTCACCAAGAATCCGTCTTCAGGGTCATCTTCGCGCCGTCGTTCGCTATCGCACAAGGCGTATGATTCTCTGA
PITG_10673	RXLR	secreted RxLR effector peptide, putative	243	ATGCGGTGGTGTCATATTCTCGTCATGTCAATTTGCTTCCTTGCTAGCAGCGATGGTCACTTGGCGACCAAAACGTCGGCCGTGTCTTCGCCCGCAACCTTGATATCTACCAATGCCATCGTCACTGACAACGCGAAACGAAGATTTCTGAGGGTGGACGAGTCGGATAAGACCAGCGTTCGATATGAACAGGAAGTAGACAAGACAACTAGAAGATGTCGAGAGGAGAGAACTCAAGACACT		PcRxLR238_Predicted_P._capsici_RxLR_PHYCAscaffold_37_f_97099_97992_1	RXLR	894	ATGCGTCTCTCCTTCTTCCTCACGCTTCTCGTGGCATTCGTCGCAAGCTGCATCAGCCTCTCAAGCGCAGCTAACGCCCCGGCAACCAGCAATGGCATTCGCCGACTTCGCCTCGCAGTCGACGTTCAAGAAGAGCGCGGTATTGCCGATGCCCTGTCGGGAGCTATCACGAGCATGAAGGCGAAGTTTACGACGAATTCGGGCAAGTTGGTCGAGAGCTTGAAGACGACTGCGCAACTGAGTGATGATCAGGCGGCCAAGATGGCCAAGATCTTGACGGACCCCAAGAAGGCCAGGGCTGCTTTCCTGGTCAGTGACGACGAAGTCGCCCGCATGTCGACTATCGTCAAGAAGGCCAACGCCGAGGCCGGTGTCGTTGACGACGATGTGGCCTCGCTC…
PITG_10808	RXLR	secreted RxLR effector peptide, putative	663	ATGCACGTGCACCTCGTCTTGGTGCTTACGGCGGTCTGTATTTCACGCAGTGATGCAGTCTTCAGCAGCTCCGATCACCTGAAACAGGCAAAGATGGCTTTACCCGACGCTACGTCGTGGACTCGCAGCTTCGTCGGGAACGATGAGCGTAAAAGAAAACTAAGAGCGCGCAACACAAGAAAAATAAAAACGGAAGAGGATGACACCATTGACAGTGGAGACGAGAGGACGATTTCTCTGAAGGAAACTTTCGGCATACTTCGAGACGCTGCACTTAAAGCACAACTCAAGACGCAATTACAGTTATGGCTAGCCCTCGGGCGCAAGCCAGATCAGGTGTGGGAAATGCTGCAACGGACGGGCAAACTGGATGAGTACTACAGGCAGTATACCAAGTAC…		PcRxLR239_Predicted_P._capsici_RxLR_PHYCAscaffold_37_r_128524_128291_6	RXLR	234	ATGAGAGCTCGTGGTTCGTGCGCATGGTGCGTATCCTGCACATTCACAACACTCGTTGGGAGTTTATGCTGGCCGTTAAGACGCAGGGCACTCCGCTTCTTCGAGCTGCTCTCGTGCAACGCGCTATCGATGAGTCGTCCGTCATCGAGTTCGTCTTTAATTCAGCCACTAGGATCGGAGCTAGCAACCCCAAGCTCACGTCGCTCTACACGCTCGTGGTGCTGCAGATTCTAG
PITG_10891T0	NON-RXLR	inositol transporter, putative	1467	ATGACACCGTCAGGAGTGATTTCTGGCGCTCTGGTGCTGCTCCAGAGTCCGCAAGGTTTCGCTCTATCTGATCTGCAGAGTGAAGCGGTTGTGGCTTCTGCAGTAAGTGGCGCAATCGCAGGTGCTGCGCTCAGCGGTATTGGCAATGATAAATTCGGTCGGCGTCAAGTGATTTTAGCTTCCTCAGCGCTGTTTACAGTGGGGGCAGGTCTCATGGCGGTGGCGGGGAGTTTCCTCGAGTTGATAGCTGGTCGGCTGATTGTTGGTGTTGGTATCGGGTGTGCGTCAACGACAATTCCGCTCTACATTGCAGAGGCGTCACCACCACAGATCCGAGGGCGGTTAGTGTCGCTCAATTCGGCGTTGATTACAGGTGGTCAGTTCTTTGCCAGTGTGCTG…		PcRxLR240_Predicted_P._capsici_RxLR_PHYCAscaffold_37_r_215340_214930_4	RXLR	411	ATGCGTGTGGCTTCCCTCGTCTTACTGGCTGCGGTCACTCTCCTGGCCAGCAGAGAAGTAGTGTGTGCTACCACGAACACCCTAGCCAAGGCCGACACCGACACCATCAACGCTGCTATCCCGATCGATGACGCGAGGCCACTGCGAAACCTCCGCAAGAAGACGACGTCGGTGGGCTATGACGCTGAAGAGCGGGCGGCTGAAGAGGAGCTGGTCGATGTGGAACTTCTCGACAAGGTCATCAGTGACCACGCTTACGCCAAGCAGGTTTTCCTCAGCTGGCTGCAGAATGGTCAGACTAGCCAAGACATTGAGAACCGACTGGAGACTCTCGGCGTTCAGGACAAGTACGGGAAGGTTGTCACGCAGTATGCTCATTATCTGACACTTCTTGAAGAA…
PITG_10994T0	NON-RXLR	mitochondrial inner membrane protease subunit, putative	495	ATGGGAGTGTGGCAGACTGCGGCGAAGGTGGCGCTGTGGCTGCCCGTGGGCGTGTCAGTGAACGCACTGGGCGTAAGTTGGGCGAGCGTGAAGGGCCGCTCAATGCAGCCAGCGCTCAACGACGGGCTGACGCAGGACAATGTGCGCGACCGTGTGTTGCTAGACAAATTTTCGGTGCATTTTCGATATCGATATCGACGCGGCGACGTGGTGGTGCTCGAGTCGCCTGAGGCGGCGGGCGAGTTTATGATCAAGAGGCTTACTGCGCTGGAAGGAGATGTCGTCATGGACCGCAGCGGAAACTACTGTACGGTGCCCGTGGGCAGGTGCTGGGTGGAGGGCGACAACCCCACCTTCAGTGTCGATAGCAACTCGTTCGGCCCCGTCCCGCTCGCGCTT…		PcRxLR241_Predicted_P._capsici_RxLR_PHYCAscaffold_37_r_222013_221150_6	RXLR	864	ATGCGCCTTCTCTTCTTCCTTGCCGGACTCCTAGCTACGTTCGCCACAAGCTGCATGAGCTTCTCAAGTGCTGAAAAAGCTGCTTTCATCCCAAAAATCGACAATGGAGATCGTCGCCTTCGTCAGTCCGTCGATATTCGGCCTTTAAGCGAGAAGGTTGCCTCGAGCGTTAAGTCGGACAAGTTGGCAGATGCCGTAAAAACGGCAGCACAGCTAAGTGATGACCAGGCAGCCAAGATAGCCAAAGTATTGACAACCTCGGACAAGGCAAGGGCGGCTTTCCTAGTCAGCGACGATGAAATCGCCCGAATGTCAACTCTGATCAAGAAAGCCAACGCTGAGGCCGGTGTCGTTGATGACGAAGTGGCTAATCTCGGAAGGCTCTTCGCTGCTGCGAAG…
PITG_11116	NON-RXLR	NAD-specific glutamate dehydrogenase, putative	3165	ATGATGCAAGTCTCCCAGTTCCGAGCGCTGCGCCGCGCGCAGTCGACCATGCACAGCCGTCCGCTCCAGACGTCGCTGGCCCGGGCTTTCTCGGCGCAGAGCGACGCGGACGTGGAGGTCTGCGAGAAGGAACTGCTGCAGTCCCTGGACAAATTCCAGAAGGAGGCCGCTGGCAACACGGTGCCCTGGTTCCTCGAGAACATGCCGCCGTCGTACTTCCGCTCCATCCACGAGGAGGACCGCATGCAGCACCTGAACGCCATCACGGCGCTGGTGGGCGCCGAGCAACCGGAGGTTCTTCTACGCTCGACCGACCAGAAGGTCTTTTCGCACTTCCGTTCGGGTGCTAACTTCCCCGGACGTCTGGCCAACGTGCTGGACCAGCTCCCCCAGACGGTT…		PcRxLR242_Predicted_P._capsici_RxLR_PHYCAscaffold_37_r_226881_226039_4	RXLR	843	ATGCGTCTTTCGTTCTTCCTTCTCGTACTCGTAATTACTTTCGTCGCATGCATTGGCGTTACCCAAGCTGAGAACACCTCAAAACTCGACAATGGACGCCGACTTCGTCTGTCCGTCGAAGATGAAGAAGAAAGAGATTTAACCAGTGCCACGACAGGGATTCTATCGGGCGTAAAAAAGGCGGCGCTGTTCAGTGATGATCAGGCAGCCAAGTTTGCCAAAGTATTGACAAACTCCAACAAGGCAAGGGCATCTTTGCTAGTCAGTGACGATGAACTCGTCCGAGTGACGAATCTGATCAAGAAAGCCAACACTGACGCTGCCTTCGCGGATGATGAAGTAGCCAAGCTCGCAAAGATCTTCGCCGCGGCCCAGAAGAGTGCTGATGCGACTGATGAC…
PITG_11344	RXLR	secreted RxLR effector peptide, putative	354	ATGCGTCTCTTGACGGTTTGTACGCTAATTGCGGCTTCCTTCCTGACTACCAGCGACGCGCTTTCAACGACCGTCGTCAACACTGTCAACAGGGCTTCTACTGATGGTCCAAGCGGTCGACTGCTGAGGACTTACCACGCGGCCATTGAAGATGACAATGATCTCGAAGAAAGGTCCTTTTCTTCCGACCAAGTGAAGCAACTCATGAAAGCAGCTAAAGACAGACATTTTAGCTACACAAAGGCGTTACACACCCCAGGGTACGTGAACTCGCTGACGCCGGAGCAATTCAGGCACTTTAATCATCTTCGGAACAAGTTTATCGAACTAAACAAAAAGGCAAAGAGAGCGTAA		PcRxLR243_Predicted_P._capsici_RxLR_PHYCAscaffold_37_r_230548_229655_6	RXLR	894	ATGCGTCTTTCCCTCTTCCTCGCCCTTCTCCTCGCTACGCTCATCGCAAGCTGCTTGGGTTTCTCCAGCGCTGAAAGCGTCGCTGTTGGAGCTCGTCGCCTTCGCCAGTCAGCTGAAGTTCAAGAAGAACGAGGTATTGGCGATGCCATTTCTGGAGCTGTCACGAGCATAAAGGCGAAGTTTACGACCAATTCGGGCAAGTTGGTCGAGGGCTTGAAAACGACTGCGCAGCTCAGTGATGACCAGGCCGCCAAGTTGGCCAAGATCCTGACAAACCCGGAAAAGGCAAGAAAGGCATTTCTCGTTAGTGACGACGAAGTCGCCCGAATGTCGACCATCATCAAGCAAGCAAACGCTGAAGCCGGGGTCGCTGACGACCAAGTGGCCACGCTGGCAAAG…
PITG_11350	RXLR	PexRD2 family secreted RxLR effector peptide, putative	366	ATGCGCCTCTCTTATGTGATCGCTGTAATTGCGGCTTCATTCCTGGTTACCACGGAAGCGCTCTCGACGAACACGGGTGTTCAGGCTGCTAATTTGGTAGGCCCAGCACAGCGTCTACTGAGGAAACACTACACGGCAGCTGAAAACGACGATGACTCTGAAGCAAGGGCTCTGAATACAGAGAAGATGAAAACGATGTTGAAAGCTGGGATGACTGTTGACGACTACGCTGCCAAGCTAAAACTTACCGACAAGATTGCAGCTGCAGCTAACTCTGCAAGGGCGATGGAAAAGCTTGGCGAAACTCTCAAGATGAAGAAGCTCCTGCGGTACCTCAACTATGTGGCTGAACACACAGCAGTTTGA		PcRxLR244_Predicted_P._capsici_RxLR_PHYCAscaffold_37_r_90030_89137_4	RXLR	894	ATGCGTCTCTCCTTCTTCCTCACGCTTCTCGTGGCCTTCATCGCAAGCTGCATCAGCCTCTCAAGCGCAGCTAACGCCCCGACAACCAGCAATGGCGTTCGCCGACTTCGTCTGGCAGTCGACGTTCAAGAAGAGCGAGGTATTGCCGATGCCCTGTCGGGAGCTATCACGAGCGTGAAGGCGAAGTTTACGACGAATTCGGGCAAGTTGGTCGAGGGCTTGAAGACAAGTGCACAATTGAGTGATGACCAGGCGGCCAAGATGGCCAAGATCTTGACAAACCCCGAGAAGGCCAGGGCGGCTTTCCTGGTCAGTGACGACGAAGTCGCGCGAATGTCGACTATCGTCAAGAAGGCCAACGCCGAGGCCGGTGTCGTTGACGACGATGTGGCCTCGCTC…
PITG_11365	NON-RXLR	conserved hypothetical protein	1290	ATGAGCAAGCGCGTCAAGGTGCATCTCCAGCACCAAGAGGCTTTTGACAGCACAGCTCCCGTCGTTGCGACATTCCGCAACGGCCCGCCGCCTCCGAACCAGCGAAAGGACTTGGCCTTCGAGGTGTTTGAGAACCCAGCAAAGAAGCAGCGTCTGGTCATCGCCAGCTCCGAAAAAGTGGCGTATCAAGGTGCCAACTTCGGCTACTTGGGCTCCAGCCACGACTTCGCCAATTATGCGGTGGGCGTGTACGACAGGAAGACCAAGGAGGTCCGACTGTGCAATGTGAACCAGGTCTATGTCATGCAACAGGCCATCAAGAACGCGTCTGAGAACGTGGATGACAACCGTGGAGAAGACAAGAGCTTCATGGAGCAGCGTCGCGATCTCGTTGAAGTT…		PcRxLR245_Predicted_P._capsici_RxLR_PHYCAscaffold_37_r_93539_92646_5	RXLR	894	ATGCGTCTCTCCTTCTTCCTCACGCTTCTCGTGGCATTCGTCGCAAGCTGCATCAGCCTCTCAAGCGCAGCTAACGCCCCGGTAACCAGCAATGGCGTTCGCCGACTTCGTCTGGCAGTCGACGTTCAAGAAGAGCGAGGTATTGCCGATGCCCTGTCGGGAGCTATCACGAGCGTGAAGGCGAAGTTTACGACGAATTCGGGCAAGTTGGTCGAGGGCTTGAAGACAAGTGCACAATTGAGTGATGACCAGGCGGCCAAGATGGCCAAGATCTTGACAAACCCCGAGAAGGCCAGGGCGGCTTTCCTGGTCAGTGACGACGAAGTCGCGCGGATGTCGACTATCGTCAAGAAGGCCAACGCCGAGGCCGGTGTCGTTGACGACGATGTGGCCTCGCTC…
PITG_11383	RXLR	PexRD2 family secreted RxLR effector peptide, putative	366	ATGCGCCTCTCTTATGTGATTGTTGTAATTGCGACTTCATTCCTGGTTACCACGGAAGCGCTTTCGACGAACACGGGTGTTCAGGCTGCTAATGTGGTAGGCCCAGCCCAGCGTCTACTGAGGAAACACTACACGGCAGCTGAAAACGACGATGACTCTGAAGCAAGGGCTCTGAATACAGAGAAGATGAAAACGATGTTGAAAGCTGGGATGACTGTTGACGACTACGCTGCCAAGTTAAAACTTACCGACAAGATTGCAGCTGCAGCTAACTCTGCAAGGGCGATGGAAAAGCTTGGCGAAACTCTCAAGATGAAGAAGCTCCTGCGGTACCTCAACTATGTGGCTGAACACACAGCAGTTTGA		PcRxLR246_Predicted_P._capsici_RxLR_PHYCAscaffold_38_f_453654_454823_3	RXLR	1170	ATGCGGTCCTATTGCGTTTTGCTGCTAGTTTACACTGCAGTCATGTCAACCGCTGGAACAGAATCAACGGCGATGGATTCCACGCAACCTTCGACGCAGTACGATATCGTACTGCACGTGAGAACCCTTCGGACGGGGGAGTACACAGTCAGCGAAGAGAGGGCTGCTGGAGCTTCCGCAGTTGAGAGTCTGGGCAAGGCGACAACCAGCGTCGATGATGTAGAGACTTGGCTCAAAAGGGGCGACACAGCGAACAAGGTCTTCAAGGCGCTGAAACTCCAGAAGGCAGGGGATAACCTCCTCGATAACCCGCAGTTGTCCACTTTAATGAGGTACCTGAGACTCTTTAACGAGGCGAATCCCACCAAGAAGACGAGTTTAATCGCGACTGTCACTAAA…
PITG_11384	RXLR	PexRD2 family secreted RxLR effector peptide, putative	366	ATGCGCCTCTCTTATGTGATTGTTGTAATTGCGGCTTCATTCCTGGTTACCACGGAAGCGCTCTCGACGAACACGGGTGTTCAGGCTGCTAATTTGGTAGGCCCAGCCCAGCGTCTACTGAGGAAACACTACACGGCAGCTGAAAACGACGATGACTCTGAAGCAAGGGCTCTGAATACAGAGAAGATGAAAACGATGTTGAAAGCTGGGATGACTGTTGACGACTACGCTGCCAAGCTAAAACTTACCGACAAGATTGCAGCTGCAGCTAACTCTGCAAGGGCGATGGAAAAGCTTGGCGAAACTCTCAAGATGAAGAAGCTCCTGCGGTACCTCAACTATGTGGCTGAACACACAGCAGTTTGA		PcRxLR247_Predicted_P._capsici_RxLR_PHYCAscaffold_38_r_468394_467039_6	RXLR	1356	ATGCGCCACAATTTCGCCAAGGTTCTGGTGGCCATTGCGTTTGTGGTAACTTGCTCAGCAGAAGCAGAGTACCACACGACCAAGTCTGACCCGTTGGCTTTGACTCTTTCGCTTCGGGGTGGCGTTCCAAGAACGAGGTCTCTGCGGTCAGACAAATATGCGGGAAACGAAGAGAGAGCGGCTGGAACGTCCGCAGTTGAGAGTCTGGTCAAGGCGACAACTAATGTCGATGATGTCGAGACTTGGCTCAAAAGGGGCGACACAACGAACAAGGTCTTCAAGGCTCTGAAGCTCCAGAAGGCAGGGGATAACCTCCTCGATAACCCGCAGTTGCCCACTTTAATGAGGTACCTGAGACTCTTCAATGAGGCGAACCCTACCAAGAAGACGAGTTTGCTC…
PITG_11429	RXLR	secreted RxLR effector peptide, putative	462	ATGCGATCGCTGCTGTTGGTCATCCTGTCGACTCTAGTCGTGCTTTCGGCAACGACCGGAGCGATCTCACTTAACACTCGGAAACTCGCAACGGTCACAGATTCGAAATACGTGTCGACGTTCCCGATTCGCTCGCTATTGGCTGGACATAACGTCATAAAAAAGAGAAGCTTACGGAGCGATGACAGCAACGCAATCATGGAAAAGCTCGGCAATGATGCTGAAGAAAGGGCCCTCACTGTTTCAAAGCTTCTGGACAAGCTAGAAAAGTTTATCTATGGATTTAGGGTCGGATTCTCTCCGAAGACTCAGTCACCGCGCAAGGAGGAGAAACTGTTTTCTGAGCTTGTCGAACTCGGTAAGACGCCGAAAAACATCAAATCCGAGAAGCTGGATAAG…		PcRxLR248_Predicted_P._capsici_RxLR_PHYCAscaffold_399_r_3318_2800_4	RXLR	519	ATGCGCCTGACCTGTATTCTGCTTGTGGCAGCAGCCTCTCTCGTCGGTGTGCTCGATGCTTCCGCTGCTACCACTGGTAACACTGTTGTAGCCAATGCTGCCATGGTGATTTCGCCTCTTGCTCCTGAAAGCCAAGGCCGCCGGTCTCTGAGGCTGGTTTATGACGACGAAGATGATAGCGCTGACGAGAAAGATGATGAGGAAGAAGATAGCGCTGACAAAGTTGACGAGGAGAGGGGATGGCTGTCAGATAAAATGGCTTTAACTTCATTGGCGTCGAAATTCGTCGGGAAGTCGACCGATGAAATGGGTGAGGTTATTAAAAAACTTACTCCAGCACAGATTGACACGATCTTCGACAAGGGCGAAGATTCGATTCAGAAAATGCTCCCTGGTTTC…
PITG_11454	NON-RXLR	dynamin	2202	ATGGCCAGTCTTCTCTCATTCCTCAACGCCCCCAGTCAAGCTCACGCTACCGGAAATACTGACCACTGGCCCAAAATGGCCAACATTGTTAAGAACGGCTTGTTCGCCCATGTTAAGGCTCAAGAAGAACGAAAACTGGTCGACAAGCTTCGTGATATTGGCCTTGGTCAGTACATCGAACTACCGCAGATTGCAGTCATGGGAGACACTTCCAGTGGCAAGTCGTCTCTACTGTCGGCACTTTCAGGTGTATCCTTCCCGTCGAACGATCAGCTCACAACTAGATGTCCCACCCAACTCAATTTGACCCGCGCCGACGCTTTCCGTGGTACCGTCAGGCTCATCCGGTTCCAGTCGAATAGTGACAGCGACGAAGGCGAAGAGAAAAAAGACCTCAAA…		PcRxLR249_Predicted_P._capsici_RxLR_PHYCAscaffold_39_f_284946_285587_3	RXLR	642	ATGGCCAGTTCAAAGTGCTCATGTTTGATACTCGTGTCACCGTGGCGCACAGCCAGCAACGCTGCCTCGTTCACGAGACTCGCCAGCTGGGCTCCGGATCGCTGTCCCAATTGGCCGCACTCTTCCGCGACAACCGACAGATCCACTTCGCTGTCGAGACGCACGTTGCGGCAATGCACCTCTAGAATCTCTCGACGGCCCTTTGTATCAGGAAGACCCACGTACACATGTCGATCGAAGCGACCAGGGCGACACAGTGCAGGATCCAGAACCTCTGGGCGATTCGTAGCGGCAATCACGATCACCCCGTTGACGTTGCCTTCAAACCCGTCCATTTCCGTCAATAACTGGTTCAGTGTCTGCTCCCGTTCGTCGTTCGAGTTGAATCCCCCACGGGCT…
PITG_11484	RXLR	secreted RxLR effector peptide, putative	408	ATGCGTCTGTCCTTCATCATCTTTGCCATCTCCCTTCTCGCAGGCGGTAGCGGAGCAGCTGAGGCCCTCCACCCTGCGTCGGATGTCTTGACATTGCGAGGTACAAACCAAGGCGCAAGCACCGGCAAGAGATCGTTGCGCTACGACAATAACGCGGAGCGCGCTGGCGAGGAGGACGATGAAGAAAGGGCTTTCCCAGGTGCAGAGGAGCTTTCTAGGCTCGCGAACCTAGCCCATACGAGCAAGGCTGATTCTCTTGGGACATCGCTGAAGAATTTTTTTAAGCAACTAGATAAAGCTAACGTCAACCCGTCCAACATTCATAAGTACGGCTTCTCAGGCGAAGAATTCGATCAACTCCGTAAACGGTTCGGAACGTGGTACAGACACTACAAGGAC…		PcRxLR250_Predicted_P._capsici_RxLR_PHYCAscaffold_39_f_44513_44929_2	RXLR	417	ATGCGTCTCCATTGCTTCCTGCTGGCCGTTGCAACAACTTTAGCTGTTCTAAACAATGGTATTACCACAACTGAAGCCTCCAGTCTCCGGAAAGTACCAGCTTCTGCCCCAATCGATTCAATAAATGCTGTTCAACCTGAAACGCGGAGACTACGAAGTGCTGAGACCGTATATCGCCACGAAGACAGCTATAAGAGAAGACCGTTCATCGAGGAGAAGTTGCACAAGGCGCTGACGAACCCGAAGAAAACCAAGCGGTTGTACGCACGATGGTACAAGAGCGGATTCACCAAGAAACAAGTGGCCAAGGGCTTGGACCAGAGCGAAAACAGAGAACTCGATGTTACCTATGAAAACTTGGCAAAAGGTTATGCGAAGTACGTCGACGCGAGGCGTACA…
PITG_11489T0	NON-RXLR	fatty-acid-CoA ligase, putative	3396	ATGTCCTCCCTGCTGGGCGACGTGGCCGTTGAGGTGGTGGCAGCAGCATCATTAGCTGCCGCTGCGTCTGTCGCGGCCTTGGGTGTACACTACAAAAAGCGCCAGCGTGAGACCGACGAGTCCTCAACCCCCGCGCCCAAGAAGCGTCGCTACAAGAAGCTTGATGCCGCACAACCGAAACATTCGGTGGTTGTTGCTAACGGCGTCGCCATCAACACGGAGCCCGTGGTTGGGGAACTTAAGCGTCGTGCTGCGTCCACCAAGTGGCGTCACAAGCTCGTCTACACCTTCCTGGACGATTTGGGCCGTGAGACCGTCAACTTAAGCTTCGAAGATGTGGACCGTGCGGCTCGCAAAGTGGCCGCAGCGCTCCAACGTGACGCGCACGTGGTCAAGGGT…		PcRxLR251_Predicted_P._capsici_RxLR_PHYCAscaffold_39_r_405929_403809_6	RXLR	2121	ATGCGTACTCCCAGCTTCCTAGTGTTGGCTGCTGCCTTACTGGTAAATGCTGATGCTGCTTCATCAAGGCATTTAGCCAATCCTAATGTCCAGAACTTGGCACACGTCAATGATAACTGGCTCGACACGAAGAGGTTCTTAAGAGTTCATGTGGAGGGTGAAGAGAGAGGAATTAGCGCTCCAAGCGTTAAAATGCTCCAAGGTTGGGTGGAAAGGGGTTTAATCTCCGATGAAGCTGTGAAACTTATCTCCCTTGGCGACAAGGCTGATGATTTACTCAGTGCTTCGCTATTGAACGCTTGGTTCAGCTACGTTAAGGTTTTTAACAAGGAAAATCCGAGTGACAAGATGAACATGATCAAGACGCTCACTGCTCGATTCGGAGACGAAGCTCTTTCC…
PITG_11507	RXLR	secreted RxLR effector peptide, putative	291	ATGCGTCTGTCCTTCATCATCGTTGCCGTCTCCCTTCTTGCAGGCGGTAGCGGAGCAGCTGGGGCCGCCTACCCTGCGTCGGATGTCTTGACATCGCGAGGTACAAACGAAGGCGCAAGAACCGGCAAGAGATCGTTGCGCTACGACAGTAATGTGGAGCGCACTGGCGAGGAGGACGATGAAATAAAGTTCCTCCCAGATGCGGAGAAACTTGCTCAGCTCGCGAAACTAGCCCATACGAACAAGGCTGATTCTCTTGGGACATCACTGAAGAATTTTTTAAGCAACTAG		PcRxLR252_Predicted_P._capsici_RxLR_PHYCAscaffold_3_f_1044641_1045195_2	RXLR	555	ATGCGCTTTGCCGTTTTCCTTGCCCTGCTCATGGCTACACTCGTGGTTTGCGCCTCCAACTTTGCTCTGGCCTCGACAGTTGCCGATGATCTGCACCAAGAGGCCGAAGGAAATGTGGACCGTCGTCTTCGTGCTGCCGCCCCTGCGAACAAGGACAACGTCGCTAAGATTGCCGGTGGTTTCCTAACGAAGATTAAGGAGGGATCGACGTTGACGAAGGCTGAGCAGATGATCAAGAACGCTAACGGTGACGAGGCCGCTGTGAAGAAGGCCATTTTACTGGCTTCCACCGCGAAGGAGAGCGCCAAGATGAGCGACGAATCGATCGCCAAGCTGTCTGCGATGATCACGACGGCAGTGGTGAAGGACCCCAAGTCGTGGCCTCGCCTGCAAAAGTTC…
PITG_11753	NON-RXLR	conserved hypothetical protein	624	ATGAGCTTGGCACTGCGTCGTCTCCGCCCCGCCATGCCCTCGGTCGGCAAGGCCCGCCAAATGCATGGCCTAGTGCCGTCCGCTCCTCCAGCAACTGCCTCCTCCACTCCGATCTTGATTCAGCGTCGTAAAAGCACGGCAGCCGAGAGCGCCGCAACAATTGCCCGATCTGAGGCCACACGAGGCCCGCGTTGCAGCCCTGGGCTTGTGGTCTTCGATAAGGACGGCACGCTCATCGACTTCACGCTCATGTGGGGGGGCTGGATTGAGTCCCAAGCCTGGAAGGTCGAGATGACCACCAGCCTTCCCGTGCGGGAAAAACTCTTTGCCGCCATGGGTTACGATTGGATTAGCCGCTCTATTAAGTCCAAGGGTGCGCTGTTATGCCTGACCCCCGTG…		PcRxLR253_Predicted_P._capsici_RxLR_PHYCAscaffold_3_f_1074686_1075825_2	RXLR	1140	ATGGTCTTCATAGCACCGAAGCTCACAGCGGAGCAAGCACTTGTCATCATTAGCTGCTTGCTGCTTGCTGCACGGGGTAATCGGAAGCGTTTCCTGCGCACAATGCACTTCCTTATCGCCAGTCATTGCTTCCGTCTTCGAAACCCACCTGCTCGGATCAACACAAGCAACCGCTTCGACAACTCCATTGACGACGCGACGGCACGGACACGCTTCAATTTTACGCTACCTCAGCTACGATTGCTAGCGACCAAAATGCATTTACCGGAACCAGTCATTACTACCCCAGAGCGCGACGCTGTCCCGACCGTTGAAGCGCTTGCTATGCTGTGCAGAAGGCTGAAGGAGCCATCGATGCTGTATACAGTAGCTAATGAGTTCGGCAGATCACCTGGGGCG…
PITG_11839	RXLR	secreted RxLR effector peptide, putative	468	ATGGGTATCATTTACTTCCTGCTCGTTACGGCAAGTCTACTCTCAAGCTACAATGCTAATGCCGCCATCTTAGGCGATGACCAAACAAGGATGTACACAGTGGCTTCAACGGACGCTGCGGCGCTAGTCCGCGTTGTCGATACCAGGAACGTCAAGAGGCTTTTGCGAATCAACCACGAGGGCGAGGATGATGAAGAAGAGATAGTGAACAATCCGTGGGAGACGAATCTATACAACTCGAAGAATGGAGAACTAAGTGGGCTACGAAAAATCAATTTGTTATTCAAGGAAGGAAAAACACCGGCCCAGGTCTGGTATAAGCTATCTGGGCTGGGTGCTGGCATGATACAAAAGAACGGGATGAAATTCAACCTGTTTTTTTTACAAAGTATAACGCTG…		PcRxLR254_Predicted_P._capsici_RxLR_PHYCAscaffold_3_f_1139501_1139752_2	RXLR	252	ATGCGATGGCTGTTGATTTGCGAAATGCTGTTTTTGCCAAAGTCTTGCGCGCTCTCCCCACGAATGTTATCGCGCCCGACCTCACGGTGTTTGCGAACAGAGCAGCGTTTGGCGCAAAGCAGAAGTTGGAAGAGGATGCTCCGATCGATTTGTTCGGTGGATCGAAGAAGGAAGCGCTCATTGTACAAGCACCGCAACGTATCGATAGTCAGCCCCACTATTTCATCACACGAGAAGTTCGTGAACAAGTGA
PITG_11891	NON-RXLR	conserved hypothetical protein	1008	ATGAAGCTCAGTAGTTTCCAAGCCCTTCTGGTCGCTGCTGCCTCGCTGGCTACTTGTGCCACAGCTGACTTTAAAATCACCCCGGACCGCACCGTGAAGGCGACTGCCTCGAAGAAGAACCTGAACTTCGTCAAGCAATGGACGCTGAGCGCCGGCGATAAGACTAACGTCATCGACTCGATTGATCTAAGTCTTGCTGGCAATGCGTACGTGAGCTACGTCGAAGGTCTCCCCGCCGACGTCATTGGATACGTGAACGTGTCTGGTGACTCGCGCGCTCTCGTCAATGCCGTGAGCGTTAGCAAGGATGTCCTTAACGCCGTTGAAAGCGAGCTCGATGACTTGTTCGGCAACGACAACGACGGAGGAGAGCTCAACGTCTGGCTTAGCCACCAGGCC…		PcRxLR255_Predicted_P._capsici_RxLR_PHYCAscaffold_3_f_1163776_1164294_1	RXLR	519	ATGCGCCTGACCTGTATTCTGCTTGTGGCGGTGGCCACTCTCGTGGGTGTGCTCGATGCTTCCGCTGCTACCACTGGTAACACTGTTGTAGCCAATGCTGCCATGGTGAATTCTCCTCTTGTTCCTGAAAGTCAAGGCCGCCGGTCTCTGAGGTTGGTTTACGACGACGAAGATGATAGCGCTGACGAGAAAGATGATGAGGAAGAAGAAAGCGCTGACGAAGTTGACGAGGAGAGGGGATGGTTCACAGATAAAATGGCTTTATCTTCATTGGCGTCGAAATTCGTCGGGAAGTCGGCCGATGAAATGGGGGAAGTTATTAAAGGCCTCTCTCCACAACAGATCAACACGATCTTTGACAGCGGTGAAAGTTCGATCCAGAAACTCCTCCCCGGTTTC…
PITG_11947	RXLR	secreted RxLR effector peptide, putative	1154	ATGATTAACTCGTTCAAGAAAAGCTTGTTCGTGACCGCCGTGGCAGTGGCACTGGCCGTGAGTGTGGAGGGATACACTGGCGCGGCCGTGGCGACCCAGTCCACGTATGAGGTGAAGCGCATGCTGCGACTCCAAGTAGAGGAAGTTGCAGAAGAGGAAATGGCCGACGACTCGGAGTGCGGCTCGCTAGAAATGGCTGAGGACGACTCCGAATGTGGCTCGCTCGAAATGGCCGAGGACGATTCGGAGTGCGGATCTCTCGAGATGGCAGAGCCTGACAATGGCGGCGACATTGGAGGCGACACGGGCGGTGATAAGGGCGGTGATACCGGAGGCAACACCTGGACACAAGCCCCCAGCACTGACACTGGCGGTGATAAGGGCGGTGATACCGGTGGC…		PcRxLR256_Predicted_P._capsici_RxLR_PHYCAscaffold_3_f_1205193_1205417_3	RXLR	225	ATGGGTCTCCTTCGGAGGACGAGGACGACGATGAGGAGTCTGACAGTGGTTCTGAGTCCGATGGCCACGTTCACAAAGGTTCTTAGCGTCCGCGTAGCCAGAGCAGCTCAGACACCGACGCCCAACCACCTCCGTTCAAGAAGACCAAGAATTACAAGAGTGCTTCGTCGAGACATCGACGTCAGCGGACTACTCGTCGTCAAGTCACCAAGAATCCGCCTTTAG
PITG_11952	RXLR	secreted RxLR effector peptide, putative	810	ATGTCCCGTTATTCAATGATGCTATTACTCCGGTTGGCCGTTTTGATCACTTTTGGGTTAAGTTGCGCTGTAGCCTTGGCCACCGACTCTAACAATGTGGTGAAATCTAATCCTACTATCAAGGACACTCAAGCCTTGCGATTTCTGCGTCGTTATGCTTTCGATGAGGAAGCTAACCGTGATAACGAGGATCAAGAGAGAGGTATCGGTGTCTCTAAACAGCTGGACGATGTGCTATTGAAGGCCGACGAGGTTATAGGAATATTGAAAAATGTTGTTAGAAAAGTTGGCGGTGCGCTCATCAAAAACTCCCGCGAGACCGACGAGTATTTACGTCTAACAAGGGCTGTATCCGGCAAGTATCCGACTGCAAAAGAGTTGAGCCTCTCTACATTGAGG…		PcRxLR257_Predicted_P._capsici_RxLR_PHYCAscaffold_3_f_1223845_1224060_1	RXLR	216	ATGTTGCGATGGAAGCGCAGGAATCCTATGACAAGCAGTTTGATACGTGTAACGACATTGCTGTCAACCTTCTGTCATCTCCTCCTGCTTTCTTCTATTGCTGGCGCTGTTGAAGGTGTTGTAAAGTTAAAGCGGCAAGACTGTATAACTCCATCCCGTCCATTGCGTTTAGTGCCGCTCGTGAATGAACAGGCGCCTCAAAAGATACGCCCCTGA
PITG_11953	RXLR	secreted RxLR effector peptide, putative	621	ATGCGCGGACTCATCGTTCTGCTGGCTATCCAGGTCACTGTCGCTATACTTGTCAATGGTAGTGGTGCTGTCGAGATTGATACGCTCGCAGCGATTCGATCTGGGGTCGTTCAAGATCCTGCTGTGGCTGGCCATGCCACCAACAATGCCCAGCGGCTACTGAGAAAGCATGAGCCTGTCCACGATGACACCGAGCATGATACAGAGTCAACTGACGAAGAGAGAGATCTTTCGGCAGCTGTTAAAGCGTTTGCTGAGAAGCTAAAAAGTATCTGGACCGTCAGGAAAGTTGATGACGCAGTTAACGATATACCCAAGTTCAAAGGAGTGGGGCAAGCAGACCACATCGACGAATCAATTAACGCATTGCTCGTTGGCAAGAGCGCTGATGATGCTCAC…		PcRxLR258_Predicted_P._capsici_RxLR_PHYCAscaffold_3_f_1414911_1415336_3	RXLR	426	ATGATCCCCTTACGCTGGTGGTGGCGCTGGACCAGCACTTGGAGGCCCGTGGCAATCTGTACGTTGATGACGAGCGCTCGCTTGCTGCTGAGCTCCAGGGCGAAGGTACCACCGTTTCGTTCCATCAAACCAAGGAAGGTCTGCGTTCAGTGGCGACTGCTGCGACGTCGCAGGGCAAGCGATACACGTCGCTTATGTGGGTGGAGCGCATCGAGATCTACGGTTTCCAGTCGGAGGCGAATTTGCCAAAGCAAGTGCTGGTGGGCGGTGAGCGTGCCGTTGACTTCCAATATGACGCTGGCAGCGACCGTCTCGTGCTGCGCAAGCCGCAGGTGCTGGTCACGGAGGACTGGGAGCTGCGCTTTGTGTACGACCAGGCGCTGGAGTGAAAGTGCAGGC…
PITG_11976	NON-RXLR	UDP-3-O-[3-hydroxymyristoyl] N-acetylglucosamine deacetylase, putative	942	ATGAGCCGGTGGCAACGCACTCTCAAGCAGCCCCTGCACTTCGCGGGCGTGGGGCTCCACTCCGGTGAGAAGGTAGCGATCCGCGTTCTCCCGGCACCTGCGGGATCAGGTATCGTCTTCCGCACTGATGCTCAACGCTCGGCTATTCCCGCTCTCATCGCCAACGTGGATGCTCGCAAGAGCCAATTGTGCACACAGCTCACTGCCAACGGCACATTTGTATCAACTTGCGAGCACTTGATGGCCGCGTTGGTGGCGTCTCAAGTCACCAACGCCTTCATTGACTTTGAAGAAAATAGTCAACACTCCAGTGTCGAGCTACCGGTTCTAGACGGTAGTAGTATCGAGTACGTTGAGGGAATCCGACGTGTGGGTATCGAAGCGCAACAAGGCGCAGTA…		PcRxLR259_Predicted_P._capsici_RxLR_PHYCAscaffold_3_f_158193_158522_3	RXLR	330	ATGAACGTACCGAGCGTCGTATCCGCTTGCTGCTGCGTGTGGAGCGGTGCTCGCCCTTTCGTTTCTTGGCGAGTGCTTGACTGTTGCGGGTCGACCGTCGAGGCTGCTCGTCTTCCTCGTCGATATCTCCGTCTGTTTCACTGTCAGCATCATTGTCGCTCTGATTTTCAAATTCTTCTTCGTCGTCGTCACTTTTGTCTGAATCGGGAACGATATCCCCCTCCTCTTCTTCTTCGACGTCAATGTCGGCGTAATTCACCTGTCGTCGGTTGCGTAGGGAACGTCGACCGATACCCCCTTCAAAGTTGCTGGACGCATCCACTCCGCTGA
PITG_12010	RXLR	secreted RxLR effector peptide, putative	252	ATGCGCTGGCTCATTTGGATTGCGCTCTCGGCTCTTGTAATGCTCCAAGCGAGCACCCAAGCGCTGTCAACCAACAAAGACAACCTCGAGATCGAGACGAAAAGGTCGAGGCTGGATGCTGTTTCTCCGGTCCGGGTAATCTCGACTTTGCACGATGTCAGTGGGAACCGAAGCCTGCGGGGTGCCAGCAACAAAGTAATCGCGCAACATGAAGACGAAGAGCGCTACAGCACCCGCTCTTTGAAGAATTAG		PcRxLR260_Predicted_P._capsici_RxLR_PHYCAscaffold_3_f_270029_270844_2	RXLR	816	ATGGTGACTACACTTTTCTGTGGCAGTCTCGTGGGCTCTATGGGACTGGCTGCTTACATGAATCCAGACGGAGTAATCCGGGCGCTGTACCCCAACTCGGATGAACCACGTGACGACACTATCATCGAGGCTTTCTTCCGTCGACTGCGTGAGGAGGACCATTGTGGCAGATCCATGTACCTTTGGCGTGAGATGCTCAAGTTCAACGTGCCAGCGGATCCACGCGTGTACGATGTGCTGGTGCGCACCTGTGTGCGTAAGCGCCACCCCGAATTGGCGTATGAAGCTGTGTTTGAAGAAAAGCTACCACTTGTAGACAAGGAAGGCTCGTTTGTGTTAAGCCTTCCCACCACGCTTGGTCTGCTGCATTCGCTTTTGGCCCAGAAACGTTCAAACATG…
PITG_12046	RXLR	secreted RxLR effector peptide, putative	378	ATGCGCTCAAGCTCGCTTCTACTAGTCCTTACCGCTGTCCTAGTCTCGACCGGCGACACTGTCTTGGGTGCTATTAGCGAAGATACTGACGCACTTTTCGCTGAGGCTTCCTTTGTTGTACCACCCCTCTTAATAAGTGCAGACAAGAGAAGTCGACTTCTCCGGTGGCATCAAGATGACAAGGAAGAGAGGGGCAATGTTCTGCGGACATCAGAGGAAATGATCCAAAGGTGGCTAGGAAAAGGCCGTATTCCAGCGCAGATTAAGCAAATATTGAAAGTCACGGACCAGACCTCGGAAACCGACGCAGCATACCTGCTGTGGAGACAGTATGTCTCAAGATACCAGGCTGAGTACAGCCAGTTCAAACCAGTTTGA		PcRxLR261_Predicted_P._capsici_RxLR_PHYCAscaffold_3_r_1090334_1090083_4	RXLR	252	ATGGCGGAGCTATTAGCGGTGGCGGTTCTGGCGGTGCTGGCGCTGGTGGCGGGGCTGCTGGAGGTGGCGGTTCTGGCGGTGCTGGCGCAGGTGGCGGGGCTGCTGCTGGCGGCGGTGGTAACGCTAATCAAGGGCGACGAAGGCATTTGGTGCATAGAAGCTCGAAGCCTCCGAAGTTTGAAGGCACGTTTGAAGTGTACCGTGTTGAGCTGGAACTTTACATGGAAGAAAGAGAAGCGTGGGGAGTGGTAA
PITG_12129T0	NON-RXLR	protease inhibitor Epi10	687	ATGAAGTCTGCTTTCACTCTTAGTCTCGCTCTTGTGGCCGTTACCGCAACAATATCAGCCGCTGCAGACGACAACTGCTCTTTTGGATGCCTCGACGTGTATAAGCCCGTTTGCGGCTCCAACGGCGAGACGTATTCCAACTCGTGCTACTTACGCCTCGCATCGTGTAAGAGCAACAACGGAATTACCGAGGCCGGAGATGGAGAGTGTGCATCAACGCCCGCGTCGTCGGCGACACCCTCCCCCGTCACATCAAGCACCGGCAGCACTAGCGGCACCGTGGGATGCCCTGACATGTGTCTTGACGTGTACGACCCTGTGAGCGACGAAAACGGTAAGGAGTACTCGAACCAGTGTTATATGGAGATGGCAAAATGCAAGGGAACCGGCTATGACGAC…		PcRxLR262_Predicted_P._capsici_RxLR_PHYCAscaffold_3_r_1505519_1504032_4	RXLR	1488	ATGCTGCCTACGGAACTCGTGCTGTTTGCGTTCGTGGTGGGGCTACGGCAAGCTGGGTATGCGCCTCCTCCTGCTACGACATCGGAGTGGCCACTGCTGTTCTCGCCACTGGGAGGACTGGTGAATTGGCACACGTTCGCCTTCTTACGCATCAACAGGTTTCTTCGGATCGTGCATCTCCGTCCATTGAGTGATCAACTGCAGCGGTTTTTGCTGTACGACAGGCGGCTGAAAAGGTTAACCCCAGGTATCTGCTACCTCGTTCGACTTGCGCTGGACTTCCTCTTGGGGACGCATTGGCTTTCGTGCTTGTTCTACGGCGTGTCGTACTTGGCGTACGATGACGGGGAAATGTCGTGGCTTACAACGCCGGATATGCTGGCGTTTGGTGACGGCGTG…
PITG_12131T0	NON-RXLR	protease inhibitor Epi4	957	ATGAAGCCAAACGTATGCATCGTGTTTGCGGCGATTGCCATCACCTCCGTGTACGGTGGTAGCTCGCTGAAGGATGCTAAATCAAAGGACTTGGCGGCACACTCAATGTCGGCTTCAGACGCGGGGGAATCGTGGGACTTTAACTGGGACGCCTCTGGTAGCGGCTTCAGCTGCGATGCAATCTGCCCAACCGACTATGAACCTGTTTGTGGGTCTGACGGCGTGACGTATGCGAACGACTGCGCGTTCGGCATTGCTCTGTGTAAAACGGCGACGCTGAGTTTGCTGGCAGTTGGCGAATGCGCTGGCGGATCAATTGCTTCGTCCGCTGAGTCATCGAACTTAGGCGGCGCTGGTACTGCATGCCCCGACGCATGCGTCGATGTGTACGACCCTGTG…		PcRxLR263_Predicted_P._capsici_RxLR_PHYCAscaffold_3_r_267350_266943_4	RXLR	408	ATGGCGTGGATATTGCTACACTTCAGGCGTCGTGGTTGCGCAAGCAGATTGGTGTTGTTAACCAGGTTTGTATTGTCGTTGCTGTGTGGTTCCTTTCATTCGTGTGTTGACGAGATCCTGGTATATAGGAGCCTTCGCTTTTCGCATCTACCATTGCTGAGAACATCATGTACGGTGCCGAAGTGCACAACAAGGAGCGGCTCGTCGCTGCTGCCAAGGAGGCCCACGCGCACGATTTTATCATGGAGCTTCCTAACCAGTACGATACCTTTGTGGGAGAGAAGGGCGTCGAGCTGTCCGGTGGTCAGAAGCAGCGCATTGCTATTGCCCGTGCGTTGTACAAGCAGACAAATATTTTGCTCTTTGACGAGGCCACAAGCTCGCTTGATGGTCGCAGTG…
PITG_12138T0	NON-RXLR	kazal-type serine protease inhibitor, putative	1263	ATGAAACTTGCCGTCGGCCTCGTGCTCGCAGCCGTCGCTGCTGTCGCCGTGAGCGCTGGCGACCCGGCGACACTGTCGACAAAGGAGGAAGCCACGAAAACCACGAAAACGACCAAGTCGGAGAAAACTGGTACTGCTCCTAGCAGCGGCATCGGCAGCTTGTTCGCGGATGGCTCCAACGGTGTTATTGGGGATGAGAGTGCAGCTGGTGTGAAAACAGACCCTAAGCTGCTCAAATCGATTGGTATCATGGGCAAGGATGGCTCCGGGGGATTAAACTTAGGTCCTGGCCCTGCGGTGTACCCTAGCGACTCAGGCTCGTGGGACTGGAGCTGGGACTCGATCGAAGGCTCCGGCAGCTCCCATTACGACTGTGATACGGAGTGCCCGGACGACTTC…		PcRxLR264_Predicted_P._capsici_RxLR_PHYCAscaffold_3_r_653193_652969_6	RXLR	225	ATGGCTTTGCTTCTGGTGGGAGCACCATGGCTCTTGCCCTTAATGTTGCCCTTGCCACGCTTCGACTTAGCGCCGGACGTGACCTTGACACCTCGCGAGCGAGCCTTGCGCTTCTCCTCCTTGCGGATCTTGCCCTCGCTCATCAGCTCGTCCTTGGCGAATTTGTTCACGCTGCTGCGCTTGCCCATGACGGCGCCACCACGCGGCTTCCTGCCATTGCGGTAG
PITG_12276	RXLR	secreted RxLR effector peptide, putative	423	ATGAGGACTGCCAGTAGCTTCTTCGTGTTAGTTTCGACTGTTCTACTCTTTGCAAGCGCCAAAGCCGTCCGCCCCACTAAACATTCAGAGATGGCCACTACAGACATCGACAAACAGATTGAGCCAGCTAACATCGGAAGCGATCAACGTTTCCTGCGTGTTCACACATCCGAAGCCGTCGAAGAGGGAGCGAAAGATTTTGCGTATATTAACGAGGAGGAAGAGAGGACACGTTCTCAGGAGTGGGTTAATAAGTGGAGCGCGAGGGCGGCAGAGTGGGTGGGGAAAGGACTTACGCGTGGACAGATCGCGGAGAAGTACGGTATCAAAAAGGGTCGTCGCACAGATCCTCGAAGTAAAAATAAGCAGAAGTACAATCTGTTCCTTGCAGCTTCGCTG…		PcRxLR265_Predicted_P._capsici_RxLR_PHYCAscaffold_3_r_824250_823996_6	RXLR	255	ATGCACGTTTTAATCGCCTTGCTGGCGTTCTTGAAGTCAACCATCAGAAGCTTGTTGAAAATCTGCCATTTATTCACGAGCGCTTGGCGCTGTTTGCGCGCTTGGTGGGCCTTCACCATCCACCGAGGCACCTCCAGCTCGCCCATCGTGCGCGTGCTCGTGTCGAAATGCGTTGCAACTCCCGACAATCCGGGTCGGATCGCGGCGGTCCAAGTGGGCGCGTCGGATCGCGTGGGATCGCGAGCCGATTGCTAA
PITG_12402	RXLR	secreted RxLR effector peptide, putative	417	ATGCGACTCTCACGTATTCTCCTCGTCGCGGTTGCTATGGCTCGACTCGAAAGCGGCAATGCGGTGTCGGACCGTAGTGAGGTGATACCTTCGAGGACAATCGGCCGGGCGCTTCGCTTTTCTGCGAGCATCGAAGGAACAACTCATCGTGTGCATGACGAGGAAAGAGGACTATTTGACTTCTTCAAACGCAGGTCCTTCAAAACCAACATGAAAGCAGCATACCTGTATAACGCGAAGGTGTACGACGATATTCTCGCAAAGTCTGGGGACTACACAGCATTTGGGGCGTGGAAACAAATGAAGTATTCGGAGAAAGAAATTTCGAGAGCCATGAAAAAGCTTGGTAAGAACCCGGGCGAGATCGAGACTGTATTGGCCACCTTTCGCCTGATGGCA…		PcRxLR266_Predicted_P._capsici_RxLR_PHYCAscaffold_3_r_85046_84786_4	RXLR	261	ATGTTATCTCGGAGCAGCCGGACGCCACCGTTGTCTTCAGCAATATTCGCTTCGGTGATATTGGCACCACAGTCGACGGTATCAGCACGGATTCCAGCAGCACGACGTCTTCGACATCTACCAGTACGAGCACTAGTACCAGTACGAGCACTAGTACGACCACCCCGTCAACGTCAACTACCTCCACTGGCTCCACCAGCACAAGTACTACGACGACTTCCCCGTCCACTTCGACTTCGAGCACCACTACATCCCCGTTGA
PITG_12458	RXLR	secreted RxLR effector peptide, putative	969	ATGGCGTTGGCTGTCTTTGTGGCAGCGATCATCGCGGCCTTGGCTGCCGCGAAACCAGAGCCAATTGCATCGGATACTTGGATTTTGCCTCTTTCGCATCAGGGCGATGTCAACCACAGGCGGTTGCTGAGGGCCGCAGATGAAGATAGGGTAATAAGTACGTCGACGGTGGAGAGTCTGGTCAAGTCTGCCGTCTCCACTGAGCAACTCAAGGCGTGGGCCAAGAAGGGTGATACAACGAACTACGTTTTCAAGGCGTTGCAGCTCCAGAAGGCGGGGGATAACCTTCTGGATAACCCGCAGCTGGCCGCTCTGATCAGCTACTTGAGGTTATTTAACGAGGCAAACCCCGCCAAAAAGACGACTTTGATCGCGACGCTCACGACTCACTATGGCAAC…		PcRxLR267_Predicted_P._capsici_RxLR_PHYCAscaffold_3_r_958961_958575_4	RXLR	387	ATGCATGTACGGATTCTGCTGCTGTTGAGCCATGTCATACTGCTGGGGCTGAAAAGCGAACTGCCCACCCGATCCTCTAGACGGATGCTGCAACTGACGCTGGTGTTGAGGAACAAAACCCTGTTGCTGCTGAGCTGGAGGAGGCTGAGGCTGGAACGGGTGGTGTTGCTGTGGCATCGCTGGTGGCTGGTGGTGCTGCTGGTACTGCTGCTGGTATTGATGTTGCAGCTGAAGTTGCTTCTCCATCGAAACTGCCGGCGGTGGGGGAACGGGCGACGTCGGGAAGTCTCCGCCAAAACCTGCCGCTGCTGCTGCAATCTGAGCAGTGTTGCTCTCCACCGTGCGCAAGTCACTTTGGCCATGTGCAAAACGGCACTCCTCCTTTGA
PITG_12462	NON-RXLR	aconitate hydratase, putative	2103	ATGGCGACCGCTTCCGCTGATTCCACGCCCCCTGCGCGCAGGCCGCTTACGCTGCCGGAAAAGATTCTTACGCACTGGGCTGTGGGTCTGACTAAGCCCGAAGTGACGCCTGGCCAGATGCTGTGCGTCAAGGCGCAGTGGACGCTGGCCTGTGAGATCACGTGGAAGTCCATGGACAAGACGTACCAGGACATGGGCCGCCCGCGTATCTGGCGCAACGATCGCTTCTGGCTGGCTGTGGACCATACCGTGGACCCGCGTGTGAACCACCAGCCGCGTCAGCAGATGATGATTAAAGCGTCTGAGGACTTTGCCAAGGAGGCGCAGCTCACTAACTTCCAGCCGCCCAACACTACCATCCTCCACACCGAGTTTTACCGCCAACGTGCGCAGCCTGGC…		PcRxLR268_Predicted_P._capsici_RxLR_PHYCAscaffold_405_f_1096_1527_1	RXLR	432	ATGCGTCTCGCTCAAATTCTGGTGATTGCCGCGGCTTCCTTGCTTTTCGCAGGCGAAACGGTTGCTGTTGCCACGTCTAACCAGGTCAAGATCTCCAAGGTGGCGCAGAGCAGTCCGAGCCAGCGACTTCTGAGGAGTAACAAGTACCCCATCACGGAAGAAGAAGAAGACGAGTCTGAAGACCCCGTGGACTTTGAGGAACGCGGTGAAGAGGACTTGGAAGAACGCAGCCCTTTGTCTAGCGCTATCGTGTCGAAGCTTGATGACATTGCTTCACGTTGGGGAACTACATATGCGAGAGTTGCTATGGGTCAGTCAACCATCTCGCAAAACAAGATCGACGCGTTGCTTTCCTTGCGTGACGCGTACGTCAGTGGCTCTAAGAAGGCTAAGGCGGCG…
PITG_12706	RXLR	secreted RxLR effector peptide, putative	357	ATGCGCCTCACTTACATACTCGCAATGGTATTCGCGACCACTCTCTACTCCAGCGGGACTGCGCTTCAAGCCACCACGGAGATCACCGAAATGACCAAGAAAACTGCTATCTCGCCTAATACAGTTGTTCGCGGCCACCCGAATGGAGAAAGACAGCTACGGCGTGTCGGCAATGACAAATACGAGGCCGATGAAGAAAGAGGCTTTTTTGGGAGGCTCAGGGAGGTTGTTAAGAGATTGAATGCCAGTAAAGGAGCAGGAAAAACTACGACACAAAAAACCAAGGAACAAACACACACTGACTTCGTGGACAACCTACGGAAAAACAACTATGAGGAATTACTGAAACGCGGCTAG		PcRxLR269_Predicted_P._capsici_RxLR_PHYCAscaffold_40_r_248109_247780_5	RXLR	330	ATGGCCTTCTCAAGCTTCCTCAAGTTCCTCGCCATGGCCACTCTCCTCATGGTCCAAGTCAACGCTGAACCCTCGCAGCAGACGCGCAACCTCCGCATTCAGAGCGATGATCTTCCACAAGAACAAGCGAGAAGGTTGGGCCCGAACTGGAAAGCGCTCGTCATCAACGTCAAGAACAACCCTGGTGTCTCCGACGGTGTTATGAAACTCCTCAAGAAGGCAGACTTGATTACGGGAACCTCGAAGAAGATTAAGGAGAAGGTCAAGGACGCCGCGGAGAAGGTCAAGAACAGCGCGGGGAAGGTCAAGGACAAAGTTACGGGCAATTGA
PITG_12710	RXLR	secreted RxLR effector peptide, putative	303	ATGCGCCTCACTTACATACTCGCAATGGTATTCGCGACCACTCTCTACTCCAGCGGGACTGCGCTTCAAGCCACCACGGAGATCACCGAAATGACCAAGAGAACTGCTATCTCGCCTAATACAGTTGTTCGCGGCCACCCGAATGGAGAAAGACAGCTACGGCGTGTCGGCAATGACAAATACGAGGCCGATGAAGAAAGAGGCTTTTTTGGGAGGCTCAGGGAGGTTGTTAAGAGATTGAATGCCAGTAAAGAAGCAGGAAAAACTACGACACAAAAAAACCAAGGAACAAACACACACTGA		PcRxLR270_Predicted_P._capsici_RxLR_PHYCAscaffold_40_r_252863_252555_6	RXLR	309	ATGGCCTTCTCAAGCTTCCTCAAGTTCCTCGCCATGGCCACACTCCTCATGGTCCAAATCAACGCTGAACCCTCGCAGCAGACGCGCAACCTCCGCATTCAGAGCGATGACCTTCCACAAGAACAAGCGAGAAGGTTGGGCCCGAACTGGAAAGCGCTCATCATCAACGTCAAGAACAACCCTGGCGTCTCCGACGGTGTTGTGAACCTACTTAAGAAGGCAGACTTCGTTACGGGAACCTCGAAGAAGATTAAGGAGAAGGTCAAGGACACCGCGGGGAAGGTCAAGGACAAAGTTACGGGCAAATGA
PITG_12719	RXLR	secreted RxLR effector peptide, putative	288	ATGCGTGTTCTATTCATTCTAGCTGTGACTTTTACTGGTCTGCTGGCCTGTGCAACTGCTTTGGACTCGGAGAAAGCTGCACAGATTTCCAACGAGCAAGTACTCTCGGACCGCCAGTTGATTGACACTGTCACCAAGGAAAGCAAGAAGCGCTTGCTGCGAGTCTACAAAGATGCTGAAGACGGTAGCGAAGACTCCAAGAACGTGAGAACCACCGCTGGCTCCAAGCACGCCGACGAGTCGGAAGACTCTGAAGACAGCCAGGAGGAGCGATTCTCGCTTGTCTAG		PcRxLR271_Predicted_P._capsici_RxLR_PHYCAscaffold_40_r_318707_317673_6	RXLR	1035	ATGCTGCGGACGCTAAGAGCAGTAAACGGCGCGTGTACAGGCCTCCTGACGCCGTCCAGGAGTGCTCCAGTGCTGTGCGCCTCTTTCTCTTCACCTGCTGCCAACCGCCGTGCTCGACGTCTTCGCAGAGCCAAAGCTAAGGCAGCTGACACGGCCGACCCGCGTACACCGTCCATTCTTGCAGACATTGAGCAACTCTCGCGCAATGGCCTGGTGCAGCGCGTGGAAATGCCGACGGAGATGCTAAAACGTTTGACCTCTGTCATTCGCAGCCGCACACACTCGCAGTTCGCGACGCTACGTCAGAAGCATGTGGGAGACCGCCGGAATACGCGTCAACTGCCGCTGGATATGAGCAAGACGCCGCTGGGCTGGACTATGGACCGCAGCCAGCAGATT…
PITG_12721	RXLR	secreted RxLR effector peptide, putative	330	ATGCGCCTCGCTTACATCCTCGCCATGGTGTTTGCCGCCATTCTTCACGCCACCAGCGCCGCGCTACCCGTTACCAAGGAGTCCATCCCTACCATCAAGAACGAAGCCTCATCTGAAATCGATCGAATATTAGACGCAGACGGTGGTCGAATGCTGCGTCGTGCCGAGCAACACGCAACAAACGAAGTGGGAGTCGAAGAAGAAAGATTCTACACGAAGGCTAGGCAGCTCTTCAATCAAGCTATTTACGCTGCGAAGGTGAAGGCCAACAGTAATGACGCAGGGTATTTTGCCGCCCAGCTAGCACGTCTAAAGAGGGAGAGCAAGTAA		PcRxLR272_Predicted_P._capsici_RxLR_PHYCAscaffold_40_r_326360_325095_6	RXLR	1266	ATGGTGGTGGTACTGGGACGACTGAGTGGGGTATGGCAGGTGGTGGCCAGGCTGTTGCTGCTGTTGCTGCTCCTTGTTCACATCGAAATAGTCAACCCTTCCGTCCGGGTGGTGCTGCGGCATCTCCGGCTTCGCCGCCCAGTGCTGCGTGTACGGGTTCTTCATCTGCTCCGAAGCTGCACGTGCAGCGTACGCCTGACGATCCATGGTGGCGGGTGGTTTGTACATGCTTCCAGACACAGGAGGAAGTGCGCTTCCATCAGGCATGTGGTAGCGAGCGGCAGCACCAGCCTGCAAACTAATCGGCTCATACGATCGCTGATCCGCGTGAATCTGCAGATACTGTCCGGGATTGCCAGGAGCTTCGTAGGCCTTGTAACGCATATCCATCTCCACACG…
PITG_12722	RXLR	secreted RxLR effector peptide, putative	330	ATGCGCCTCGCTTACATCCTCGCCATGGTGTTTGCCGCCATTCTTCACGCCACCAGCACCGCGCTACCCATTGCCAAGGAGTCCATCCCTACCATCAAGAACGAAGCCTCACCTGATATAGATCGAATAGTAGACGCAGACGGTGGTCGAATGCTGCGTCGTGCCGAGCAACACGCAACAAACGAAGTGGGGGTCGAAGAAGAAAGATTCTACACGAAGGCTAAGCAGCTCTTCAATCAAGCTATTTACGCTGCGAAGGTGAAGGCCAACAGTAATGACGCAGGGTATTTTGCCGCCCAGCTAGCACGTCTAAGGGGGGAGGGCAAGTAA		PcRxLR273_Predicted_P._capsici_RxLR_PHYCAscaffold_40_r_446147_445596_6	RXLR	552	ATGATATGGAGGAAGTTGTCCATCTCTGCCTGTCTCTTCGTCAGGTCGCTCTCGTTATCGCCGAGGCTAAGGAAGGGCATGCGCGTGAACTTGAGACGCTCCAGGAAGCTGCGCGTGACGTCAAAAGGACAGCCGTTGACGCCCTCGCATCGACATTTGCCACTGCGGCCAGACAGCAGCAGCGCCGGGTCGTGGAGACTTCCAACGCGAGCAAGCAGGGATTTCCGGAAGCGACGGAAATCGTCGAAGGAACGCGCTACAAGCTGGCACGACTCGCGCTCGTCCGAGAAAGCGCGGCGGCCTGGGATCAGCGTCTCCACAGATACGACAAAGCTGAGATTCCTGCGTGGACCCTCGAAGTGGGACACCGAGGCCGAAAGTTTCTTGAGGATCTGGACG…
PITG_12731	RXLR	secreted RxLR effector peptide, putative	1116	ATGCGATTCTATTCGGTGTTGCTGACTATTGTGACTCTCATTGCCAGTACTTATGATGCAAAAGTAAACGCTTCAGGCATCCAGGCTATTGCTGTCAGTAGCATTTCCCACGATGCTCCTGCTGCGAGGATGCTACGAGCTGACCATGCCGATGAGAGAGGAATAAGCGTACCCAGTGCCTCAAAGATCGTCGAATGGATGCTTAGTCCGAAGGTAGCGAAAGAGCTCACATTTCTCGAAAACCGCAAGGTCCAGAAGTGGGTAGACAAACAGAAGACGCAGGAGTATGTCTTTACGAAGCTGGGCCTTAACAGCGGACTTGATAAGGCTCTCTCCAACCCGAAGCTCCATGTTTATGCTGCCTACATCGATCGTTTCAACGTGAAAAACCCCTCAAAC…		PcRxLR274_Predicted_P._capsici_RxLR_PHYCAscaffold_41_f_110775_111197_3	RXLR	423	ATGCTCATGGCTGGACTTAAAGTGGCGGTGCTTGCTGCCGCTGTGGCGTGTTATGTGCGTCCCCAACTACTGCTACAACATCTTATTGGGCCAGAGCTCGATGGTGCTGATGCTGACGCGTCAGTGCGGGTGTTACGAGGCCTGTTGACTCTTGTGAGCTATGGATTGGCCAGTATCCGGCCTTCTTGGTTCTGGGTGCTTGTCGTGGTTGCCACGTTACAGCTCGTTCTATGGGGATTGCAGTTGACTGAGGGGTCTGTGCTGGGATTGGGTGCGGAAGCGGAGAAGAAGCTGTTCCTTGTGGGTGCTGTGGCGTGCTATGGAGGAATTGTGAGCATCATTTTGTTTGGGGGGAAAGGTGACGCCAAAGCTCGTTTCCGGTGGGTATCTTTTGTGTGT…
PITG_12737	RXLR	secreted RxLR effector peptide, putative	507	ATGCGTGCTTGTGCCATCCTGGTGGTCGCTGCTGCCGCTGTACTTACCGGTTCTACTGCTATATCCTCCACCGATGCTTTGGAGCTGGCTACGCTCTCCAAGACTGCCCAGGACGTCGAACTATCGTCCGTTGCTGCGCAGCCAAGAAGCAACATCCAGCGGCGTTTGAGAAAACATAAGACTGTCAACACCAATAGCGAAATGGAGTACGAATCGGAAGCGGAAGCTAGAGGCTTGGTGCCGGAGAAGCTGACCAACCTCGTGAACAAGTTCAAGAAGGTGGGGGGAGAAGTCATGCTCAAAACCAAGAGCTTGAACCAACTGAAAAAGCTTTCTGAAAAGATGGAGGAAAAAAGTTTGTATGCGCTTACTGATTTGGAGAAGAAGGGATACACTCCT…		PcRxLR275_Predicted_P._capsici_RxLR_PHYCAscaffold_41_r_474765_474469_4	RXLR	297	ATGTCGCCGAGGACCGCCTCACCTGGATCATTCTTCTTTTTGTCGGCGCAAGCGACAGCTCTTGACTCGCTCCCGTCGTCCAAGACTCCAAGCTCCTTATCGCTATGGGTTTCTCTGCACTGTGGCGGACCAAACCCATGTCGGTCATCCAGGCCGAGGAGATTAAGGAAGACATTCCCCGCACACTCACGTTTTTCGACCTCTGTTGTGTCGGTATTGGCGGTACCATCGGCAGCGGTATCTTCTCCACCGCCGGATCTATCATCTCGGAGACCGCCGGCCCTGCTGCCGTTGTAA
PITG_12761	RXLR	secreted RxLR effector peptide, putative	849	ATGCGCGTCACTACACTGCTTCTTTGGACAGCTCCCCTTGCTGGTCTCGAAGTCTCGGTAGCAGCGAAGTCCGTGCATGTTTCTCCTGACCCAAGCCACACGTCAATCGCGAGGCTGCTACGGAGCAACACACAATCAGACGAAGAGGCAAGGCTCGCTATAAACTTCTCTGGCGCTAATAAACTTTTAGCGCCAGTAAAATGGACCGGGTCCAAGATCAAGGGAGCTGTAAAAGCCGAGACGTTGCGTCTTCAAGGCAAAACGGCCGACGAAGCCTTCGCGTTACTCAAACTTGACCAAGCCGGTGACAAACTTTTGGATCACAAACAGTTCAGCAAATGGGTCTCCTTTATGAAAAAGAGCACCAAGCAATACCCTCAAGTCGAGATGGTAAAAACG…		PcRxLR277_Predicted_P._capsici_RxLR_PHYCAscaffold_42_r_392651_392214_4	RXLR	438	ATGCGTATCTACTTCGTCCTGTTACTTGCTGTCACTGCACTGATCGCGGCGGTATCGGGGTCCACCGCCAATCTGCGAGCCTCCCAAACGATTCAATCCGGTGACGTCGTTCAAGACAACACGAGCGGCCGTGAACTCCGTGGAGATTTAATCGCTGATGAAGCCACCGAAGAGAGAATGAATTTCGGTTTCTTGAAGCCTGATCCTTTGAAATCGTTCGCGAAGCAGCAGATGAAATACGTCTACAATGAGCGTATCTTCAATGACCTGCTTAAGAAGTTCGAAGACCCTGACGCCCTCTACACGACGTTAAACCTGAGCAAGATCAAAAACCGGTCGAACGTAAACGGAGTGAAGACCTCAAGGTACAACCTGTACGAGAATTTCCTGATCAGCTAC…
PITG_12791	RXLR	secreted RxLR effector peptide, putative	1452	ATGCGTTTCTTCCCAGCCGTACTCCTGGCAACTGGGGGTGTTCTCCTGACAAATGCTACGTGTGCGTCCTTCGACTCGGAGTTTGAGCTAGCCACCGCCGACCATCCGACTGTGTTCCGTTCCCTCGCCTACCACCATAACAGCGTCGCTTCTAAACGGCTGTTGCGACGTTACGATGTTGACAACGAAGGGAGAACCGTCGGGGGCGGCGCCAAGATCAAGAGCCTTTGGTTGAAGGTCCGTGCGTATTTACTAAATCGTAAGAAAGATGAGGCTGACATGGCAGCGAAATTACAACTCGGCGGTATTGACCACGCCTTGTCAAGCTCAAAACTGGAGCAATTGACCAAGGAAGTCCAAGTGTTTAACAAAAAGTCCATTGCCAAAGTCACGGTGATT…		PcRxLR278_Predicted_P._capsici_RxLR_PHYCAscaffold_42_r_429471_428947_6	RXLR	525	ATGTCCAAGGTTTTCCTTCTCCTCGTCCTCTCCGTCTTCGCTCTTGTCAGTTGCGACGCTCTTTCGGCTCCCGTTGGCTCTAAACTTTCTCTGTCGAAGACAGATGAGCTTAACGCCCAGCCGATCGACGCCAAGCGTATGCTGCGTGCCCAAGAAGAACCGACGAATGCTGCTGATGAAGAGCGTGGAATGACGGAACTTGCCAACAAGTTCAAGGCGTGGGCCGCTGCTATTAAGACGTGGGTCACCAACTCGAAGCTCGTGCAGTCGATGAACAACAAACTGGCGTCGCTCACCCAGAAGGGCCGCGTGGGTCAGATCGAGAAGCTGCTCAAGCAGGACAACGTCAACGTCAACGTGCTGTACCAGAACAAGGTCAAGCCGGACGAGTTGTTCCTG…
PITG_12808	NON-RXLR	Amino Acid/Auxin Permease (AAAP) Family	1485	ATGGCTCCGAAACCTTCGTCTGCACTCTTCACGTTTGAGGATGCCAGGGCAGCCTTCAACATTTTCTGCTGCGTGTGCGGTATCGGCTCGCTCGGTATGCCGTCCAACTACGCTCGCGCAGGTTGGGTGTTCGCTACGATCGCGCTGCTGTTCATGGCGTTCGCCAACATCTACTCGTCGGTGCTGCTGTCCAAGGTCTTGTATGTGGCTCCGCCCACAGTTCGGACGTACGGTGATCTCGGTGAGTGGGTTGCGGGCCGGTCTGGACGTTTCGTGGTGACGATCTCGCAGATGGGTGTGTGTCTGCTGCTGCCCTGCGCCTTCCTGGTGCTCGGTGGCTCGCTGCTGGACGTGCTGTTCCCGGACTGCTTCAGTCAGTCGGTGTGGATCATCTTCATG…		PcRxLR279_Predicted_P._capsici_RxLR_PHYCAscaffold_42_r_487031_486630_4	RXLR	402	ATGCGCTTTTGCTTCATCACCTTGTTCGTCGCGACCACCATCCTCGCAAGCTCCGGCAACATCTCGGCTGCCACCGTCTTGAACCGGTCGGTAACGACCTCTATAGACGCTGTTCAGCCGATCGAGGCCGCCCAGACGAACAGCAACCGGTCCCTTCGACGCCGCAACAACTACAAAGACGAAGAGGTTGCCGAGGAAGAGAGAAGTGGTATTGAAAGCCTTGCAGCCCAATTGAACAAGAAATTGCTGCCGACAATCCGGCAGGTTGCTCACTTGGATTTAGGCCGAGCGGCTCTCACCTTACAGCAAATGTCTCTTTCGTTCGACGAACGACAGGCCATCCAGGCGTTGCTTCAGTTGAGCAAAAAAGATCGTAAGGCGGTCTTGATGCTGATTAAG…
PITG_12816	RXLR	secreted RxLR effector peptide, putative	246	ATGCAGCTGCGCAGTATCCTGCTGGCTGTTGTAGCCTCCGTTCTTGCCACCCAGTGTGGTGCTTTTACTGCCGAAGCTGTTGGCCTTGCCATGCTCTCCAAGAGCAGTCCAACCGACCACAAGGCAACGAGTGTTACTAATCAGCGTGCCCAGCGGCGTTTAAGAAAAAGCGACACCGTTGGTACCGAGGATGAAATCAAGACTCACAAGACGAGGCGAGAGCTTTGTCATTACCGCAGTGGCTAG		PcRxLR280_Predicted_P._capsici_RxLR_PHYCAscaffold_438_r_1379_885_5	RXLR	495	ATGCGTTTATTTCCGCTCTTCGTGGCGATCGCAACGTTCCTGATTGCCACCGATGCATTTTTGATGACTGGGGACTCAAACCAGATCTCTAACGTGGACTCTCCTGGCGGTTCAAGGCAGAGGCTTTTGAGAGCCCACGCAGAAGTCGATTTTGAGAAAGAAGCGAAGGAAATGATGAGAATGATGAAAAACAAAGTGACCAAGGAGGACTTTGCGAAGAAACTGAAAATTGCTGAGGAGATCGACGACATCATTAATAAACGTGCCCCAGGTATGCATGAATTCATGCAGACTGTCAAGTACAAGAGATACGCAAACTATATGAACTTCTTGAACGACATGGCGAAGACGAGCGAGTATGGCGACTTGGTGAAGGAAATTAAGGCCAAAAGCCGAGCT…
PITG_12851	RXLR	secreted RxLR effector peptide, putative	336	ATGCGTCTTTCTTCCTTCTTCGTAGTGATCGCAGCTACCTTTGTGGCTACCAGCGCGGCTCTCACGGCCCCCAACCAAGTTGACCAGCGTCTTCTGAGGACTCACCACGCGCCTACTCCCGAGTCCGAAGAAAGGGGTATCAGAAATATCCCTCTTAAACGGCTTAATTCGCTGACCAGAAAAATTGACGTTGACGTTCCAAGAATCGCTGTCAGGAACGACATTACCTACTTCAATGGTCTCAGTAACGCGGCTCGGGAAAGGTACACCGAGGGGCTCAGCAAGCTGCTAAAAAGATTTAGGACCGCAAAGGCTTCACGCATCACATCTTCGTAA		PcRxLR281_Predicted_P._capsici_RxLR_PHYCAscaffold_43_r_371624_371325_5	RXLR	300	ATGGCGCCCTTCTTCTTCTCCAGCGCCAGCATTTGCTGGTTACCTTGTACATGCGTACGCAGCGAAGCTGAGAGTAGGATCTGCTTGTTGAGGCGCTTACGGCCGATGCCGACAGATCCACTAGTCACCAGAAGAACCTCCTTCCCCTGGCGCTTGAGCATGCAGACTTGCTCAACAATGGACGCGATGCGGCCCAGTGCCGGTTCGCCGTTAGTGGACACCACGCTGGTACCCATCTTGACCACGATCCGCGTAGCGTGCTTGAGGTCGTGGCGCGTGATTGGGCGCTCGCCAGCGTAG
PITG_12877	NON-RXLR	DNA-directed RNA polymerase I, II, and III subunit RPABC2, putative	411	ATGGACGACATGGAGTACGACGACGCGGGCCACCGCGATATGGACGACGAGGAAGTCCCGGAGGAAGAGATGGAGGAGGAGGTCCCGGCTGAGGATTTGTACGAGGGCGGAGAGGACGCTGGCGACCAGGAGAACAAGGTGCAGGTGCTGGACGAATCCCACAAGCAGCCCAACGCCCACCGTATCACCACTCGCTACATGACAAAGTACGAGCGCGCCCGTGTGTTAGGAACGCGCGCATTGCAGATCTCCATGAACGCTCCGGTCATGGTTGACATCGAGGGCGAGACAGACCCGCTCAAGATCGCCATGAAGGAGCTACGTGAACGCAAAATCCCCATCATCATCCGCCGGTACCTGCCCGACAACTCGTTCGAGGACTGGAGCATTGATGAGCTC…		PcRxLR282_Predicted_P._capsici_RxLR_PHYCAscaffold_443_f_3307_3813_1	RXLR	507	ATGCGTCTAAGTGTGATCCTTCTAGTGGTTGCCGCCTTTGTAGCGGCTCTCAGTCCTACTGCCGCAGCTAGCGAAGCGAATACTGTTGTTGCTGTGCCCAACGTGCATGAGAGTATCGCAACTGGCCGTTTCTTGAGGGCTCGCCCCGAAGACGATTACCCCGTCAATGATGAACGTGACGAGGACGACAGTGATGACGACAAAGAAAAGGACGAGGAACGAATGTTCTCGTTCTTCCAAGAGAAGAAAACAGCTTTAAAAGCGTTCAAGAAACTTGTTTCTGAGTCTGATGATGATCTGGTTATGGCTGTCTCGGCCCTGAGCAAAGAAGAGTTCGTTGCTCTCTTCAACCAAGGCCAGGCCGCCATGGCGAAAATGGTGCCAGGATTTCGCCCGGGC…
PITG_12952	RXLR	secreted RxLR effector peptide, putative	453	ATGCGCTTCTACATTGCCTTTCTCGCTACAGCGGCGACGATCCTTGTCAGCACCAACGCAGCCACCGTTGATGCCCAGCACAACTGGGTTTCGAAAACGACCCCGGAACTGGTCACTACAACTCATATCGACGTTAAGCGCTCCCTACGCTCCCACCAGCACGAGGATGAGAGCAATGATGACTCTGCCAGCCCGCAAGTAGACAAGGAAGAACGAGAAAACGGGATAATGTGGAACAAGTTGATGAAAGATATCAAGGATCCCAATAAATTCATTAAGGCTGATCTCACGCTACTAAGTGCCAAGCAGCTGAAGCATATCAAGAGTGTGCTTGAGAAACAAGATCGAACGCAAAAGCAAGTAAGCAAGAAGTTGGGAAATCAAAACTCCAAATTCGTC…		PcRxLR283_Predicted_P._capsici_RxLR_PHYCAscaffold_44_f_241193_241573_2	RXLR	381	ATGCGCTTCTCCTACGTTCTTTTGGCTGCTGCGGCTGCCCTTCTGGCCACTGCCAATGCGATCGAAGCGGATCCTAGAACCAGGTCGCTCCGAGCACACAAGAGTCACGAGAAATCCCAAGACGAAGAGCGTGCGTTCACCTACACTTTCAACTTCAGCCTGTGGGACGATCTTTTCAATTCGCTTCCGGAACAGTTCCAGCGCATGCGTAAGGAACCTTGGTACCTCCGTCGGATATTCAGGAGCTGGAGATCGGGCATGGGCACGTCGGACGAGGCGGTGGCGTATATGAGGTCCCAGGGGTTGAGTCAGAAAGCCATTGACCAGTTCGAGGACGCGTACATTAAGTACCGTGCCCACAAGCTGGCAAAGGGAAAATAA
PITG_13018	RXLR	secreted RxLR effector peptide, putative	636	ATGCGCTTTCAGTCAGCCGTTCTGCTGGCTGTTGTCATCCCCCTCCTCCTTGTCTTGGGCAGTTCCAGCGCAGCCATCAACTCAAAGCTGGCTCGTCGGGCTACCGAGAGCTACAAAACAGCTAATAGACTCCTCAGGCCAGGCAATACCGATGGTGAAAGCAGAGTAGCTAATAGGCTTCCTGCTGTTGAAGTAGTGATCAAGGCTGCAGCACCGAAGCTGACAACTGCAAATAAACTTCAGCTTCAGTGGTGGTTGATGCAAAACAAACGCTCAGTCAAGGTTCTCAAGAAGCTTAACCTCGGTGATAGTGTGGACGATCTCCTGACCAACCCCAAGCTGAGTATCTTGCAGCACTACATCTCCATGTTCAACCAGAAAAACCCGAAAAAATCAGTG…		PcRxLR284_Predicted_P._capsici_RxLR_PHYCAscaffold_44_f_449131_449529_1	RXLR	399	ATGTGGCAACAATTGTGGCGATCATGGAGAAAGGTGTTTACGTCGCCATTGACTTGGCGGCTTTTATTGTTTGCCGCGCCACGAGATCTTCGAGCAGCATGGAGAGAAAAACATAAAGTGGTGCTACTATTGTGGCGAATTCATACTGCAGTTGTGTTCCATGCGATCTGGAGACTCCGGAACGACATTCACTTTCGAGAAACACAGGCTGAATCACCAAATATCCTAAATATTTGGAATTCATTCAGGAAACACTATACTTTCCTTTACGAGCACTCAGATGAGCTGCGTTGTGATCGGGCGACTCTGCAAGTAACACTTCGGCGACTTGGATTTGAAACTCCGATGGACCACCCATCCCCAGCTCTTGAACAACACCTCTGGATTCCGCAGTTGTAG
PITG_13063	NON-RXLR	purine-cytosine permease, putative	1374	ATGGACAAGACCGACAGTCACCTACCTGACCTAGAGAAGTCGCCCACTGCGGCGTATTCCAAGCTAGACGGCGACGTACCGTTTCAGGCCCCAGAGCAGCAACTGGAGAACAGCAACTCACTGTACGCGCGTCTACAACGTTGGGCCAGTCGCTTCAAGATCGAGACGCGCGGCATCGAGCGCGTCCCCGAGGACGAGCGCCCCGATGACTCGCTTCTGAACGTCGGTAGTATGTGGCTGGCGGCTAACATGGTCATCAGCTCCTTCGCCATTGGTGTACTTGGCAAGTCGCTCTTCTACTTGGGCTCGGCCGACGCCTTCCTCGTCGTGCTCTTCTTTAACATGGTGGGCATTCTACCCGTGTGCTACTTCTCCACTTTTGGTCCGATCTTCGGTCTA…		PcRxLR285_Predicted_P._capsici_RxLR_PHYCAscaffold_44_f_487138_487536_1	RXLR	399	ATGTGGCAACAATTGTGGCGATCATGGAGACAGGTGTTTACGTCGCCATTGACTTGGCGGCTTTTATTGTTTGCAGCGCCACGAGATCTTCGAGCAGCATGGAGAGAAAAACATAAAGTGGTGCTACTATTGTGGCGAATTCATACTGCAGTTGTGTTCCATGCGATCTGGAGACTCCGGAACGACATTCACTTTCGAGAAACACAGGCTGAATCACCAAATATCCTAAATATTTGGAATTCATTCAGGAAACACTATACTTTCCTTTACGAGCACTCAGATGAGCTGCATTGTGATCGGGCGACTCTGCAAGTAACACTTCGGCGACTTGGATTTGAAACTCCGATGGACCACCCATCCCCAGCTCTTGAACACCACCTCTGGATCCCGCAGTTGTAG
PITG_13093	RXLR	secreted RxLR effector peptide, putative	465	ATGCGTGTCTACTTTATCCTCATCCTGGCTGTTGCCACTGTGTCGGGCGCCACCTCCGAGATGCTGTCGTTCCAGAATGCCATTCAATCCTCAGGTGGTGCCAAAATAGAGACAAGCGCTGGGAGACTTCTCCGAGCAGAGTTGACGACAGATGAGACGTACCCGGAAGAGAGGACCTCTTTGGCCGCTGTCGAAAAGCTAAATGCGAAGACAAAAGATGTACTAAAAGACAAGTGGGATGCGGCAAACGTGAAGTATCAGTCCCCTTTCATCTATAATGACGGCATTGGGCAATCAATAATGAAGAGAAATATCGATCCTGACAAGGTGTTCAAATACCTGACGCAGCAAAAGCTTGATCGGACGATCGGAGAGAATCCTCAGTATGGACTATGGAAG…		PcRxLR286_Predicted_P._capsici_RxLR_PHYCAscaffold_44_r_244049_243669_5	RXLR	381	ATGCGCTTCTCCTACGTTCTTCTGGTTGCTGCGACTGCCCTTCTGGCCACTGCCAACGCGATCGAAGCGGATCCTACAAGCAGGTCGCTCCGAGCACACAAGAGTCACGAGAAATCCCAAGACGAAGAGCGTGCGTTCACCTACACTTTCAACTTCAGCCTGTGGGACGATCTTTTCAATTCGCTTCCGGAACAGTTCCAGCGCATGCGTAAGGAACCTTGGTACCTCCGTCGGATATTCAGGAGCTGGAGATCGGGCATGGGCACGTCGGACGAGGCGGTGGCGTTTATGAAGTCTCAGGGGTTGAGTCAGAAGGCCATTGACCAGTTCGAGGACGCGTTCCTTAAGTACCGTGCCCACAAGCTGGCAAAGGGAAAATAA
PITG_13119	RXLR	secreted RxLR effector peptide, putative	903	ATGAGTTTGCAATGCCTTATCTTGGCGCTTGGACTACTTATTTTCGCTGCTCGAAACAATACTTGCCTTGGACAATCTTTTCCCAGCTTGAGGGTTGTGCCTCATGTAGCCGCCGCAGCACCTACATCGAGCAGATCTCTTAGGTCTACATCCCCGACGAATGAAACGAGTATTGGAGACCAAGATAAAGAGGAGCGAGCTCAAGGCAAAAGAATATCGGCGGTTACGGAGAATCTGGCTTACAAGTTGGGGCTAAAAGCGCAGATTAAACCCGAAGCCTTCTTCACGCGAATCCATTTCTCCGAGACTGTCGGAAAGCTTGACGACAGCACAGAGTTCATGAGGTGGCTTCAGTATGTACTTAAGTACAGAAACAAAATGGGAGAAACCTCGTTCTCA…		PcRxLR287_Predicted_P._capsici_RxLR_PHYCAscaffold_46_f_117376_117951_1	RXLR	576	ATGTGGCTCGCCCGTAAATGCGTCAAAGAAGTCGGCACCTTCAGCTTCGTCTTCCTGCTCGTCAAGGTATTTTTCTTTCTTCTCACGTTGCTGACGAATGTATTCCTCGCTTGCCTCTGTGGTAGCGTTCGCGTCGTTAGTGCTCTCGCCTTCCTCACCTCCAGACTGCTCCGCCAAGTCGTTCTCTTTGCTGTTCTCTTCATCGTCGTGCTCTTCTTCGACAACGTGACCAAGTGCCTCCATACGCAATCGACGGTCATCATCATCCTGGTCAGCATATTTCTTCTTCATCTTTTTCATCTTGCCCTTCTTACCACGAACACTCTTCTTCTGCTGTGGTGGCTGAGCTGGGGCCTTGTCTTTCCCCTTCGATCGCTTCTGCTGATCAGTGGGTTGTCC…
PITG_13125	RXLR	secreted RxLR effector peptide, putative	660	ATGGGTCCGCAATGTGTTATGGCAGTGCTTGTGCTACTTATCTTCGCATTGCAAAGCAATACTGGCTTCGGGCAAACCGACTTCGTTCTCCCCAACAAAAGGATTACAACTCACGAAGATGCAGCTGAGGCTATATCGCGCAGATATTTGAGGTCCACTTCAGCACAGACGAGTAAAGCGAGCACTGGCGCTCAGAGCGAAGAGGAGAGGGCTCAAGCCAAAAGAATGTCGGCGTTTACGGAGAAACTGGCGTACAAGTTGGCGCTATCATTGAAGATGAATCCGGAAATTTTCTTCACGGGAATCCGTTTTTCCGAGACTGTCGGGAAGCTTAATCACAGCCCAGAGTTCATGGACTGGCTCCGGTACGTACTGAAGCTCAGAAGAAAAATGGGAGAA…		PcRxLR288_Predicted_P._capsici_RxLR_PHYCAscaffold_46_f_30610_30885_1	RXLR	276	ATGGGTCTCCTTCAGAGGACGAGGACGGTGACGAGGGGTCTGACAGTGGCTCTGAGTCTGATGGCCACACGCGTAGACGTTCCAAGCGTTCTCGCAGCCAGAGCAGTTCGGACACAGATGCTCCAGCCCCTCCACCCAAGAAGAGCAAGGCTTACAAGAGAGCTTCGTCAGGGTATCAACGTCAGCAGACTACTCGTCGCCAGGTTACCAAGAATCCGTCTTCGGGGTCATCTTCGCGCCGTCGCTATCTGGCGTACAAGGCATATGGTTCCCTGA
PITG_13292T0	NON-RXLR	protease inhibitor Epi9	243	ATGAACGCGAACACGTTGGTGGTCTTTGCGGTTGTAGCTCTGCTCCAGTTGACTAGTGCGTCGGCTAGGCTGGGAGAGGCACAGATCTACACTGGAGACAAGTGCCCGACGCGATGCACGCGCGACTATAGACCGATATGCGGCTCGGACGGTATCACCTACGCGAACAAGTGCCTATTCAAGGTCGGGCAATGCTTGGATCCGTCCCTTAAGAAGTTCCACAAGGGCAAATGCAAACAATGA		PcRxLR289_Predicted_P._capsici_RxLR_PHYCAscaffold_46_f_402827_403273_2	RXLR	447	ATGCGTCTCTCTCAAGCTCTGGTGATCGCCGCAGCGACTTTGCTTCTCGCAAGCGACACGGTTGCTGTTGCCACTTCCAACCAGGCCAAGATCTCCAAGATGGTGCAGAGCACCCCGAGCCAGCGACTTCTGAGGGGCAACAAGTACCCCATCTATGAGGAAGAAGACGAGTCCGAGGACTCGGTGGACCTCGAGGAACGTGGTTTCGCTACTCCTGACGAAGAGGAGTTGGAAGAACGCAGCCCTTTGTCCATCTCTCAAGTAAAGAAGCTTGAAGGGTATGCACGACGTTGGCACACTACTTGGGAGAAGGTCGCTTTGGGTCGGTCATCAATCTCGGAAGACAAGGTCCAAGCGTTGCTTGCCCTGCGCAACGCGTACATCAGTGGCGTCAAGAGC…
PITG_13306	RXLR	secreted RxLR effector peptide, putative	300	ATGCACCTATCGTACGTCGTGCTCGTAGCTATTGTGGCACTCTCCGCTAGCACTGAGGTCACACGTACCGCCCTCGCAAACTCAGTCCAGACCAAGACATCCACCATCTCGCTGTACAGCCCCACCACCGAAAGTTACAGATTCCTACGAGCTCGCAAAAATGAAGACGCATCAGATGAAGAGCGTGGTATATCAAACGTAGCGAGAATCAAGGAGAAAATCTTCAAGCTTAAAATGAAGATCGCGATGCCAAGTATCAAAAAGGTTTTGGCAGGCGTAGTGGGAGACCTATTCAAGTGA		PcRxLR290_Predicted_P._capsici_RxLR_PHYCAscaffold_46_f_448771_449034_1	RXLR	264	ATGTTATTCAGAATGACGCGGCGCCTAGCAATGTCGACGACGCTACCCAGACGGATGTGGCTTCTAGCAACGCCAACGACGTCACTCAGACTGATGTCGCTTCCAGCAACCAGAACGACCTTCCGTACACGAATGTGGTCCTTGACTGTGGCTCATCGTCGGGTGCTTCGCAGCCGTCCAGCGTGGCCTCCAGCAACGCGAACGATGCCACTCAGACCGACGTGCCCTCCAGCAACGCTGACGATGTTACTCAGAATGACGTGA
PITG_13452	RXLR	secreted RxLR effector peptide, putative	294	ATGCGCCTTAGTTACATCCTCGTAGTGGTGATTGCAGTCACTCTACAGGCCTGCGTCTGTGCTATCCCCGTCATAAAAGAAGCCAACCAGGTCATGCTCGCTAATGGACCACTACCTAGCATCGTCAATACGGAGGGTGGGCGACTTTTGCGTGGCGTCAAGAAGCGTACAGCGGAGAGAGAAGTGCAGGAAGAGAGGATGTCTGGCGCGAAACTCAGCGAAAAGGGGAAACAATTCTTAAAATGGTTTTTTCGTGGCAGCGATACACGCGTTAAAGGCAGAAGCTGGAGATAA		PcRxLR291_Predicted_P._capsici_RxLR_PHYCAscaffold_46_f_449488_449733_1	RXLR	246	ATGCAGCTTCGCAGCCGTCCAGCGTGGCCTCTAGCAACGCTAACGACCTTCCCTACACGAACGTCGTCGACCGCAGTTCTTCGTCCGGAAGCAACGCTGACCAAGTCGAGGTTCCTACTGTGGGTTCCACGTCTGCTTCGGCCTCAGCGAGCGGTAACACTCCCATCCGGATCAACGAGGAAACCCCCGTCCAGTCCAACGAAGACAGTCCGATGCAGATGTACGAGGACACCCCTTACCAGATGA
PITG_13473	NON-RXLR	Major Facilitator Superfamily (MFS)	1407	ATGAGCAAGTCTGTGCCTGCTTCCCCCGTGGATCTCGCCTACGCAGAGTCGAAGACCCCCGAGATCCACAACACGACACTTGATCCGCAAGATATCGAGACTCGACTGCGAGTCCAGCCCTCCTACATCTTGTACACGAGCGCCCTGCTTGCCTTTGTGCTACCTCTTCAGTACGGTTGGTCGACCTCTCAACTCAACCTGCACAAGTTCAACAATGTCGAGGACTGCAACGCTCGACCGGTTGCCGAGGGCACGTGCATCATGTTCCCAGGCCACACCAAGTTTCAGTGGACAATCGTCGTGAACGCATGGATTTTTGGAGGTATGATCGGTGCCTTGTTCGTCGGTAAGTTCGCCGACCGGTTCGGTCGCAAGCAGGTGCTGATCTACAACTGTGGG…		PcRxLR292_Predicted_P._capsici_RxLR_PHYCAscaffold_46_r_177842_177441_5	RXLR	402	ATGCGTCTTGCTCACCTTTTCGTGGTACTCGCTGCAACTTTCCTGGTCTCCAGCGGAGCTCTTGCTGCCACCAACACCGACTCTGTCATCAAGACCGACTCGTACGTTAAAGGCAGCAAACCCGCTACCCACCGCGCCCTGAGGACCTACAAGGCTGATTTCGAGGACGATGACGACGATGACGACGATGATGAAGAGGAACGCGGGATCAAAGACATTCCCCTCGAACGACTGCAGTCACTGGGCAGAAAAGTGGGTGTGAGTGCTGACGATGTTCTGTCTGATGCTGCCGGAGTGATGCGTACTATGTCCGAGTCGCAAATAAAGCAATGGACAAAGGGACTCAATAAGCTGAAGCAGTTGTACAAGAAGGCGAAGTCTCCCCGTATCTCGGACTAT…
PITG_13481	RXLR	secreted RxLR effector peptide, putative	423	ATGACCCTTGTGGTTCTTGCGACCGTCCTCCTTTTAAGTGGCACAGCAGTGTCTAATGCCGATCGGGCCAGTGTGCTGAACGTGGACGCTGTTCACTCCTCGAATATTCTCACTGCCGAGGAAAAGAGATTTCTTCGAAGTCACCAGACGACGGATGACGAAGGCGAAAATAACGAGCACGTCGGGGAAGAGAGGGCTGGTGGGGCTAATTTGCTCGCTGGGCTGAAGCTGCAGAAAATGGGGCGCGATACATCTTACCGCGATAAGGTGTTCCAGCGTTGGAAAAACTATGGGAAATCCGTGGAAGATGTATCAGACCATGTGCCATCATCTCTCACACAAGCGTTCGAAATATACTTGAGAATGCGAAAGAATACGGGGAAGGTGTACACTCGTCCC…		PcRxLR293_Predicted_P._capsici_RxLR_PHYCAscaffold_46_r_238649_238155_5	RXLR	495	ATGCGTTCAAGTTTCGTTCTTCTTGTAGCCGTCGTCGCTCTTCTCTTCAGAATCGACGCGGCTTCCGGGTCTTCCATGAAGCTACGGAGCGGCCAGAACCTGATCCCATCGACGGAGACAAGAGAAACTGAACAGATAGGTCGAGTTCTTCGAGGTGAAGCGGAGAGCGACCCAGAGAGCGAAGAGAGGGGCATCACGGATCTCGCCAAGTTATTGGGCACCAAGAGCAAGACCATGTTCGATAACAATGCGCTGGCGACGATCGTGCGGCTCAAGTCCCAGTTCGCTACGGCGGATGACGCGGTGCAAGCTTTCATGACGCGGAATATCAACCCAGATGCAGTCTACAAGTGGCTCAAACTCTACAAGGCGAATAACCAGGTCGTTAAGAAAACCGGA…
PITG_13503	RXLR	secreted RxLR effector peptide, putative	753	ATGGGTTTTTACGGCGTCGCCACACTGGTCACCGCTGCTATTTTGGCGAGTACTTCTACGTTGGCTGTAGTGGACCCGAACACACCGGACTTCCTGACTTTGTATCAGTCGTCAGCTGCTGTCGAAGGCAACGCCCCCATTCCTAGGCTTCTGAGAAGTGCTATCCAAGTGGACAATGGTGAGGAGAGAGCAGCCTGGATCGAGCAGTTTAAAAACTTGTTCAAGTCGGACGATGCAATTGTAAAGGGATTGATGAGCAAGTCGGAAACCCCTTACGATGTCGAGCGAATCCCGTATTTATTTGGAACACATATGCCTTATATGCGGGGTAAGACGGTAGGCCTTAACAAAGTCGACAATAACGCTCTTTCTGACGCCAAGTTTCGAAGTTGGTTCAAG…		PcRxLR294_Predicted_P._capsici_RxLR_PHYCAscaffold_46_r_512842_512318_6	RXLR	525	ATGGCGACCGACAAGCAGAAGAATGCGCTGGCTGTAGCTGCATGCGCTGCGGCCCTCGCTGGTCTGGCGCTATGGGCGCACAACAAGCAGCAGCAGCGCACGCGTCTGTTGCGTAAACAGTTGACGCATCTGCGCTTCGACCTGAGCGTGGAGGAGATTGAGGCCGAGACGCAGCGGATCCTCAAGAAGATGAAGCAGGTGGACGACGAGATCGCGGCCTTGGCGCCCTCTGCCGTGACGTTTGAGAACACAGCGCAGAAGCTCATCGACTTGGACCACGAGATGCTCAGCCGCGTGACCAACGTGACGTTCCTGGGCCAAGTGGCGAAGGACAAGGAGACGCGCGACGCCTGCACCAAGGCGGATGAAGCCATTGAGGACTTCTCCGTACAGCGCAGT…
PITG_13507	RXLR	secreted RxLR effector peptide, putative	861	ATGGGTTTCTACGGCGTCGCCACACTGGTCACCGCTGCAATTTTGGCGAGTACTTCTACCTTGGCTGTAGTGGACCCGAACACAGCAGATTTCTTGCCTTTGTATCAGACGTCGGCTGCTGTCGAGGGCAACGCCCCCACGCATAGGCTTCTGAGAAGTTATATCCAAGTGGACGATGGCGAGGAGAGAGCAGCCTTGCCCGAGCAGCTTAAAAACTTGTTCAAGTGGGACGATGCAATTGTAAAGGGATTGACGAGCAAGTCGGAACCCCCTTACGAGGCTCTTGTTTCGTTAGGCCTTAGCAAAGTCAACAATAACGCCCTTTCTGACGCCAAGTTTAAAAGTTGGTTCAAGTACGTTGAAAAGACCAACAAGCACGACTGGGAAATCGAAGCGATT…		PcRxLR295_Predicted_P._capsici_RxLR_PHYCAscaffold_46_r_58982_58539_5	RXLR	444	ATGCGTCTCTCTCAAGTTCTGGTGATCGCCGTGGCGTCCTTCGTTTTCGCAAGCGACACGGTTGCTGTTGCCACGTCCAACCAGGCCAAGATCTCCAAGATGGAGCAGAGCCCGAGCCAGCGACTTCTGAGGAGCAACCATTACCCCGTCAAGGAGGAAGAAGACGAGTCTGAGGACTCCGTGGACTTCGAGGAACGTGGTTTCACTACTCCTGACGAAGAGGACTTGGAAGAACGCAGCCCTTTGTCCAGCGCTACAGTGAAGAAGCTTGAAAATATTGCTAAAGGTTGGGGAACTACTTATTCGAGCGTAGCTATGGGTACGTCATCAGTCTCGCAAACCAAGGCCAAAGCGTTGCTTGCCTTGCGTGACGCGTACATCAGTGGCATCAAGAGCGAA…
PITG_13509	RXLR	secreted RxLR effector peptide, putative	660	ATGGGTTTCTACGGCGTCGCCACACTGGTCACCGTTGCTGTTTTGGCGAGTTCTTCTACCTTGGCTGTAGTGGACCCGAACACACCGGACTTCTTGCCTTTGTATCAGACGTCGGCTGCTGTCGAAGGCAACGCCCCCACTCCTAGGCTCCTGAGAGGTATTATCCAAGCGGACGATGGCGAGGAGTGGGCGGCCTTGCTCGACCAGCTTAAAAATTTGCTCAAGTGGGACGATGCGATTGTAAAGGGATTGACGAGCAAGTCAGAAACCCCTTATGGGGCTCTTGTTTCGCTAGGCCTTAGCAAAGTCGACAATAACGCTCTTTCTGACGCCAAGTTTGGAAGTTGGTTCAAGTACGTTACCAAGACCAACAAGCACGACTGGGAAACCGCCACGATT…		PcRxLR298_Predicted_P._capsici_RxLR_PHYCAscaffold_475_r_1990_1643_5	RXLR	348	ATGCGCCTCTCCTTCGTTGTTCTACTGGTTGCCACCATCTCCAGCCTCGTCGCCACCAGCCACGCGCTTCCCCATGAGCAGTCCACAGTGTTGAATGTTGCAGCAACAAACCCCGATCAGTCCGTCACTGAGGGACAAACCAGCGAAAAACGATTCCTGCGAAGTGCCAGTCTTGGCAGCCAGTTGCTGAGGAGTGAGACTTTCAAGAAATCCAAGTTCAAGGATTTACTCGATGAAAACGTCTCCTCCTTCACTTTCTTCGTCGACATGCTAAAAGGCAAGAAGAAATACCGGGGCATCTACAATGAGTATGCGGCATACCGCAAGGCTCACAATGCATACCCGTAA
PITG_13538	RXLR	secreted RxLR effector peptide, putative	480	ATGTTAGCAGTACTCATGCTCCGCTGTACCCTCCTTCTTGTAGCTCTCGCTTTCTTCACTAACATGGTCACTAGCTCAGAGGCTACGGATGTCAAAATGCTGAGCGACAAATTCGATCTGCTTGTTACCGCTTCTGCTGATAATACTGGTAGTACCACGGCGAAGAGAGTGTTAAGGCAAGCCGTCAAAACATCTCAGAAGAGCGCCAACTATCCCAGCTACGAATCGGAGTCTGTTGCAGCGGAAGAACGAGGATGGTTTACCAAAGTTTTCGGTAGAATCGAAGATGCTTCGGAGTCAACCTTTGAAAAACTTTTGGGCAACAGTAAAGCGAAACTGAAAGCGTTCGAGAAACTGGAAAAAAAATACCGCGACGGAAGGCAGGGATATGTGGGTTTC…		PcRxLR299_Predicted_P._capsici_RxLR_PHYCAscaffold_47_f_45739_46434_1	RXLR	696	ATGGAGCACCATGAGCTCCTGGTTGCTGCCTCTACAGCTGCCGCTGCACAAACTGCTGTCATGACCCAACGAGCACCTCCGGAGAATATTCTAACGCTCCACAACATCGGCTTTGACACGATGCTCGCTAAAGACGACTATGACGCTTGGTTTCGTCGTCATCTTCGCTGTATCTGCATCCAAGCGTCATTTCGAGCCATCTGCTTCATTCTCCGTGGCGTTCTACAAGGTTACACTGTGGACGCATACAACAAACTACATAATTTTGAGAAGAAGGTCTCTATACTGCTACATTTACTGGCAACTGGAAAGGGCTACAGAGGCACTGGGCTTGCGCTGGGCGTGTCACCCTCTTGGGTAAGTGAAGTGATCGGTCTGCTGTGCAAGGAGATTCGGAAG…
PITG_13543	RXLR	secreted RxLR effector peptide, putative	522	ATGTTTTCGATTTCCTGGCTCCGCTGTACACTCCGTCTGGTAGCTTTCACTTTCTTCACCAACGTGGTCACTATCTCAACAGCTATGGAGGTCAAGACTAGGAGCGGAAACTCCGATCTGCTTGTTACCTCTTCTGCTGACAATATTGATAGCAGTAACACGGCGAAGAGATCATTGAGGCAAGTTGCCAAGGCATCTCAAGAGAGCGTCGACTATCTCAGTAGCAAATCGAAGTATGTTGCAGCGGAAGAGCGAGGATGGCTTACCAAGCTTTTCGGTGAGAAAATCCACCTTGAGAGAGCTTCAGAGGCAGCATATACAACGCTTTTAGACGACGCAGCAGCAAAAATGAAGATTTTTTTAAGATTTCGGGAATTGGTACGATCTCAAACACTGAAA…		PcRxLR300_Predicted_P._capsici_RxLR_PHYCAscaffold_47_r_267303_266962_5	RXLR	342	ATGCGTCTTTCTCACTTCTTCGTGGTGGTCGCCGCTGCCTTCCTGGCCACTGGCGCGCTCGCCGACACCAACGTGGCGTTGGTCAACGAACCCAGCCACCGTAACCTGAGGAAACACCACCACACGATCGAAGATGAAGAACGCGGAATCAAAGACATCCCTCTCGAGCGACTGCACTCCCTGGGTAGAAGGGTCGGTGTAAATGCTGACGACGTTCTAAATGATGCTGCTGCTGCCATGAGCGCTATGACCAAGACCCAACAAAAGAATTGGATGGCTGGACTCAGCAAGCTCTTGAAGGCTTACAAGAAGGCCAAGGCCCCCCGCATCACGTACGACTAG
PITG_13550	RXLR	secreted RxLR effector peptide, putative	369	ATGCGCCTCGCCTACTTCCTTGCTGCGGTTATCGCGACGACTCTCCATGTTAGCAGCTCCGCACTTCTTACCGAAAAGAGGCCCAATCAGCTTACCCTCGAGAATGTGAAATCACCTGGTGTTGTTGAAACAACCAACCCGGATGGCGAACGGCTTTTGCGTCGGGTTAGCAATGCTGATGCAGACGAAGCCAAGGTGGATAAAGAAGAGAGATCCTTGAAAAATTGGCTGAGCAAACAGGTTCCGTTTACAAAGGGCTGGAAACAGGCAAGAGAGACTGAAAAGGTGAAGAAGGCGGCAAAAGCAAAACAGAAACGGCTTAACAAAATGAGACACGCGCAGGGTAAGCCGGAGATCTATAGGGCGTAA		PcRxLR301_Predicted_P._capsici_RxLR_PHYCAscaffold_47_r_344548_344207_4	RXLR	342	ATGCGTTTGGCCTTCGCTCTTCTCGTTCTTGGAGCGGTTCTGCTCTCCATCTCCAGCGTAACTGCGTCTACCCAAGCAGACAAGGAGGACGATGTCGTTCCAAGTGGCGAAGACACCAGGTTCTTGAGAGGTCTCGAGACAACCGACAGCGAAGAGCGATGGGGGATCAGAGACCTATTCGGCAGGAAGAAGTTCGAGCAAATGTTGCTCAACAACTGGGACGAACTGAATAAGTTCAAGGTAGACACGGTCATCTCCAAACTGAAGGGCACCAAGTACGGTGCGGAACTTCTGACCTACCTCAACTCGCGACCAAAAGCCGTCCGCGCGGCAGCCAAATGA
PITG_13567	NON-RXLR	endo-1,3(4)-beta-glucanase, putative	2700	ATGAAGCTGACACAATGGGTGCGCGTCGCAGCAGTGATCGCCACGGCGACTGCATCGGCTGTCGCATTTGACCTTTCGCTGCTCGACGACGATACCAACTATCGCAAGGGCAGGTTGCATGCCCCACAAGAAATTGAAGAGGAGCGTGCGGCTTCAGCTGGAGGATCGCTAACTCAGACATCGGTGGACGCTGCTACTAGCACCTCAGCATCTACGTCTACCAGCTTCTCATCATCTGGGCCCGACGGCACTCTTGCCGGTTCTGCTTTAAGTTTCACCTCAAATTCTGCTGCTACCTCTTCCGATTCCGGCTCGGACGCTGGTCTTTCAAGCTCCAGTTTGGCTGCCGCACTCTCGAATTCTGGGTCGGACACAAGCCTTCCAAACTCCGGTTCGGAT…		PcRxLR302_Predicted_P._capsici_RxLR_PHYCAscaffold_47_r_398820_398509_5	RXLR	312	ATGTTCTCGATGGTGTTTGCTTTGATTATGGTGGCGTTTGGCGAGACACTCAAGTACGTTTACCGTCGTCGCGATCGCGGCAAACTGGCCAAGGCTGCTGAAGAGAACTACGCAGGCATGGTGGAGGAGATCCGCACCTTGCGCAACCATATCGAGACTCTCGAAAGCAAGTGGGAAACGGAAATGCAGCAGCTACGCATTCGTGTGGGCAACGAACCTGCTGCTGTTCTCTCGCCAGATGGCCACTCGACCCTCACGTCTTCGTCGTCGTCTGGATCGAGTGAGGAACGCTCGATGAGAATGCCGCATTAG
PITG_13612	RXLR	secreted RxLR effector peptide, putative	420	ATGCGCTCATCCTTCCTCATTCTGGCCATCGCGGTGAATTTCCTGGCTGCCAGTGACGCGTCGTCGATGACCACAGACTCCAGCTACGTCACCGAAGTTAGTTCGTCTACCAGTCGGAGTCAACGCCAACTGAGAGCTCACCCCTTGGCCGTTGAAAACAGCGGAGATGAGGAAAGAAGTCTGAACAAGAAAACAATGATGGACATGATGGAGAGCTTAACCACCAAAGAGAAGCTTGCCAGTGATCTGCGTATTGCAGATAAGATCGACGATTTTACCAGACACAACAAGCCAGACATGAATGAGTTCATGCGTACCCCCGAGTACGTCAAGTACATTGGATACGTCAACTTCTTGAATGATATGGCGAAGAAGGAAGAGTACGCACGAATCGTCCAG…		PcRxLR303_Predicted_P._capsici_RxLR_PHYCAscaffold_48_f_202793_203122_2	RXLR	330	ATGTGGTTATTGTGGGCTACGCGCGTAGCCCCAAGAATGGCGCCGACTTCCGCGCGCAGATCGCGCCCTGGATCAAGCCCAAGACGCCTGAGGCTGAAGCCCGCAAGGAGGCCTTTTTGGCCAAGTGTATCTACCGCAGCGGTAACTACGACTCGGCTGAGGACGTGGGCAAGGTCAGCAAGGAGATGGAGGCGCTTGAAGAGGCCCAGGGCTCGCCTGTGGCTACCGCCTCTTCTACTTTGCCATCCCCCCTACGGTCTTTGTGCCCATCGGCACAAGCATCAAGAAGGCGGCACTTACCACGCGTGGGTGGAACCGCCTCATTGTTGA
PITG_13628	RXLR	secreted RxLR effector peptide, putative	726	ATGCTTCGTCAAGCTCGTCCGTTGGTGGTGTTGATCGCTGTGACTTTCTTGGTTGCCAGTGAAGTATTCTCCATGGCTCTAGCCTCCGACCAGAATTCGAACGTTGCATCGATCACGAGCCAAGTCCAGCGGCTTCTGCGGACTCATCACGCTACCATAAAAGTCAACGCTGACTCTGAAGAAAGATTCCTGACAGAACCCCCGCTGACGACGGATGAAATGATGGCGATGATGAAGGCAGGGAAGTCTAAAAATGCGTACGCTTTCGAGCTGGGTATTGCTGGACAAATGGCCGATTTCATCAACAGCGGGCTACCAGATATAGAAACGTTCAAGAAGACTCCGGAGTTCCAGAAGTACGAATTCTACATGAACTTCTTGAACGATATGCGGAAGGAC…		PcRxLR304_Predicted_P._capsici_RxLR_PHYCAscaffold_48_f_231633_231902_3	RXLR	270	ATGGGTTTACGGAGTTTCTGCTGGTTTTTCGCGTCTGCTGCCGCTTTTCTCCGCAGCACATTGTCCAGATACACGTCGACGTCCGTCACGCGCTTCAGCATGTCCAGAGAGAGCGACTTCATGCTGTTGTCCTTCGTCTCCCGTCTACTGAGAGAACTATTCTCCCGTGTCTTTGAATTCTCCAGCAATTCCTCCAACGCCTGCTTCCGATTCTCGTCACTGAACTTCTCCTTGGTTAAACGGAACATTTTCTCCGCAACTTCTCGTTGA
PITG_13661	NON-RXLR	conserved hypothetical protein	1053	ATGATCTTCACTTCACTTGGATACATCAAGTTCACGTCTGGTCAATTGAGCAGCGGATCTGCCATCTACACCACCATCGCCTGCTACTCCGCCATGCTCTGCGGTCTCTACTACGTCATTCCGGTTGGCGTGCTCAAGCTGACCTCCAGCGCCCCCAGGGTGCTGTACCAGCGCATCGTTGATGCTGCTTTGGCGATCGCGCTCCTGGTCGCCGGTATCGTGCACGCAAAGTCCGACGCAGTTAAGGACTGCTCGTCGTACAGCACCATGTTCGAGACTTACCACGGCTCGGCACTTTTCCGCTGTGGCAACATGACCACTGCCATTGTCTTGACGTTTGTAACGTGTGGACTGTTCCTGGTGACGCTGGTGTGGAGCTTCGTGCGTGACACGTGGAAG…		PcRxLR305_Predicted_P._capsici_RxLR_PHYCAscaffold_48_f_351637_351873_1	RXLR	237	ATGGCCAACGTTTTCGGTTTGACGAAGACGCTTAAGAACAGCTTCAGCCTTCTCCTTGCCCTTCTGCTGGTACGTCCAACGAGGACTCTCCGGCACGAAGAAGATGCCACAAAGCACGATTACAGGAGGGATCATAGCCACCGCGTTACTGATACGCCAGCCCTTGTCGTGGTCCTCCACCAAGATGTTGACAAGGTTGGCGAGCCATTGGCCGAACGTAACGGGCAACACCATTAA
PITG_13849T0	NON-RXLR	GDP-mannose transporter, putative	1020	ATGTCGCCTGCAAAAGGTCACGCAGCGGGCTCGCTGGTGCTGTCCATCGTGTCGTGCCTCGTGTACAGCGTCATGTCTAATGTGATGGTGCTGACGAACCGCTATCTGCTGGGTAAGAAGTACTATGGCTTCGATGAAAAGTTCTTCGTGGTGGCTGTGCAGGCTGGTGTGGCCATTCTAGTACTGGAGCTTGCGAAGATGCAGAAGCTGATCTCGTACGACCCATACGACAGTGCAATCGCGCGGAAGTGGGCACCGGTGACCTTCTTCTTCGTGGCCATGCTGTACACGAGCATGCAGGCGACGGCGGGACTCCCTATCCACATTGTCACAGTGTTTAAGAACGTCACCAATATCATTATTGTCTTTGGCGAGTGGCGTTTCTTCGGCGAGCGTGTA…		PcRxLR306_Predicted_P._capsici_RxLR_PHYCAscaffold_48_f_407380_407637_1	RXLR	258	ATGGGTGTCGCGCTCGTTTGCTTCTCCACGTTCCACCTGTATCTGGTTTCCAGTAACGTCACCACGAACGAATTTTTCAAGCGCAGGAATCTTCGATCACAAAAATCCGTCTTAAAGAACGGAAAGTGCTGCACAACTCAGCACAAGTATGGTCTTGACTCACTGATGTCCAACTGGCGTGAAGTTCGGAACCCACGCTACAAGGCGAAGTTTTTTGCTGTAAAGATGGCCAATTCCAGACGAACAGGAGTAAAATAA
PITG_13917	NON-RXLR	lipid-A-disaccharide synthase, putative	1143	ATGTGTAAAGCTGGCGACTTTGATTCGCTCTTCCCCATGCAGGAGCTCTCCGTCATGGGGCTTCTGGAAGTGGTGCCGCACATTTGGCGGTTCCAGCGACGGATTCAAGACACACTGCGTGATATCGAGACATTTAACCCGGACTTAATACTGACCATTGACTCCAAAGGGTTCACGTTTCGGGTGTTAAAAGCACTACAAGTGAGAGAGCAGAACGGATCTGGTAAACGCATCAAGAAGGTACACTACGTCGCTCCATCCGTTTGGGCTTACAAACACCGCGGCAAACGGGATTTTACCGAGTTAAAGCAGCTTCTGGATGCTATGTTCACGATTTTACCCTTCGAGGAAGACATCTTTAACCCGACGGAGGAGAACCAGAGCTTGGAGAACGACGGT…		PcRxLR307_Predicted_P._capsici_RxLR_PHYCAscaffold_48_r_139403_139131_4	RXLR	273	ATGGTAAAGCAGCCATTTTTAATCTTGGTATGTCTTGATCTCGGTTTCTGCAGGGTGATCCCGGTCTGGAGTGCCGACGCGCCTGCAGTAACCAATGGCAGCGTTGCCCGATCTCTGCGGGCCGCACACCTTGAACTGCCGCTGCACTGGTTGCTCTCCGAGCCGCGTACGCTCGCACATTGCGCTTTTTGCGCGCTCCAGAGCACCCCAGCTGTCCTTGCTAAGCTGGAGAGGTCGCAGACCTGGAACCGATGGCCGTTCTCGAGAAAATGA
PITG_13930	RXLR	avr2 family secreted RxLR effector peptide, putative	345	ATGCGGCTCACATGCATCCTCGCAGTGTTAATCGCGGTCACTTTTCATGCCACTGCCAATGCACTTCCTGCAGATGCGGGTAAAGTCATTCATGAAAACGGTGCTGACACTCGTATTCCGACCCACGTGCATGACCAGCGCTTACTGCGTCGTGTCAGAAATGACGAAGGTGAGCTCACGGAAGAAAGAACCGGAGGCTTACTGGATAAGATAAAGTCTGTGGTGAAGAAAATCACACCCGAAAAGGCCGTGACAAAGTTTAAGGAGAAGGACATTACGAATCCCGAATGGTTGAAGATCATAAAACACAAGGTTCGTGAAGCAAAGGGACAGGGGTACAAATAG		PcRxLR308_Predicted_P._capsici_RxLR_PHYCAscaffold_48_r_249438_249187_6	RXLR	252	ATGTCACAGGCTCATGCACGCAGCCTAACTTGGTCAGCATTGTTTTATTCGATGCTTTCCAGTAACATCGGGCGGGTTCTACTAGAAACGCTGCCGATAACAGAGGTCAAAATGGCAAAACGACTTATCCTCAGAGCTTTGAGGCAACTGAAGCAGGAGGTGCTCTTAACGGCAGTTCAGCAGGCAAAGACTTCAACAGTATCAGGACTCCTATGGCCTTCCAGAAAACAGTCAGCTATAGCAACAGGATAG
PITG_13936	RXLR	avr2 family secreted RxLR effector peptide, putative	291	ATGCGTCTCACATGCATGCTCGCAGTGCTCATCGTGGCCACTTTCCACGCCACTGGCGATGCGCTTTCTGCGGTTGCGATCAATGCTATCAATGATAATGGTGTTGACATGAGCATTCCAGCCCACGTGCATGGCCAGCGTTTACTGCGTCGTGTCGGAAACGATGAAGATGAGATTATGAAAGAGAGAACCGGAGGCTTCATGGATAAGCTAAAGAGTGTGGCGGAGAAAATCAAGCCCTCGAAGGCCGTGGAAAAAGTTAAGGAGATGGTCGTCACGAAACCCGAATAA		PcRxLR309_Predicted_P._capsici_RxLR_PHYCAscaffold_48_r_70834_69794_5	RXLR	1041	ATGCGTGCGCTCTGTTTTATTTTCTCGGTCCTGCTCCTTCTATTGGAGATTGATGCCAGCTCAGTGTTCAACTCCGGCGCCGCTGTGACGCATCCACACTTGGAACTGACACAGGTGACAACTCCAACAAGACTATTGCGAACTTCCCACGAAGAAGAGAATGACGAGAGGGCTGGGGCGTCCGTTTTGGATGGTATTGTCGCCAAGGCGATGCAGTTGATAAACAAAAACCCGGAGGACGTTTTCAAGAAATTAAAGCTGGCGAACACTAATCTCCAGAACAACGCAGTGTTCGAACAGTGGCTTCAATACGTGTACAAGTTCCGAGCAGCAAAAGGAGAGGACAAATTCAACAACCACCGATTGTTTAATTTGTTACGGAAATCCCAAAACCATCCG…
PITG_13940	RXLR	avr2 family secreted RxLR effector peptide, putative	345	ATGCGCCTCACGTGCATCCTTGCCGTGCTAGTCGCGGTCACTTTCCACGCCACTGGTAATGTGAATTTTGCGGTTGCGGGCAAGGCTTCGAATGAATATGGTGTTGATATGATCATCACGACCGACGTGCATGACCCGCGTTTACTGCGTCGTGTCGGAAACGACGAAGGCGAGATCGTGGAAGAGAGAACCAAAGGCTTCAAAGAAAAATTGAAAGCTGTACTGGAAAAAATCACGCCCAAGAAAAGCTTGGACAAACTCAAGGAGACTGTCGTAACAACACTCGATTGGGTGAGGATTGTAAAGCACAAGACCGATGAGGCAAAGCGACTGGGTTTCAAATAG		PcRxLR310_Predicted_P._capsici_RxLR_PHYCAscaffold_494_f_727_1560_1	RXLR	834	ATGCGCCTCCTTTATTTGGCAGGTGTGGCTATCCTTGCCTTCGCAGCCGACGCCAAAGTACTCGTTTCCGATGATTCCGTCAACAACCGAGCTCAGGCTGCAAGCGCTAGCGTCGTATCAACCACGAGGCTATTACGAACGAGAAGTGTTATCGACGAGGAGAGAGCTGGAGGGATCTCTGCATCTGCGTCTGACAAGCTCGCAAAACTCTTCAAGTCTTCGAAAGTGACAGACGAACAACTTCAAAAGTGGCTCAACAACGGGAAAACTGCGGAAAGTGTCTTTTATCGCATGAATCTCGAGAACACTCTCTATACGAGGGTATTTGAAAGCCCTCAGTTCCCCAGGTGGCTTCAATACGCTGATGACTTGAGTGCCTCTGGGAAGGGAGCATCCGCC…
PITG_13956	RXLR	avr2 family secreted RxLR effector peptide, putative	345	ATGCGCCTCACATGCATCCTTGCAGTGCTAGTCGCGGTCACTTTCCACGCCACTGGTAATGCCAATTCTGCGGTTGCGGGCAAGGCTTCGAATGAATATGGTGTTGACATGATCACCACGACCGACGTGCAGGACCCGCGTTTACTGCGTCGTGTCGGAAACGACGAAGGCGGGATCGTGGAAGAGAGAGCCAAAGGCTTCAAAGAAAAATTGAAAGCTGTAGTGGAAAAAATCACGCCCAAGAAAAGCTTGGAAAAACTAAAGGAGACTGTCATATCAACACCCGATTGGGCGAAGATTGTAAAGCACAAGACCGATGAGGCAATGAGACTGGGTTATAAATAA		PcRxLR311_Predicted_P._capsici_RxLR_PHYCAscaffold_49_r_352718_352422_6	RXLR	297	ATGAGAGCCACAAGTGGTGTATGGTTCTGGGTATCGTCTTCCTCGTGCTCACAGTTATTGTGTGCTTCGTCATGTACTTCAAGTGCCCCCAGGAGCCTCAGAGTGGCGAGAACTTCACGGCTCCGTTCGTGCCGTTCCTCCCCACTATCGCTATTCTGGCCGACTTCTACTTGGCTGCTCAGATCAGCTACACGGGCATTTACACGAGTTGCGCGTGGTTGGCGGCCAGTGTCATCTTCTACTTCTGCTACGGATACAAGCACTCGGCAGGTCGCACGGGTTGGAGTGCATTACTGA
PITG_13959	RXLR	secreted RxLR effector peptide, putative	390	ATGACCCTTGTGGTTCTTGCGACCGGCCTCCTTGCAAGTGGCACAGCAGTGTCAAATGCCGATCAGGCCAGTGAGTTGAACGTGGATGTTCACTCCTCAAATGTTCTCGCTACCGAGGACACGAGATTTCTTCGAAGTCACCAGATAACGGATGACAAGGTCGAAATTAACGAACACGGCGAGGAAGAGAGGATGTCTGGGTCTAATTTGTTCTCTGCACTGAAGCTGGAGAAAATGGGGCGGGATACATCTTACCGCGATAAGGAGTTCCAGCGTTGGAAAAACTATGGAAATTCAGTGGGAGATGTTACTCCCCATGTGCCAGTTTCTCTCAAAGAAGCGTACGCAACATACTTGCGAATCCGAGAAATGGTTTTGGTCAACGACTAG		PcRxLR312_Predicted_P._capsici_RxLR_PHYCAscaffold_4_f_1305169_1305390_1	RXLR	222	ATGAGGACGTTGTGGACACTAACAGTCGTTCTAAACTGCCTGCATCTGCTGCTAAAGCTTCGTCCGCTGCTCGTTCCATGGCCTCCAAGCTGGCTAAGAGCGGGCGGAAGGTTCTGTCGCCTCTGTCACATACAGGAAAGAACTCCAGCGCTAAGTCTACGCCTTCTCCGGCTTCTACAGAGACGGAAACGACTTCTCCGAGCTCAATTGATGCTGCTATAG
PITG_14046	RXLR	secreted RxLR effector peptide, putative	348	ATGCGCTTCATCTACTTTCTTCTCGTTGGCAGTGCTGCCATTTTCGCGATCTCCGAAGGTGCAGTGCCAACTCCATCCAAGCAGCTGAAGATTTCGTCCGCAGACGTGCTTCGTCCAGTAGATGAAGCTTTGTCAAGGAGAGTCCTGAGAAGTCGTGATACAGCTGAAGCTAGTGAAGACTTGAGCGACGAAGAGCGCGGACCCTACAGCTACCTTTATTATCTGATCAGGAACAAACGGCAGGAGGGGGAAATAAAGAAAGTAGTTGCGAAGTTGATCAAGGACAAGGCGGAGTTCGAGAAATTATTCAGTGCTGGAGTATTACCCTCGCACTACTTCGACGGCTGA		PcRxLR313_Predicted_P._capsici_RxLR_PHYCAscaffold_4_f_1365613_1366500_1	RXLR	888	ATGCGTCTCTCCTTCTTCCTCACGCTTCTCCTGGCATTCGCCGCAAGCTGCATCAGCCTCTCAAGCGCAGCTAACGCACCGACAACCAGCAATGGTGTTCGCCGACTTCGCCTCGCAGTCGACGTTCAAGAAGAGCGCGGTATTGCCGATGTCCTGTCGGGGGCTATCACGAGCATGAAGGCGAAGGTTACGACGAATTCGGGCAAGATTGTTGAGGGCTTGAAGACGACAGCGCAACTGAGTGATGACCAGGCGGCCAAGATGGCCAAGATTTTCATGGACCCCAAGAAGGCCAGGGCGGCTTTCCTGATCAGTGACGACGAAATCGCCCGTATGTCGACTATTGTCAAGAAGGTCAACGCCGAGGCCGGTGTCGTTGACGATGATGTGGCCAAGCTC…
PITG_14086	RXLR	secreted RxLR effector peptide, putative	366	ATGCGCACACGCTTCGCCTTCCTAGTGGCTACATTTTTTATTTCCGCGTGTACAGCAAATGGGCTGGAAGCTACGGAGTCGACTGATACTCAGACCTCGAAACAAGTTTTGCCAAAAGCCGCTCACTCTATCAAAGCAATTGGTGGAAGCTTCAATAGATTCCTTAGGAGTCCCGGAGGTGAAGAAGACGAAGAGAGAACCCCATTTTCATTTGGGCAAGTGAAAAACATCATGGAAAAATTGAAGGGAAAGACCATGGAAGAGGCCTTGCACCATTTGCAATATCTGCGCCTCCCCTCGGACCAACGCGAAGCACTTTTGACGGTGCATCTCGCAAATGCTGCCAAACCGGCACGCAACGCGTAA		PcRxLR314_Predicted_P._capsici_RxLR_PHYCAscaffold_4_f_217389_217664_3	RXLR	276	ATGAAGCTCGCCATTGCGTTTAAGCGCGCGCGTGTTCCAGCACTTTTTGCTCGGGTAGCGGCACATGCTCTCCGGGTTGTGCACGGGCTGTTCCTGTGCACTAGCAGAACTCTCAGACGTAGGGGACGTGGGGGTAGTGGGGGCGCCAACTCGTGTGGCCATCATGTCGAGCAGTGCGGCGAACGGGAGGCAAATGCGCGAATGGCCGGACTCGTCGAGTCACGGAAGATACCGGCGCCTGCCTGCGCAAATCGGATCGGATGGCTACATGGGTGA
PITG_14093	RXLR	secreted RxLR effector peptide, putative	396	ATGCTCCGGACTAGCGTGATCCTCTTTGTTGCTCTTGCCATCATTAGTGGGACTTCAGCAACCTCGGATGTGATCCCGTCCCAGAAGCTCTCGGTAGACGGTGAGCACGCAATTGAACGTTCTGAAGCGAAAAGAAAGCTGAGAGGCCACGAGATCGACACTGTCAATGAAGAAAGGAGCGCTGCTGACCTCGCTGCCAAGCTTGACGACGTGTTATCGACTCTCAAGAAAGTGCAAAACAAAACCCTGACGCAAACCATCCAGCACTTGCAGGCGACGCACCTGTCTTGGGAGAAGCGTGAGGCCATCCAGCACCTTGTTACGCTTTCTACTGGTGACCGTAAAAAGGTTCTGAAATTGATTGTGGAAAACGCTGCCAACGCCAAGAATATGTGA		PcRxLR315_Predicted_P._capsici_RxLR_PHYCAscaffold_4_f_522997_523230_1	RXLR	234	ATGCCGCCGACAGGAGCTGCTGCTGCCGCCGCTGCGGCGGCCTCCATCGCCTCCGGAATGACTCGCATGGCGCTGGGCCCTGCTCCACCGGGAGCTCTTGCTTGCCAGCGAGACTCGTCGCTGCGGTCGCTGCGCACAGCTGTACACGCTTGTCATGAGCGAGTGATTCCCGCCACCAAAAAGACCAAAGCCAAGCGCTTCTACGAAGTCGAGCTGCAGGATACGGGTGCGTAA
PITG_14360	RXLR	secreted RxLR effector peptide, putative	483	ATGCGCCAGGGTATCGTTTCTTTCGTTGTCATCGTTCTCCTGGCTGGTTACGTAGCTGCTTCGCCAGTTCCTGACTCGGTTGTTATCGACAGTGTCAAGACGCGGAGCTACGCTGAACCCCCTGAAACGGTTACCAACACCAACCATGACGTGAGAATCCTGCGAAATCGTGTCACGAACGCTGCGGAAGAAGAAAGAGCCGGATGGGGCGTCAGCAAGTTTCTCGCCAGCAAATGGCAAAGCCTAACGGGGAAATCGCTTCATGTCAAGGATGTGAAGCGCGATTTTGCCATGACCGACATCGCGAACATGCTACAAAGCTCAACCACCAGGCGAAAAATGTTCAAGAAGTGGAATAAGTACTCGATACCGGACCTCCGAACCAACATTGGTGATGAC…		PcRxLR316_Predicted_P._capsici_RxLR_PHYCAscaffold_4_f_585142_585726_1	RXLR	585	ATGTTGAAAACGCGGTTGTTTGGTTTGAACAGAGCTCTTGCTTGCGCACTCATCCATCCTCATTTACCGTTCTCCTCGCCTAGTGGCTTAAGTGCTCATGTAAGTGGAGATATCGATCTGGTCAGGAAGCTCCGGGATGTTAACCTCGAAACGCGACTGAACCTTGGCGAGCATTTCCGTGTCTTCCTCCGACGAGATGAAACTAATCGACAGACCCTTGGTACCGAAACGGCCAGCGCGGCCTACACGGTGAAGGTACTGGTCACTGTCATTCGGGAAGTCGTAGTTGACAACGATGTTGACACGCTCGATATCCATACCACGGCCGAACAGATCCGTAGTCACCAGGATACGCTTCTGAAAGTCCTTGAAGCTTTTGTACCGCTTGATACGCTCCTC…
PITG_14368	RXLR	avr3a family secreted RxLR effector peptide, putative	447	ATGCGTCTGGCAATTATGCTGTCTACTACGGCTGTCGCCACTTACCTTACAACCTGCAGTGCAGTCGACCAAACCAAGGTTCTGATGTATGGGTCGCCAGCTCACTACATACACGATTCAGCCGGCAGAAGACTTCTTCGCAAGAACGAAGAGAGTGAAGAAACGTCTGAGGAGCGAGCCCCTAATTTCAATTTGGCGACTTTAAATGAGGAGATGTTTGATGTGGCTGCGTTGACGAAGAAAGCAGATGCCAAAAAGCTAGCTAAACAGCTTATGGGTAATGGTAAGCTGGCGGATGCTGCATACATTTGGTGGCAGCACAAGAGGCTTACGCTAGACCAGATTGACGCGTTCCTCAAGCTCGCAAGCAGCAAGACACAAGGCGCGAGATACAATCGG…		PcRxLR317_Predicted_P._capsici_RxLR_PHYCAscaffold_4_f_813318_813551_3	RXLR	234	ATGTCGAGAAAATCGTTGAGAGTAAAGGCGATACCCTCAATTGTTCAAGCGACAGCGTTGCAGTTTGCAGGAGTAAACACCGTTCTCGCACAGTTAGGCACTAGCTGCTGCTCAAAATCAACAGGCCTACGGTTGCCTATCAGAAGACTCAGAAGGTCATCACCTCCTCCTTGTATGATTAAGTATGTAGGAGAGATATTGCGGGTTCTACTCAAAATTTTCAGGGCTGATTGA
PITG_14371	RXLR	secreted RxLR effector peptide, avr3a	444	ATGCGTCTGGCAATTATGCTGTCTGCTACGGCTGTCGCCATAAACTTTGCAACCAGCAGTGCAATCGACCAAACCAAGGTCCTGGTGTATGGGACGCCAGCTCACTACATACACGATTCAGCCGGCAGAAGACTTCTTCGCAAGAACGAAGAGAATGAAGAAACGTCTGAGGAGCGAGCCCCAAATTTCAATTTGGCGAATCTAAATGAGGAGATGTTTAATGTGGCTGCGTTGACGGAGAGAGCAGATGCCAAAAAGCTAGCGAAACAGCTTATGGGTAATGATAAGCTGGCGGATGCTGCATACATGTGGTGGCAGCACAACAGGGTTACGCTAGACCAGATTGACACGTTCCTGAAGCTTGCAAGCCGCAAGACGCAAGGCGCAAAGTACAATCAG…		PcRxLR318_Predicted_P._capsici_RxLR_PHYCAscaffold_4_f_94133_94363_2	RXLR	231	ATGCCGAACACGATTCCGACTGGAAGAAGGATCTCAAGTTTATCGTCCCTGTTGGCGTCTGCGTCTTCGTGCTCGGATGTGCTGGACTGGTCTACCTTGTCCGAAAGAAGAAGAAGGAGGAGGTTGCGAAGACCGAGACGACAACAGATACTCCAAAGGCGGAGGAGAAAGAGGACCCCTCTAGTCTACCTTACGTGCTCACAGTTCACCCCGTGTAAAGTAATCTTATGA
PITG_14374	RXLR	avr3a family secreted RxLR effector peptide, putative	444	ATGCGTCTGGCAATTATGCTGTCTACTACGGCTGTCGCCACTTACCTTACAACCTGCAGTGCAATCGACCAAACCAAGGTTCTGATGTATGGGACGCCAGCTCACTACATACACGATTCGGCCGGCAGAAGATTTCTTCGCAAGAACGAAGAGAATGAAGAAACGTCTGAGGAGCGAGCCCCAAATTTCAATTTGGCGAATTTAAATGAGGAGATTTTTAATGTGGCTGCGTTGACGAAGAAAGCAGATGCCAAAAAGCTAGCGAAACAGCTCATGGGTAATGATAAGATGGCGAAAGCAGCATACGTTTGGTGGCAGCACAATGGTGTGACGCCAAGCCAGATTGACACGTTCCTGAAGCTCGCAAGCGGCAAGACGCAAGGCGCAAGATACAATGAG…		PcRxLR319_Predicted_P._capsici_RxLR_PHYCAscaffold_4_r_1035347_1035129_6	RXLR	219	ATGTTGCATTCGCGTCTAATGGCTACAGCCGTGTCCTGCATGGTTTTCGCCTTATCCGGCCTGTCGGCGCCGAAGACCTCTGTTCCATTACACCAGCCTCATACGCGGGGGCTAAGGCGAATCATCCCGAGCTTACGACTGCCATCGAGACGCTTGAAAACTACGCTATTGCCTCGTGGTTCACCGACCGACAGACCACTCAAGAGCATTCAGAGATGA
PITG_14412	NON-RXLR	carbonic anhydrase, putative	819	ATGTTGGGTCCTGTGTCACGTATGTTGCTGTTGAGTGCTACTTTCATCGTTTCGGGGCAAGCCGACACGAGCAAGTGGGGGTACAAGGAGACAACCGACGAGGAATTGGGTCCTGCCGACTGGAAGGGCAGCTACTCTGCATGCGGTGGGACGCACCAGTCTCCCATCAACATCCCGATGCGTAAGCTCTCGCACAACGACTGGGGTATGGCTCATGCCCCGCTTAAGTTCGGAGGCGACTGCAGTAAATTCAGCCTCAAGAAACTCGAGGATCTGTACAAGTGGGAGATCAAAGGAGACGAACACTGCACGGTCAAGTCCATCAACTTCGACGAGCGTGAGTACGGACTGGCTCAGTTCCACATGCACGCGACGTCGGAGCACGCCCTAGACGACTAC…		PcRxLR320_Predicted_P._capsici_RxLR_PHYCAscaffold_4_r_1224887_1224612_6	RXLR	276	ATGAGTACAGCGGCAGTGATGGCATTGCTGTTGTCGGGCAGCAGCGGTGGGGCCCCGGCCCTCTGGTCACAGGGGGCCCCGGCCCTCTGGTCACAGCAGCATACAGGTCATGATGCACCAGAGGCTGCAATCTTGCGTCAACTCCGTCATCTGAGTCACGACATACTGAATGAATGTTGGCTGCGTGCGATCTTGGAAAGCCGCGGCAAACAGAGGTCATGCAGGCTACAGACAGCACGCTGGCCGGTGACTTCTTTCCAAGGTCAAAAGGCTTGA
PITG_14432	RXLR	secreted RxLR effector peptide, putative	372	ATGAAGCTGTCTTTGGGTTTTGTGGTCGCGGCAGCGTTGGGTTTCGTGGCGCAGGACGCTCTCTCAGCACCCACAGAGATTGCCAATGGCTTGGATGCAAGCTTGGATCCTGGTCATGATCATCCAAGTGGCCATGGTCGAGTTTTACGAGGTCACAAACGTCATAGTGCGCTCAACAACGATAACATTGATGAAGAGCGGTTCAAGATCGACAAAATCACGGAGATGCTGACCGACATAAGCTATCGGACAAAGAAGTTTTACAAATGGAAATACACCTCGAAATTGTCCGACGATGCCGTTTACAAGAAGCTGAGGGTTGACGAAAACCCGACATTCCGGACGCTTTTCTACAAATACCAAGACTATTGA		PcRxLR321_Predicted_P._capsici_RxLR_PHYCAscaffold_4_r_1470582_1470331_5	RXLR	252	ATGCGTCTGACCTTCCTGCTACCTGTCACGATGGCCGCCATCTACTGCGCGACTTGCAACGCAACTGCCGTCTCTGACCAAGGCAAGACTCCGACGGTGCACTCTCTCGATGCACGACTGAACGATGACACTGGTGACAGAAGATCTCTTCGGGCGTTCAAAGAGAAAGAAGAATTCGACACGGAGGAACGAGGTTTCTTAGAGAAGGCAGCAGTAAAAAAAGTTGGCCAAGGCAATTATGAAAGACCCTAG
PITG_14434	RXLR	secreted RxLR effector peptide, putative	372	ATGAAGCTGTCTTTGGCTTTCGTGGTCGCGGCAGCGCTGGGTTTCGTGGCGCAGGACGCTCTCTCAGCACCCACAGAGATTGCCAATGGCTTGGATGCAAGCTTGGATCCTGGTCATGATCATCCAAGTGGCCATGGTCGAGTTTTACGAGGTCACATACGTCATAGTACGCTCAACAACGATAACGTTGATGAAGAGCGGTTCAAGCTCGACAAAATCACGGAGATGCTGACCGACATAAGCTATCGGACAAAGAAGTTTTACAAATGGAAATACACCTCGAAATTGTCCGACGATGCCGTTTACAAGAAGCTGAGGGTTGACCAAAACCCGACATTCCGGACGCTTTTCTACAAATACCAAGACTATTGA		PcRxLR322_Predicted_P._capsici_RxLR_PHYCAscaffold_4_r_38015_36522_6	RXLR	1494	ATGCCTGCATCAGCCGCCGCCGTCCTCTTGTGTGAGCAGACCACATCCACATCGCCCAGCAAATGTTTGGCTGATATTCAGCATGAACGAACACTTTCAACCAAACTTCGGCTTCAGCTTTGCCAGCAAGCAACCACCGACTCACCGCAGTTGTGTCTGCGTGCACTACGTAAATTCGTCAATACCCAGCGTATGGAGATTTCCGATGCTGTTCTGGCATGTCAGCAAACAAAATTGCTAGCACCCGCAGAATGCGTAATGGAGCTACTGAAAGTCTCTGTATCGGTGATAGGAAGGGTAGCCGCTCGGGTGTGCCAAGCTGCAGTCAATTTGAAGCCCGCGCGATGCTTTATGGCATCTCCAGTTTTTTACGATGACGAGTTGAAGGTGTTGCTTTGT…
PITG_14443	RXLR	secreted RxLR effector peptide, putative	522	ATGCGCCTTGGCTATTTGATTGTGGGTTGCGCGGTAGCCCTCCTCGCTACAACCGATGGAGTGGTGGACGCCTCGAGTAAACTTAAGCAGCTGTCCACTGATGTCCCTCGTCCAGCTGATGACATTTCATCAGAACGGTTCCTAAGAAGTCAAGATACTCCTGAAGATGATGGAAACCCCGCGCACGAAGACCGAGGATACTTAACAGTGCTTACCAACGCAGCCATGCATCCTTTGAGGGAGCGGAAAATGAAGAAACAAATTGCAAACTTGATCAAGATGGACGCAACTGACGCAGAGTTATATGCGGCAGGAGTGCAACCCCACCGTCTCTTCGACGTCATAAGGCACAAAGACGAATCTGTTGAAATGTCCCTTTCCCAGTGGGTGACCATGGTG…		PcRxLR323_Predicted_P._capsici_RxLR_PHYCAscaffold_4_r_390475_390242_4	RXLR	234	ATGTGGTGCGTGACGAGAAGCTGCCGTATGCTGGTGTGCGTCTGGAGGACCGATCTTCTGGTGCTGCTGTTTGGAAGCTGGCCAACAAGGACGAGCTGCTCGAGGAGCTTGAGAAGAAGAAGCAGGAGAAGATTAGAAAGGAGGAGCAGAAGCGTTTGCGATTGGAGGAGGAGGCCCGCAAGAAGGCAGAACTGGCTGAGAAGGCCAAGATCCCTCCGAATGAGATGTTTCTGA
PITG_14583	NON-RXLR	conserved hypothetical protein	1317	ATGATTCGACGCGTCAAGTTGGCACTTGCGTGCTCAGCATTCGCTAGTGCAGTCGTCGTCAACGCTGAACTAGAAGACGTTCCAAGTTTCTCTGTTCCGTCGTTCGACTACACTTCCTTGCAAACGGAGGATACACCGAACCGCATGCTCCAAGCTTTAGAGCGTGGAGGCATCATTGCACTCAAGAATATCCCCAACTACGGCAACGTCCGCGAACGGTTCTTAACCAGTGCAGTGCAATGCGCCGTGGCGTCGGAAAACACCGACGAAGGTGTGCGTTATTTGTCGACCAAGCAGTTCCACGATGGCACTCGTCGCCTCACCTTGCGAGCTGCTGCTGGACGTGAACTCATGGAGACAGACACGGAGACGCTCAGTGCGATGGCAGCCAATTGTCCA…		PcRxLR324_Predicted_P._capsici_RxLR_PHYCAscaffold_4_r_503605_501089_4	RXLR	2517	ATGAATCTGGACCTGCTGTTCTCTCGAATGTTCGCTGCCGGCGTCACAGCCGTTGCAGCTGGTCCCAGTACAGGCCTTCCGCGCTCCTCTTGGCGAGTTCGACGTGCTCTTGCACAACTTTGTGGCATAGTGATGCTACAGTGTCGGCGAGCTCTTCGGGTATCGTTTTTTCGCTGTTATGATGAACTTCTGGTTCTCCATGGTGATGCCATCGAGGAGGTTGCTCAAGAAGCTAGTAAGATACTCGAGAAACTTCAGATGTCTGTGCTGTCTTCTGAAGAACGCCTAAAGGTGCTTCCCGAGATGGCCGATCGTTTCCAAATGCTGCTTTCCACGCTTGTTCTGAAGGTGGCTACCGAACACGAGGCAACAAAAGTGCATCTTGTGCGCACACTTTGC…
PITG_14613	NON-RXLR	conserved hypothetical protein	696	ATGCGCTACTCGGAGGCTCTGCAGGGTGTGGTGCTGAGCTTCAGTAACGTAAAGCTGGACAGACCCTACGGAGCCATCGTGAACGAAATGCCCTTCATTCATTGTAAGGTGCTGACCGATGCGTTGGTCTTCCGTCCAAAGGAAGGAATGAAGCTGCGCGGCGTCGTCAATAAGATCGGCAGCAACCACGTCGGAATGCTCTTCGCTGGTGTCTTCAACGGCTCCGTGGCTGAAGCTGAGTTGCCCAAAGGATACGTGCACAACTACGCTCAGGACTGCTGGCTGGGCGAGGACGGCTCCTCTATCTCTGTTGAGGATGAGGTCGAGGTCAAAGTGCTGCGTGTCCACGTTGCTGGCGGTATGATCGCTATTGAAGCCACGATGCGCTTTGACGCCGCT…		PcRxLR325_Predicted_P._capsici_RxLR_PHYCAscaffold_50_f_194674_195096_1	RXLR	423	ATGCGTCTCACTTACATTCTCGCAGTTGCAGTTGTTGCCACGCTTCACTCCAGCGCCACGGCATTCTCTTCCGTTAAAGATTCCAATGCTGCCGACTCCGCCCTCGCGGAAGGAGGTCGTATGCTTCGTGGGGAATACGGCAACGATGCCCTCATTGCTGATGACGACGCCGGTAAGAAGAAAGTAAGCTACGGTGATGATGCCCTCGATTACGATGACCTCGATGACGATGACCTTGATGACTACTTCGAAGAAGAGAGAACCCTCGGAGATGTTTTGAAGAAGTTAAACCCCGTTCGAGCTGTGAAGAAGTCGGCGGAGAAGACTAAAGAACATGCTGCGAAGGTCAAGGAAGCGCTGAAGGATGCGGCTGACTACCAGGCAATGATCGCAAGAGCG…
PITG_14645	NON-RXLR	PcF and SCR74-like cys-rich secreted peptide, putative	444	ATGCGTCGGAAATATAATCCAGTGTTTAGCCGTAAACACTGTACTGTACCGGTAGTAGAATACGATAAGATATTCGTCCGTGACCAAACCATACAGCTCGGATTGTTCGGACTTGGGCCCCTAACGAACGAGTCGAAAGGTATTGCGTCATTCTGCAATTTGTCGACTCAAGTTGTCATCGTCACTACTCAACAGCTCGGATTCTGGAAACGAACGAAGATGAACTTCAAGATTTATGCCATTGTTGCCCTTACCGCGGTGTTGGCCACGCCGATCACTGCTCAGCAGCAGCAGCTCTGCAAAGCAGATGGATGTGCCTACGAATATTCGCTCGCCAACGACGTCGTCAGCAAGTGCTGCAAAGCCATAAATGCGGATCCTATCGCTTTCCACGATTGC…		PcRxLR326_Predicted_P._capsici_RxLR_PHYCAscaffold_50_f_21799_23805_1	RXLR	2007	ATGGGCCTCTTTTATCTGGTTTGTGTGGCTATCCTTGCCTTCGTGGCACGTGACGCCACAGGCGACAGAGTAATCGTTTCCGATGGTTTCAATCAACACCGAGAAAACGCTGCAAGAGCGAGCGTCGTATCAACCACAAGGCTATTACGAACGAAAAGTGTTATCGACGAAGAGAGGGTTGGAGGGATCCCAGTGTCTGCAACTGATAAGGTCGCAAAATTTCTGAAGTCTTCGAAAGTGACGGATAAACAACTTCAGGAGTGGCTACGCAAGGGGAAAACTGCGGAAAGTGTCTTTTATCGCATGAACTTGAAGACATCGCAGCTATTTGAAAACCCTCAGTTCCTCAGATGGCTTCAATACGCCGATGACTTGAGTGCCTCCGGGAAGGGAACGTCT…
PITG_14662	RXLR	secreted RxLR effector peptide, putative	405	ATGCGCTTCCAAACAGCTATTCTGGTGCTCCTGACTATCTTCCTTGCCGGTGTACAACGCTCCTGCTCGGCCATTCATGCGTACCCGCTTAACTTGTCGCTTAGTCGCTCCGACCAAAACCGCAAGACACTTGGAAGGTTCCTCAGACTAGGCGATGAAGAAAACAGGATGGCTCCTGTTTCAGCCCTTGAAACAGCGATCAAGGCCGCGATGCCACAGTTGACAAATTCGAACAAGCTTCTGCTGCGTTGGTATCGGCTAAAAAACAAACGCATAGACAAGACGCTCAAGAGTTTTGATCTCGGGAAGAACGTGGATACACTCTTGACCGACCCCAAGTTAAGCATCTTGCTACACTACATCCCTATGTACAACAAGAAGAACCCCAAAAACGTCATG…		PcRxLR327_Predicted_P._capsici_RxLR_PHYCAscaffold_50_f_317263_317598_1	RXLR	336	ATGCGTTTCTTTTACTTCCTGCTCCTCACTTCGGCCGCCCTTCTCTCCAACTCCAACGCTACCGCCACCGTCTCGGGTGAAGGCCATGTGATGACTTCGGCTGACGCTCCAGCTCGCGCTCTCGAAACCAACAACGGTAAGAGGTCTCTACGCTACTACGCCACCGACGAAGATGTCGAGACCGACAAATATGACCAGAAGAACGGCAAATACGACAACGACGACGAGGAAGAGAGGAATTTACAGCGGCACAACTCGCCAAATGGACTGAAAAGGCGGAGAGCTGGGTCCCGAAGAATAGGACGCCGGGAATACGAAAGTGACGGTGGAAGATGA
PITG_14673	RXLR	secreted RxLR effector peptide, putative	825	ATGCGACTTCGCTGTTTTCTGGTAGGTGCCGCTACCATCTTCTCTGTCACTGGCGCTGCTGTTTCAAGAGCCAAAATATCTCTCTCGGACCTTTCTAGCGGGACTGATGCTCATACTGCTGGCAAGGTAGCTGAGAGATTCTTGCGAGCTAGCCACGCTACTGATGGGGGCGGCGACGAAGAGAGAGCAGGAGGGGGGCTTTCCGTGCCTTTCGTAGAGAAAGTAAAGACGCTGGTCACGCCTCTGGTTGTGACGCCAGATATCATTAGGAGGTGGCTCAAGAAAGAGAAATCTGCTGCATCGGCATTCCAGCGCATGCATCTCCAGGATGCCGGAGATGATCTCTTTCTGAACGAACAGTTCTTCAAGTGGGTCTCGTACGTAGACGAATTCAAAGTG…		PcRxLR328_Predicted_P._capsici_RxLR_PHYCAscaffold_50_f_452429_452947_2	RXLR	519	ATGCGCCTGACCTGTATTCTGCTTATGACGGCAGCCGCTCTCGTGGGTGTGCTCGATGCTTCCGCTGCTACCACTGGTAACAGTGTTGTAGCCAATGCTGCCATGGTGATTTCGCCTCTTGCTCCTGAAAGCCAAGGCCGCCGGTCTCTGAGGCTGGTTTATGACGACGAAGATGATAGCGCTGACGAGAAAGATGAGGAGGAAGAAGAAAGCGCTGACGAAGTTGACGAGGAGAGGGGATGGTTCTCAGATAAAGTGGCTTTAACTTCATTGGCGTCGAAATTCGTCGGGAAGTCGACCGATGAAATGGGGGAGGTTATTAAAGGCCTCACTCCAGCACAGATCAACACGATGTTCGAAAGCGGTGAAGATTCGATCCAGCAAATACTGCCCGGTTTC…
PITG_14685	RXLR	secreted RxLR effector peptide, putative	1410	ATGATGCATCTCTTCTCAGTGGCACTTTTAGTTGCTGTTGTTCTCCTGGCAAATGCTGAGAGGGTCACCTCTTTTCAGCTAACTGCAAAGCGCTCCCTCGTTAGCCTCCAAAACGACAACAGTCCTCACAGACTGTTGAGACGTTTCGACGAAGAGAGAGCTGTCGGCGCCGTCGCGGAGCTGGCAACCAAGCTCAAAGACGGCGCGTCGAAGCTTGCCGATAAACTGGTTAAAAGCAAGAAATACGAGGCTCAAGTGGCAGCCCAATTAAAAACCACGCGCATCGTGGACACCGCAGATCTAGTACAAGTGCTTAAGCAAGTCGAGCAGGTCAACGACAAGAACATATTCAACAAAGTATCGGTGATTGGGACACTCACCACCCGCTATGGAGATGAC…		PcRxLR329_Predicted_P._capsici_RxLR_PHYCAscaffold_50_f_91839_93845_3	RXLR	2007	ATGCGATTCTTCTTGTCTTTAGCTGTGATGATCCTCGCTCTCGTTGCTGATGGAGACGCCAAAGGCTCTCAAGTTCTCGTATCCAACTTTCCCAACTTCCAACAGTACGGCGCAAGCACGGGCGTCGTATCTACCACTAGGCTGTTACGAGCTAGAAGTGACGAGGAGAGAGGTGGGGGGATCTCTGTACCTGCAACTGACAAGCTTTCGAAACTTCTTAAGCTTCCGAAAGTGACAGACGAACAGCTTCAGCAGTGGCTCAGCAAGGGAAAAGCTGCCGAAAGTGTTTTCTATCGCATGGACCTTGGGAACACTCGCATCACGAAGCTATTCGAAAACACTCAGTTCCTCAGATGGCTTCAATACGCTGATGACTTGAGTGACTCTGGGAAGGGAATA…
PITG_14710	NON-RXLR	transmembrane protein, putative	1116	ATGGGTGATCAAAGCTGGACACCGCCGAGCGGATACAGTGATCAGGAGAACGGACCTCTGGGAATGGATGGAAGTCTTGAATGCAGTGGTTTGGATGAGGACCTCTTCACTGGTAGCCTGGAGTGCAACCACGATGGTCTGCGCGGCACGAGGTTGGTCGGCTTCAGTGTCGCCTTCATCGGCATCACTGTCATTGCTGATCACACCTGCGCCCAAATTGGTACTAGCAGCGTCCTCTTCGCTGCTAGTACCAGAGACGCCCTCGTTGTCATCATCACTGTCGACGTCTACAGCCTCGTCATCTTCTTCACTGCTCGATTCTTCTTCTTCTGTCAACAGGAGCAACGACCGACAGCCCAAACATCTAGTAACACTAGCAGTCGCGAGCACGCCACGTTC…		PcRxLR330_Predicted_P._capsici_RxLR_PHYCAscaffold_50_r_103594_102917_6	RXLR	678	ATGGTTTCCTTCAAGAAGAGCTTGCTCATATCCTCTGTTGCAGTGCTGATTGTCGCCATGGCAGTCAGTGGCGAAAGCTACGAAAGCAAGCGCGCACTTCGACACGCGGTCGCAGAGGTTGTGGAAGTCGAAGAGGCTGATGACTCCGAGTGTGGATCTCTCGAGATGGCCGAGGAAAACCAGGGTGGCAACACCAACACGTGGAACCAGGGCGGCGATACCAACACCAACCAGGGCGGCGATACCAACACCAACCAGGGCGGCGATACCAACCAGGGAGGTGACACCAACACGTGGAACCAAGGCGGCAATACCAACCAGGGTGGTGAAACCAACACGTGGAACCAAGGAGGTGACACTAATACCAACCAGGGAGGCGATACGAACACCAACCAGGGA…
PITG_14712	NON-RXLR	cell division protease ftsH	1308	ATGCGGGTGCCGAGTGCGCGGCGTTTCATGACGGCGCTATGCGTGCTACTGCTAGCCGGCAAGGGCGCGCAGAAGCTGCGCCTATTTGTGGCGTCGATGCTGGCGAAGTTTCGCGCTCTCACGGCGACTGGATCACCCACCACACCGGCCTGGCGACTATTCAGTGTCTTCCTGGGCGATCTAAAGGACCACCGCGTTGGTAAAGTGCTGCTTGCAGGAGACCACTGCATCGTACAGGCTAAAGATGGCGCTGAATCTTACAAAGTGCTGGTGCCGCCAAGAACGGAGAACACCTACATTCTCGACGCGTTAGTGCGTTCAGGAGTGGCTTTCGGCTCCGTGCCACCATCTACAAGCAGCAAACTACTACCTGTAGCCATCGCCCTGATGCCCTTCCTA…		PcRxLR331_Predicted_P._capsici_RxLR_PHYCAscaffold_50_r_105523_105122_6	RXLR	402	ATGATCGTCTCCTTCAAGAAAACCTTGTTCGTGTCCGCCGTAGCGGTGGCTCTTGCCGTGAGCGTGGAAGGATACAGCGGTGCAGTCGAGTCTACGTATGAAACCAAGCGGATGCTGCGTCTCGAGGCTCAGGATGTAGCAGAGGAGGAAATGGCCGACGACTCCGAGTGTGGGTCTCTGGAAATGGCCGAGGACGATTCCGAGTGTGGTTCACTCGAGATGGCCGAAGACGACTCCGAGTGTGGATCGTTGGAAATGGCTGAGGAGAGCGGCACCGGTGACAAGGGCGGTGACAATGGTGGGAACACGTGGACTCAGGCCCCAAGCACCGGTGACAAGGGCGGTGACAACGGTGGCAACACGTGGACGCAGCCCCCAAGTACGGGCGACAACGGGCGG…
PITG_14720	NON-RXLR	aldose 1-epimerase, putative	897	ATGGTTAACGCATTCATCTTCAAGACCGCCGCTTTGGTGTCGACGCTGCTTGCGTCTGCCAATGCGGAGCTCGAGACCGTCAAGCTCTCCCACCCGCACGGCTCCAGCGCTGAGGTGTTCCTTTTCGGCGCCCACGTGAAATCGTTCCGTGCCGCCATGGACCCCAAGCTTGACATTCTGTTCATGTCCAAGGAGTCCCACTTGGACGGTGTTAATCCCATCCGTGGTGGTATTCCCCTCGTGTTCCCAAACTTCGGTAGCGCCAAGGGATTCCCAAGCCACGGCTTCGCTCGTATCACCAACTGGACGCTTGCCAGTCACGAGGAAGCCGCTGACAAGAACAGCGCCAGTGTGGCCACCTTCACGATGGCGTCAAGCGAATCGACCCGCAAGATGTGG…		PcRxLR332_Predicted_P._capsici_RxLR_PHYCAscaffold_50_r_152208_151981_4	RXLR	228	ATGCTACGTCCACGTCTGCGTCCACCTCGACCGAGACGTCGACAACCACAGACGCTCCTGCCACTACCACAGCAACGGATACGACTGCGCCGACTGCTACTACGGCGACTACGACGACCACGACCACGACAGACGCTCCCGTTACTAGCACTGACACGACCAAGTGCACCGTGCGCCGTCGCCGCGACTAAACAGCATCCAGCGGCTGTCCTTGTGGTCATTTTGTAG
PITG_14732	RXLR	PexRD8 family secreted RxLR effector peptide, putative	420	ATGCGTCTGTCCTGCGTCTATCTAGTAGTCGCTACTGTGACCACTATCATCGCAAGCGCTAATGCTGCAGCCGAAGCCTCCGAGCCCATGCCCAAAATCGCGAAGTATACATCGCCAGAAGCTTCAGTCCACCTTGGTGCTGAGCGCGAGAAGAGGCGTTTGCGCTTCGAAAGCAACGATTATCGCAACGATGACGGTGAAGAGGAAAGGGTGGATGGTGCCAACCTCTTTAACGTCGACAAGCTAGCGGTGTATGTAAACAAAGCTCAGGGGCTATCTGCCATTAATGTGGATGGAAGACTGTTGAAGTTTTTTCAGAGATTGGGCGCTTACGGCGTCAACCCTGTCAAACTCGCTAAAAGAATTCCTGGGGACGAGTACAACAATCTCCGTATGCTG…		PcRxLR333_Predicted_P._capsici_RxLR_PHYCAscaffold_50_r_159070_157058_6	RXLR	2013	ATGCACCTCCTTTATTTGGCAGGTGTGGCTATCCTTTCCTTCGCAGCAGGCGCCACAGACGCCAGAGTACTCGCTTCCGATGATTCCAATCAATACCGAGCTCACGCTGCAAACGCGAATATCGTATCCACCACGAGGCTATTACGAGCGAGAAGTGTTATCGACGAGGAGAGAGCTGGAGGGATCTCTGCATCTGCATCTGACAAGCTCGCAAAACTCTTCAAGTCTTCGAAAGTGACAGACGAACAGCTTCAGCAGTGGCTCAGCAAGGGAAAAGCTGCCGAAAGTGTTTTCAATCGCATGGACCTTGGGAACACTCGCATCACGAAGCTATTCGAAAACACTCAGTTCCTCAGATGGCTTCAATACGCTGATGACTTGAGTGCCTCTGGGAAGGGA…
PITG_14736	RXLR	PexRD8 family secreted RxLR effector peptide, putative	429	ATGCGTCTGTCCTGCGTCTATCTAGTAGTCGCTACTGTGACCACTATCATCGCAAGCGCTAATGCTGCAGCCGAAGCCTCCGAGCCCATGCCCAATATCGCGAAGTATGCATCACCAGAAGTTTCAGTTCACCTTGGTGCTGAGCGCGAGAAGAGGCTTTTGCGCTTCGACAGCAACGATTATCGCGACGATGACGATGAAGAGGAAAGGGCGAATGCTGCCAACCTCTTCAACGTCGACAAGCTAACGGTGTATGTAAACAAAGCCCAGAAGCGAACTGCCAACAATGTGAGTGGAAGCCTCTTGAATTATTTTAAGAGATTGGAAGCATACGGCTACAGCCCTGTCAAACTCGGTAACAGAATTCCTGACGAGGAGTACGACAATCTCCGTATGCTG…		PcRxLR334_Predicted_P._capsici_RxLR_PHYCAscaffold_50_r_17869_16196_6	RXLR	1674	ATGGGCCTCTTTTATCTGGTTTGTGTGGCTATCCTTGCCTTCATGGCAGGTGACTCCACAGGCGACAGAGTAATCGTTTCCGATGGTTTCAATCAACACCGAGAAAACGCTGCAAGAGCGAGCGTCGTATCAACCACAAGGCTATTACGAACGAAAAGTGTCATCGACGAAGAGAGGGTTGGAGGGATCCCAGTGTCTGCAACTGACAAGCTCGCAAAATTTCTTAAGCCTTCGAAAGTGACGGATAAACAACTTCAGGAGTGGCTACGCAATGGGAAAACTGCGGAAAGTGTTTTTTATCGCATGAACCTTAATAACCCCAGCACCAAGTACCTGTTTGAAGACCTTCAGTTCACCAGGTGGCTTAAATACGCCGATGACTTGAGTGCCTCCGGGAAG…
PITG_14737	RXLR	PexRD8 family secreted RxLR effector peptide, putative	429	ATGCGTCTGTCCTGCGTCTATCTAGTAGTCGCTACTGTGACCACTATCATCGCAAGCGCTAATGCTGCAGCCGAAGCCTCCGAGCCCATGCCCAATATCGCGAAGTATGCATCACCAGAAGTTTCAGTTCACCTTGGTGCTGAGCGCGAGAAGAGGCTTTTGCGCTTCGACAGCAACGATTATCGCGACGATGACGATGAAGAGGAAAGGGCGAATGCTGCCAACCTCTTCAACGTCGACAAGCTAACGGTGTATGTAAACAAAGCCCAGAAGCGAACTGCCAACAATGTGAGTGGAAGCCTCTTGAATTATTTTAAGAGATTGGAAGCATACGGCTACAACCCTGTCAAACTCGGTAACATAATTCCTGACGAGGAGTACGACAATCTCCGTATGCTG…		PcRxLR336_Predicted_P._capsici_RxLR_PHYCAscaffold_50_r_316603_316181_6	RXLR	423	ATGCGTTTCTCTTACTTCCTGCTCCTCACTTCGGCCGCCATTCTCTCCAACTCCAACGCTACCGCCACCGTCTCGGGTGAAGGCCATGTGATGACTTCGGCTGACGCTCCAGCTCGCGCTCTCGAAACCAACAACGGTAAGAGGTCTCTGCGCTACTACGCCGCCGACGAAGATGACAAATATGACCAGAAGAACGGCAAATACGATGACGACGAGGAGGAAGAGAGGAATTTTACAGCGGCACAACTCGCCAAATGGACTGAAAAGGCGGAGAGCTGGGTCTCGAAGAATAGGACGCCGGCCTATATCAAGGACAAGCTGACGGGTATGAATGGCCTCATGACCGCCGAGAATCGCAAAAAGTATGAATTGTTCACGGCTGCCTATGGAAGGGCGAAC…
PITG_14738	RXLR	PexRD8 family secreted RxLR effector peptide, putative	429	ATGCGTCTGTCCTGCGTCTATCTAGTAGTCGCTACTGTGACCACTATCATCGCAAGCGCTAATGCTGCAGCCGAAGCCTCCGAGCCCATGCCCAATATCGCGAAGTATGCATCACCAGAAGTTTCAGTTCACCTTGGTGCTGAGCGCGAGAAGAGGCTTTTGCGCTTCGACAGCAACGATTATCGCGACGATGACGATGAAGAGGAAAGGGCGAATGCTGCCAACCTCTTCAACGTCGACAAGCTAACGGTGTATGTAAACAAAGCCCAGAAGCGAACTGCCAACAATGTGAGTGGAAGCCTCTTGAATTATTTTAAGAGATTGGAAGCATACGGCTACAGCCCTGTCAAACTCGGTAACATAATTCCTGACGAGGAGTACGACAATCTCCGTATGCTG…		PcRxLR337_Predicted_P._capsici_RxLR_PHYCAscaffold_50_r_443737_443468_6	RXLR	270	ATGCGGAGCTGGTTGACGGTGCTGGTGACAACGTCACTCGTAGCAGTTCGTCCAGTTCATCGCCAAGCATCGCATCATCTTCGGATGATCCTTCTGCCCCCTGCACGACCGCCGACGTGCCACCGCCGATACTCGCAGGTGATGCAATACAGGCATCTACGAAGCTTAGAGCTGCGTCAAGCGCCTCGAAAGCTGTGTCGTCGTCAGGCAGCAGCAGCGACATACTGTACCTACCGTAGCTGCGTTGAATTGCACACGGTTGCTGAGTAG
PITG_14783	RXLR	secreted RxLR effector peptide, putative	393	ATGCGTCTTCCTTACGTGTTCGCGGCCACGATGGCAACTCTCCTCGTTTCTAGCAACGCGCTCGTGAACTCGAACCAAGCTATGCTCTCTTCACCAAATGAGCAGCACCAACGTCAATTGCGGTCTCACCAGACCCCTGTGGAGGATCAGGAACCCGATGAGGAGAGGTCTCTATCTAAAGCCGAGATGAAGCGGTTATTTGAAGCGGGGAATTCTTTGGACGATTTTGCTAAGCACTTAGGCATTGCTGACGATGTTGTACGTGCTCAAAGCTCGAACACCGTTCTCCAGCGGCTCATGCAAACGGACGAGTACATGAAGTACTCTACGTATCTCAACTTTCTGTCGAAACAAAACAAGAAGAAGAAGCCACCTACTTTCTACCATTTATAA		PcRxLR338_Predicted_P._capsici_RxLR_PHYCAscaffold_50_r_75304_75086_6	RXLR	219	ATGACGCACTACTGGCTGCTGATCCCGGTCCCGTTTCTTCGGGCTGCATGCCAAGTGGCAGCAAACGTGTACATACAAACGCATCTAAGGTTGCGTCGCGCTCTGCTCAGTTTCCGCTCCTGTCTCATCATCCGAAAGCTTCGTGACTGCCGTCGTGGATACAACAGTGGTCGACGTTGTCTCCAGCGTTGCTTCTGTGCTTGTCGTCTCGCTCAATAA
PITG_14787	RXLR	secreted RxLR effector peptide, putative	393	ATGCGTCTTCCTTACGTGTTCGCGGCCACGATGGCAACTCTCTTCGTTTCTAGCAACGCGCTCGTGAACTCGAACCAAGCTATGCTCTCTTCACCAAATGAGCAGCACCAACGTCAATTGCGGTCTCACCAGACCCCTGTGGAGGATCAGGAACCCGATGAGGAGAGGTCTCTATCTAAAGCCGAGATGAAGCGGTTATTTGAAGCGGGGAATTCTTTGGACGATTTTGCTAAGCACTTAGGCATTGCTGACGATGTTGTACGTGCTCAAAGCTCGAACACCGTTCTCCAGCGGCTCATGCAAACGGACGAGTACATGAAGTACTCTACGTATCTCAACTTTCTGTCGAAACAAAACAAGAAGAAGAAGCCACCTACTTTCTACCATTTATAA		PcRxLR339_Predicted_P._capsici_RxLR_PHYCAscaffold_51_f_183222_183524_3	RXLR	303	ATGTCTTCAAAGTGTACTCGGCGTTTCTTCCTGCGCTCTTCCTGTTCTGCTGTGTCTGTCGCTTGTTGCTCACTCACAACTTGCTCTGCCGTCACCACAACCTCCACGACCCTGCTGCTTCGATCGCGTTTGCTGCGGCGCCGTCTCTTTCCAGTATTCTGCCGTCTCTCAACGGGCTGTTCCCCCTGCTGTAGACGTCCACCCCGTGTTCCTGAAGCTGACGCTGGCTTTCCAGATGCTGTCTCCAGTTCCGGTTCCTGTCGTCGTGTTCCAGGTTCACGTACTCCTTCTGCTCCCCGTTGA
PITG_14788	RXLR	secreted RxLR effector peptide, putative	717	ATGAAGTCCCTCCACGCTGTCAATTTGGTCTTACTCCTGCTGCTTGCATGTTTTGCTCCTGCCCCCGCTACAAGGGAATTGAATCTGAGGGCCGCCGCTAGCGATTCAACTCGCGTTGTCGACAACGCCACTACTGAGCGGCTTCTAAGAGCCCACAGTAGTGGCAAGGAAGAACAAAAAGAGGAAGAGGAAAGGGCAATCTCGATAAATTTTCCAAGTCTGGAGAAGATCTTAAAAAACGTTACGTCAGGCAAATCTACGGAGCTGCAAGGAATGCTTAAGGCTGACGAGGCCCTTGGGAGTGCTTTCAAGACGCTAAAACTTAGTACAATGCGGATTGGCAAGGATGATACCAAGATGGTGGCAAAATTTCTGTCAAGCCGCAATTTCAAGATTTGG…		PcRxLR340_Predicted_P._capsici_RxLR_PHYCAscaffold_51_f_246186_246662_3	RXLR	477	ATGCAGCTAACGAACATCTTGTGGATGGCTACGGTCATACTCTTCTCCTGCAACGACGCGGCAGCTTCAAGGCCTGAACTACCGACAATCTCCGGGGTGGACGCAGTTCAATTGAATCCCGTTAACCAACGCTTCCTCAGGAGCGATTACAACTCGGAGGAGAGAGCAGTGACACTGCCCTTTGCCAAGCTGGACGACGTGGCGGTCGCCAAGTTGACTACAAAGCTGTTTAACACGGAGAAACTCAAGGCGGCCCTAGGAAAGACCAAGGAAGCCTACAACGCAAGAGAAGCTCTTTTCAAGGAAGTAAATGCGGTAAATCCAGCTGTACGGAAGGCGTTTCTCGCCAAACTCGCCAAGAGTGGTGACTATAACTGGCTGCTGCCGTACTGGCTTGGC…
PITG_14797	RXLR	secreted RxLR effector peptide, putative	369	ATGCGCTTTACCTGCTTCCTAATCCTGCTCGTTACTATGTTCGCCACAAGCAGCAAGAGCTTCGCTGGCGCCTTCGAGATTGGTCCAAGCCGTAACATCGCTCGTGCGTCCGACGTCAAGCTCGTCGACAGTGTTCGTCGTCTCAGGGGGTATGAGAAGCTGAATAAAGAAGAGAGGATAGCAACTGTAGCTGCGGTCGCTGCGGTACATCTGGGTCGTACGAATTCTATGCAATCGTCACAGATTGCGCATTCGGCGGGAAAATATGTCCCGATGTCGAAGTGGGAGGTGGGTGTGCTTGCTCTGCTGGCTGCTGGAGCGGTATCTGGCACTGCTTATGGCCTTTATAAACTAGCGCGGTCAGCCGAA		PcRxLR341_Predicted_P._capsici_RxLR_PHYCAscaffold_51_f_78878_79090_2	RXLR	213	ATGGCCGAGTTCACCCTGCCCACCCGCCGGCGAGCTCTGTTGACAGCTGTACGGTCGCTGGGCGCAGTGTTCTCCACCATAGCCAGGTTGTCCAGTGCTTCATCAAGCCTGTGTTCTCGGTGGTGCGTAGTTACGCGTTGCGGGCGCTGTCGTCGCTTGCGTTTCCTCGCACCGGAACGTCCTTGTCGGCGGCGAGACCGGCGGTGTGGCTGA
PITG_14833	NON-RXLR	conserved hypothetical protein	1803	ATGGGCGAGGCAAGCGCGGCGGTAGTGCTCGCAACGTCTCCGCCGGCAGCTACAGCTGTCCCGAGTGCGTCCCCCGCGTCCACAAGCCGCAGTGGCCGTAACTTGCGTCAGAAAATGGTGGACGAGCTCAAGAACGTTAAGTTGCGCAAAAGTCCGGCAGGAAAGGACAAGAACTCGACGCGTGGGACACCGCCACCGCTTGAGCTCAATGAGGACGTGGATGACGAAGAGGACGACGTGGTGCAGGACCCCCAGGCTGCTGGCAAAGCCAAGGGCTGCAGCATCTGCGAGCGCTCGTTCACGGTGTTTCGAGCCAAACACACGTGCAAAATCTGCGCGCAGAAGATCTGCGACGACTGCAGTAAGAACCGAATGAAGCTTAACCGTAGACTGGAGCGC…		PcRxLR342_Predicted_P._capsici_RxLR_PHYCAscaffold_51_r_314537_313650_6	RXLR	888	ATGCGTCTCTCCTTCTTCCTCACCCTTCTCGTGGCATTCGTCGCAAGCTGCATCAGCCTCTCAAACGCAGCTAACGCCCCGACAACCAGCAATGGCGTTCGCCGACTTCGTCTGGCAGTCGACGTTCAAGAAGAGCGAGGTATTGCCGATGCCCTGTCGGGAGCTGTCACGAGCATGAAGGCGAAGCTTACGACGAGTTCGGGCAAGTTGGTCGAGGGCTTGAAGACGACTGCACAACTGAGTGATGACCAGGCGGCCAAGATGACCAAGATCTTGACAAACCCCGAGAAGGCACAGAAGGCTTTCCTGGTCAGTGATGACGAAATCGCCCGGATGTCGACTATCGTTAAGAAGGTCAACGCTGAGGTTGGTGTCGTTGGCGACGATGTGGCTACGGCC…
PITG_14884	RXLR	secreted RxLR effector peptide, putative	1812	ATGCCCCTCAAACTTGCCTTAACACCACGCTTAAGCTACTTCATCTTGCTGGCGGCCCTCGCTCTGCTGGTATGCATCCACAGTGGATCTAAGGTGGCTACGGCATCCAGCGTAATCGACGCCAGAAATGATGCTTTGGATCGCGAGGTGGGCGGTCAGATCCACCGATACTTGCGTGAGAGCAAGTGGACAGCTGAACAGGAAGACGGCAGCCCCGAGGCGAGGGCGATTGGAGTTAAGCTGTCAGCTGCTACGGTGCTTCAAAAGCTGATTAATTCGCAGCCAACGAAAAAACTTTCAACAAGAGCCATGGAAATTCTTACATCCAACAATCAAAGAGCTACCGACAAACTGTTTGCGAGTCTCGGGGTCTGGGAGGTGGAATCGAAGCTGTTTGCG…		PcRxLR343_Predicted_P._capsici_RxLR_PHYCAscaffold_51_r_413178_412777_5	RXLR	402	ATGGCAGCGTTTTGGCTATTGTCTGCGCTGGCCTTGAGTCCTGGAACAGGAGCACCTCTCTTGGGGTTTGTACGCAACGGAGGTCCGTCGTACATGTCGATATCGATCCATTGGAAGGCCACCGAGTCTTTTAAAGGATCAAGGGGGCCCAGGGGCTTGCGTGGCCACGAACTGGCTTTGGTCGAGATTGGAGCCATGTGCTCCAGGTCATCTGCAAAGGTCGTAGGCTCGGCCTTCGCGCCATGGACACTCAGACGGGGTTTCTTCGGCTCCGAGGAGGTCGCGGGGGGCGACTCGCGCTTAAGTCCGCCCATTGTGGTGGTGCGTAGCTGGAAGATTGGTGAGTGTCTGGTATTTTTATGTCTTTCCCGCCAAAAAACTAATATTGTGTGGCAAACA…
PITG_14891	NON-RXLR	protease inhibitor EpiC3	396	ATGGCTTTCACTCGTTCCATCGCTCTATTCGCCGGCCTGGCGCTGGCTGCCTCGAGTGCTCAGGGAGCGACGATTCTTGGCGGCTACACGCAGAAGAACGCAACAAGTGACGATATCGAACTTCTCACGCAGGCGACAAGCAGCGCCAACATGTACAACAAGAATGTGGACACGAGGATCTGCCTCATTGCTATCGAGAACCTCGAGACGCAAACGGTGGCCGGCACCAACTACAAATTCCAGGTGGCGGGTTGCCCCGTGGAAACGGACGACGAACTTGGAGCCTGTGACGATCGCAACTGCGACTACTCCAGCTACAACATTGTTATCTTCTCTCAGCCGTGGAGTGACACGATCGAAGTGACGTCCATTACGCCTGCAGAGTACCAAGGATAA		PcRxLR344_Predicted_P._capsici_RxLR_PHYCAscaffold_52_f_395357_395635_2	RXLR	279	ATGTGCAGGCGTATCAGCTACTCAGTCCTTTTGGTGGCTGTTCTCACTCTACTTGTTAGCATTAATGCTGCATCGGTAACAAGCAACAAGCTGCCGAATCCCTACACAGAAGTAGAAAGGGGACTCAGCAATGAACGACTATTGCGCAAAGAGTCAAACGCAGTTGATACAACTGCTACTGACGATGAAGAAAGAGCGGGGATCACAGACTTTTTGAAGACTTTACTCAGTGGAACCAAGAACTGGCTGAAGGACAAGTCGCTAGCAACTAAACTGTGA
PITG_14932	RXLR	secreted RxLR effector peptide, putative	270	ATGCGACTGGCAGCTTTTGTTTTGGTGGCTGTAGCATTTGCGATCATTCCTGATGGACGAGTCTCCGCGGCAGCACTCGGACCTCCCGAGAGCAGTGAAGGTACTCACGAAACAGCAAGATTGTTGCGGTTGAATGCTGTGCCACAGCCTGTGGAAACCGGCAACCAAGAAGAAAGGACAATTAACTTCGCGTCGATTAAGAAGATTGTTCCGGGTATAGCGCCTTTAAAAACGCACAAGCACTTAAGGCGTCTCAAAAGGCAGCACTGA		PcRxLR345_Predicted_P._capsici_RxLR_PHYCAscaffold_52_r_132734_132459_4	RXLR	276	ATGAGGAAACTCCTGCTCACTATCACTGGAATCATCCTCATCCGACGAGCGATACAGACGGAAAGGTCGACGCACGGACTGGTTCGTACGGCTAGATCCGTTCAAAAACGGCATTACATCCTCTGCGTTATCCGGGTACTTATCTTTGTATCGTCGAGCTTGCCACGTGGCCTGCGGATGCCGTTTCCCCTCACTAAGCGCCTCAATGTACGTCAATTCCACCTCGCGATCATTCGGATCGAGCTCCAGCGCCTTCTTGCACTGCACCGCAGCTAA
PITG_14954	RXLR	secreted RxLR effector peptide, putative	498	ATGCGACTGGCAGCGTTTGTTTTGGTGGCTGTAGCATTTGCGATCATTCCTGATGGACGAGTCTCCGCGGCAGCACTCGGACCTCCCAAGAGCAGTGAAGGTACTCACGAAACAGCAAGATTGTTGCGGTTGAATGCTGTGCCACAGCCTGTGGAAACCGGCAACCAAGAAGAAAGGACAATTAACTTCGCGTCGATTAAGAAGATTGTTCCGGGTACAAGCGCCTTTAAAAACGCACAAGCACTTAAGGCGTCTCAAAAGGCAGCACTGAAGGCCCAGGATGCGGCTAAAAGGAAAGCTGCCGTTGACAAGTGGTTCAAACAATTCGAAAGCGATGAATTTCTGTTTACAGCTGCGTTCCCCTCTTGGGTCAGAAAGAAAATGCACCCCGACAAAGTC…		PcRxLR346_Predicted_P._capsici_RxLR_PHYCAscaffold_52_r_144308_143943_4	RXLR	366	ATGCGTTTCGCTTTCCTTCTGTTCGTGGCTGCAGTTTCCCTCATTGCTTCCGGCGACGCGCTGTCGACACAAGCTGACGCCACAAGCCGCCATTTGCGCTCTCACCACCAGACGAACACCTACGACGCTGAAGAAGAAGAACGTGGTCTTGACAAATCCATTGTCAAGAGTCTCCCTGAACAATTCAAGAACATGTACAAGTACCCTAGCAATATGGAGAATGTTCTCGAGTCATGGCGCACGGGTCTTCAGTCGGTGGACGACGCTGTCATGTACATGAAGTCTCTTGGCATGGACTTCGACGCTATCTCGCACTTTGTGGACGCGTACCGGAAGCATATTAACAAGAAAGGACTTCCTTACTAA
PITG_14955	RXLR	secreted RxLR effector peptide, putative	498	ATGCGACTGGCAGCTTTTGTTTTGGTGGCTGTAGCATTTGCGATCATTCCTGATGGACGAGTCTCCGCGGCAGCACTCGGACCTCCCAAGAGCAGTGAAGGTACTCACGAAACAGCAAGATTGTTGCGGTTGAATGCTGTGCCACAGCCTGTGGAAACCGGCAACCAAGAAGAAAGGACAATTAACTTCGCGTCGATTAAGAAGATTGTTCCGGGCACAAGCGCCTTTAAAAACGCACAAGCACTTAAGGCGTCTCAAAAGGCAGCACTGAAGGCCCAGGATGCGGCTAAAAGGAAAGCTGCCGTTGACAAGTGGTTCAAACAGTTCGGAAGCGATGAATTCCTGTTTACAGCTGCGCTCCCCTCTTGGGTCAGAAAGAAAATGCACCCCGACAAAGTC…		PcRxLR347_Predicted_P._capsici_RxLR_PHYCAscaffold_52_r_150045_149215_6	RXLR	831	ATGCCCTGTTCTTTTGTCAAAAGAGCTCTTTCTTCCGCTCTTTTAGTTGATGTCAGCAGGACGCAGTCCCTCAGCGCGACTCTCGTCCGAGTTCTCCGGGTTGTTGTAGTCCACGTCGGCAAAGTAGTGCGCTTGACGCTTACGCGTACGACGCAAGTGGCCAGGCTGCAGGTAGTACTGGTCGGGCTCGTCAGCCTTCGTGGCCAAACTACCGACGTTGTAACCGCGAGAGCGGTACAGCGTCTTGTTGGGGTAGTACGGCACGTGTTCTCCCATGTGGTTCACGAACGGAGCGTCCGAGTGGTCCACCGTCTCCCGCTTCTCCCAGTTCTCCGGCAATTGGCCACCAGTGCCAGGCAACGAGTCCGTAAGGTGGTGCATCCACAGGTGCCACTGAGG…
PITG_14960	RXLR	secreted RxLR effector peptide, putative	498	ATGCGACTGGCAGCTTTTGTTTTGGTGGCTGTAGCATTTGCGATCATTCCTGATGGACGAGTCTCCGCGGCAGCACTCGGACCTCCCGAGAGCAGTGAAGGTACTCACGAAAAAGCAAGATTGTTGCGGTTGAATGCTGTGCCACAGCCTGTGGAAACCGGCAACCAAGAAGAAAGGACAATTAACTTCGCGTCGATTAAGAAGATTGTTCCGGGTACAAGCGCCTTTAAAAACGCACAAGCACTTAAGGCGTCTCAAAAGGCAGCACTGAAGGCCCAGGATGCGGCTAAAAGGAAAGCTGCCGTTGACAAGTGGTTCAAACAATTCGAAAGCGATGAATTTCTGTTTACAGCTGCGTTCCCCTCTTGGGTCAGAAAGAAAATGCACCCCGACAAAGTC…		PcRxLR348_Predicted_P._capsici_RxLR_PHYCAscaffold_52_r_440859_440521_6	RXLR	339	ATGCGTATTTGCTTCGCCCTGTTACTTGCTGTCACTGCACTGACCGCGGTGGTATCGGGGTCCTCTGTCAACCTGAGAGCCTCCCAGAAGATTCAATCCGGTGACGTCGCCCAATACAAAACGAGTGGTCGTGAGCTCCGTGGAGATTTAAACACCGATGAAGCCGCCGAAGAGAGAGTGAATTTCGGTTTCTTGAAGCCTGATCCTTTGAAATCGTTCGCGAAGCAGCAGATGAAATACGCCTACAATGAGCGTATCTTCAATGACCTGCTTAAGAAGTTCGACGACCCTGACGCCCTCTACACGACGTTAAACCTGAGCAAGATGAAAAACCTGTAA
PITG_14965	RXLR	secreted RxLR effector peptide, putative	270	ATGCGACTGGCAGCTTTTGTTTTGGTGGCTGTAGCATTTGCGATCATTCCTGATGGACGAGTCTCCGCGGCAGCACTCGGACCTCCCAAGAGCAGTGAAGGTACTCACGAAACAGCAAGATTGTTGCGGTTGAATGCTGTGCCACAGCCTGTGGAAACCGGCAACCAAGAAGAAAGGACAATTAACTTCGCGTCGATTAAGAAGATTGTTCCGGGTATAGCGCCTTTAAAAACGCACAAGCACTTAAGGCGTCTCAAAAGGCAGCACTGA		PcRxLR349_Predicted_P._capsici_RxLR_PHYCAscaffold_52_r_68005_67616_5	RXLR	390	ATGCGTCTGGGCCTTTTCCTATTGGTGGCATTAGCTGCCCTCTTCGCAAGCTGCGATGCCTCTGCAGCCAGGCCCGTGAATGATCTCCCGAGTGGTCGATTTCTGAGGGGCGAATCGTTTAAGGAAAGCCTGAAAATCCTCCCTAAGACTTACGTGAAGGAACTGGTGGACGACGGCGACAAGCTTAAAGCTGCCTTGCAGTCATGGAGCGATATGAAGCTTAGCCGAAAACGCCTAGCCAAGTCTCTGGAGCTCAGCACAAACAGAATCAAGAAGCTGCGGAAGATCGCAAATCGCCACAAGGTCAACGAAGTTTTCATCCTGGATCAGTACGTCAAGCACTTGAAACAACTCAAGAGGTCGCCAAGACTCCCCAGGGTAGTAGAATAA
PITG_14983	RXLR	secreted RxLR effector peptide, putative	399	ATGCGCATTTCTTACGCACTCGCGGTCACGGTGGCAACTCTCCTTGTTCCTAGCAACGCGCTCGTGAGCTCAAAGCCTGCGATGCTGTCTCCACCCGAAGAGCCAAGTCAGCGTCATTTGCGGTCTCACGACACCCCTGTTCTGGTAGATGACTACAATGCTGATGAGGAGAGGGGTCTAGATAACGCAAAGATGAAGAGCATGTGGAAGGATGGATGGAGTGCTGACAACTATGCCACGAAGCTGGGCATCGCGGACGATATTGCGCACGCTGAAACTTCGACCGGCGCTCTTCAGCAGCTTATGCAAACCCACAAGTACGAAAAGTACAAGACGTACCTCAACTATTTGATAACCAAAAACAAGAAGAAGCAGCCGAATCTTGTCTACTACTCATAA		PcRxLR350_Predicted_P._capsici_RxLR_PHYCAscaffold_535_f_1186_1704_1	RXLR	519	ATGCGCCTGACCTGTATTCTGCTTGTGGCAGCAGCCTCTCTCGTTGGTGTGCTCGATGCTTCCGCTGCTACCACTGGTAACACTGTTGTCGCCAATGCTGCCATGGTGATTTCGCCTCTTGCTCCTGAAAGCCAAGGCCGCCGGTCTCTGAGGCTGGTTTATGACGACGAAGATGATAGCGCTGACGAGAAAGATGATGAGGAAGAAGAAAGCGCTGACAAAGTTGACGAGGAGAGGGGATGGCTGTCAGATAAAATGGCTTTAACTTCATTGGTGTCGAAATTTGTCGGGAAGTCGACCGATGAAATGGGTGAGGTTATTAAAAAGCTTACTCCAGCACAGATTGACACGATCTTCGACAAGGGCGAAGATTCGATTCAGAAAATGCTCCCTGGTTTC…
PITG_14984	RXLR	secreted RxLR effector peptide, putative	399	ATGTGCATTTCTTACGCACTCGCGGTCACGGTGGCAACTCTCCTTGTTCCTAGCAACGCGCTCGTGAGCTCAAAGCCTGCGATGCTGTCTCCACCCGAAGAGCTAAGTCAGCGTCATTTGCGGTCTCACGACACCCCTGTTCTGGTAGATGACTACAATGCTGATGAGGAGAGGGGTCTAGATAACGCAAAGATGAAGAGCATGTGGAAGGATGGATGGGGTGCTGACAGCTATGCCCCGAAGCTGGACATCGCGGACGATATTGCGCACGCTGAAACTTCGGCCGGCGCTCTCCAGCAGCTCATGCAAACCCACAAGTACGAAAAGTACAAGACGTACCTCAACTATTTGATAACCAAAAACAAGAAGAAGAAGCCGAATCTTGTCTACTACTCATAA		PcRxLR351_Predicted_P._capsici_RxLR_PHYCAscaffold_536_r_3079_2795_6	RXLR	285	ATGCTGGTGAGTGCTGTTTGCATGTGCTCATGTTTGTTGTACTGTGCTGCCCAGCGGCTTGTCAATCCAAGTCAACTGCTGCCCACAGGTGTGATGGAGGTGTGCAGGCATCTACGATGGAACCACTGGATTTCAAGGCGAGATACTGCGCTCCAAGCGAGCGATACGCTTCAGGATGCGACGTATGCAAAAGGCGCCAGCGCTTGCGAAGTGACGAAGCTTTGCGAGTTGGTTTCTTCTTGTCGAAGGCGTGGAGACGCTGGTTCGCGGCTGTGTCCAGCTTGA
PITG_14986	RXLR	secreted RxLR effector peptide, putative	399	ATGCGCATTTCTTACGCACTCACGGTCACGGTGGCGACTCTCCTTGTTCCTAGCAACGCGCTCGTGAACTCAAAGCCTGCGATGCTGTCTCCACCCGGAGAGCCAAGTCAGCGTCATTTGCGGTCTCATGACACCCCTGTTCTGGTAGATGACTACAATGCTGATGAGGAGAGGGGTCTAGATAAAGCAGCGATGAAGACAATGTGGGAGGATGGAATGAGTGCTGCCGGCTATGCTAAGAAGTTGGGCATTACTGACAAAATTGCACTCGCTGAAAAATCGGCCGGCGTTCTCCAGCAGCTCATGCAAACCCGTAGGTACGAAAAGTACCAACAGTACCTCAACTATTTGGCCAAAAAGAACAAGAAGAAGAAGCCGGATCTTATCTACTTATCATAA		PcRxLR352_Predicted_P._capsici_RxLR_PHYCAscaffold_53_f_269151_270020_3	RXLR	870	ATGCCTGTGCGCGACGTCGCGCTGGGGGCGCTCTCGGGGGCGTTGATCACTGTCCTTGTGTCTCAAGTGGTTATTCCTCGTGTCCGTGCACGTCAGCTGCGCTCCCAAGCTTCCCGTGGCACTGTGTATCTCGTAGGGGCAGGTCCAGGAGATCCGGAGCTGCTCACTCTGAAAGCACGAAGACTGCTGGCCAGTGCGACTGTGGTGGTGGTGGACGACCTAGTGGGTCCTGAAGTGTATGCACTGATCCCGAAGGACTGCGAGGTCATTTACGTGGGTAAACGAGGCGGCAAGAAGGACTCAGCCAAGCAAGTGGACATTGATGCCATTCTGGTGGACAAGTGTCGCGGTGGACACATTGTCGTCCGTCTAAAAGGAGGCGACCCCATGGTCTTTGGC…
PITG_14993	NON-RXLR	protein-L-isoaspartate O-methyltransferase, putative	720	ATGTCGTTCTGGCCGTGTAACTCGTCGAGTAATGAAGGCTTGGTCAGTAACTTGAAGCGTACGAATGTCGTCCGCTCCGACGCGGTGTTCAACGCGATGGTCAAGACAGACCGTGCCAAGTATTTGGCACAGATTGAGACTCCGGATGGAGGACATGTGGGGGAATTGGCAGCGTACCAAGACGTGCCTCACCCTATCGGCTTCCACCAGACTATTTCAGCGCCACATATGCATGCCCACGCGATGGAACTGGGCTATGCAGCGATCAAGGACGTACGTCATCCACGGATTCTCGACGTTGGGGCTGGTTCGGGGTATCTAACAGCGTGTCTTGGTCGGATGGTGGAAGACAATGGACACGTCTTCGGACTGGAGATCGTTCCTGGACTCGCGCAGTTC…		PcRxLR353_Predicted_P._capsici_RxLR_PHYCAscaffold_53_f_365691_366560_3	RXLR	870	ATGCGTTTGTCAGTTATCCTATTGGCAGTATTTGCCCTCTCAAGCAGCAGTGTATCGGCGACGAGGAACCACCCCGGAGAAACCGCCACGGCGAACACTGCCATGCAGGGTGTTGATGGCATGCGCACTGACACCAACCAGATGAGGTTTCTGCGAACCGAAGCAGACGATGACGAAGAGAGGCTGGCTGGTAAGAACATGTTTAATGCTGAGAAGATCGAGAAGGCCCTGCAGGACACCAGCTACGCTAAAACGCTCTTCCGGAGGTGGAAACGCTATGAAGTGGAGCATGGAGCAGCTTTCGACAAGTTGATCAAGTTTAACATTGGAAAGGACGACAAGGTATTTGGACTCTACAAGAGCTACGTCTCCTGGCTCGAGAAGCACCACCCCCTTGGA…
PITG_15032	RXLR	secreted RxLR effector peptide, putative	1458	ATGCGTTGTCACTGGGTCTTATACGTACTGCTGGTAGCTATCACATTCGCTGATCATGCTGACTGGAGCCCGAAAACAACCGAGATACCGGAACGTCCAATCACTCCCATGGATAGTGTCCCGAGGTTACTGCGACTGTACGAGTCTACGAGAGCTCACGATGAAGAAAGAGGTGTAAGTGCTCCTGCAGCGGAAACAGTTGTCAACTCACTCAAATCCGCAAGCACTCAACTTGACGAATGGCTCGCAAAGGGAAAACCTACCGACGACGTTTTTAAGCTTCTTACACTCGACGTCGCCGCGGACGATCTTCTGGCCAACTCGAAGTTAACAGAGTGGATCACGTACATGAAGCTGTTCAACCAGGCAAATCCTAAAAAACAAACGTCGCTGATCAGA…		PcRxLR354_Predicted_P._capsici_RxLR_PHYCAscaffold_53_f_44437_44838_1	RXLR	402	ATGCGTTTCTTCTTGGTGGCAGCGCTAGCAGCATTCGCCTTCGCTTCTAGTTGCGAAGCTGCCGTTGCGGAGGCCCCGAACGCCGTCCAGATCGATGACAACATCAACGCTGGCTTCTCTCGGTCTTTGAGAAGCACGGACTCGGAGGATCGTGCCATCGCGCAGCTCCTGTCGGAAGACCGTGCTGTGGCGAGTGTCAAGGTCAAGTACCAGTCGTTGTACAAGGCGAAAATTACACCAAACCAAGCCAAGGTCATCCTCGGTATCTCTGACGACATGGTAGAGTTGACGAAAACCACGAGATCGCTCCAGCGGTTCTACACGGGCTACTTGTCGTACTACACACTGATGGAGAAGAGGAAGAAAAGGAAGAAAGAGCTGGAAAACCAGGTCAAGTGG…
PITG_15037	RXLR	secreted RxLR effector peptide, putative	345	ATGCGTTGGCATTGGGTCCTACATGTACTGCTGGTTACAGTCACACTTGCTGATTATACTGACTGGAGACAGAAAAGAACCGAGATACGCCCAATCACTCCTACGGATAGTGTCTCGAGGTTACTGCGACTGTACGAGTCTTCAAGGGGTCACGAAGAAGAAAGAGGCGTAAGTGCTCCTGCTGTGGAAACAGTTGTCAACTCACTCAAGTCCGCAAGCACTCAACTTGATGAATGGCTCGCGAAAGGAAAATCTACCGACGACGTTTTTAAGCATCTTACACTCGACGTCGCCGTGGAGGATCTTCTGGGCAACTCGAAGCTAACAGAGTGGATCACGACATGA		PcRxLR355_Predicted_P._capsici_RxLR_PHYCAscaffold_53_f_45337_45777_1	RXLR	441	ATGCGCCTCGGTTACTTCTTGCTTGCGACTATCGTTGGATTTTTGGCTTGTGACAATGCCACAGCTTCCGTCTCGGAGTCTACAAGCTCCAAGCTGACCGCGCGCGAGGAACATCCCATCCACGGACGTATTGGCGACTTTACTGCCGGCCATGACAACAAGCGAGCTCTACGCAGCGAAGATGAAGACGGCGATGCTGACGACTCCGATGACGAAGAGAGAGATCTGATTCTTTCAACGATCCATCGACCAAAGTACTGGCGCTGGTTTAAGGCTGGAATGACCCCGTACGCGGTCCAACAAGTTTTGGGTCTCACAGGCGTCAGACGTCTCTGGAAGCCCTTCAAGAGGCGTGAGTACAAGGGCTATGTCGTGTTCTACACTGAGCAGTGCCACAAG…
PITG_15038	RXLR	secreted RxLR effector peptide, putative	1488	ATGCACTACCAATGGCTGATTTTACTGGTATCCACCGCGCTCCTGGCGAATACCGACGCTGTGTTGAAGGCGACTGTACTCCCGCTGAACTCCCTGCTCAGACACAATGTCCCAACGAACCGGCTTCTGAGGGCTCACCAGCTCAAGAGCAACGGCCAAAATGCGGAGGAGAGGGGTGTAGGCACTTCCGCCGTCGAAACACTCACGAATTCTTTGAAAGTGCCCGCTAGCCAGCAGCTTGATGCCTGGCTCACAAATGGGAAATCTGCAGACGACGTTTTCAAACTCCTCACCTTGGACAAAGCTGCCGATGGTCTTCTGGCCAATCCGCAATTGAATGATTGGATCAGCTATATGAACCTTTTTAACGAGGCGAATCCAGCAAAGAGAACTACAGTG…		PcRxLR356_Predicted_P._capsici_RxLR_PHYCAscaffold_53_f_47275_47712_1	RXLR	438	ATGCGTTTCACCTACTTCGTGGCTGTGGCTTTGACTGGCCTTTTGGCGTCCAACGACCTCGTTGTAGCCTCCACCGCTGACAAGACTGTCGTTCATGATCAAGTGCTTTCCGACCGCGAACTGATCGACACTGGCTTGAACGACAACGAGAAGCGATCCCTACGGACTAACGAAGATCTCGAGGATGACAGCGAAGACTTGAAGAAGAGTGACGAGGAGAGATTCTCCCTCATCCAACTTTCCAACCAGCCCCGCTATTACGTCTGGTTCGAGGATGAAATGACCCCCAAGGACGTTCGGAGGAAGTTCGGACTGACGCGCCACTCCATTAAACTGGTCAAGCGCTCCATCTACAGGGGCTATGTCAAGTACTACGATGAACACTGCTCGTACTTCGAG…
PITG_15105	RXLR	secreted RxLR effector peptide, putative	2082	ATGATGCGACTCTACCTTACTGCGCTGTTAAGTGCAATTTCAGCTCTACTAGCGCCGGGTGGAAGTGCCCCAGTGTCTGCTCTTCCAGACTTTCCGGCTGGCTACTTACCATGTAATGAACTACGTACATTAACAAACGCACCTGAAGAATCTCCATCCCACAGGCGATTGAGAATTTCCGATACACATGATGACGAAGACAGAATAAAAAGTATCAGCATTGAAAAACTATCGGGGTTGATTAAGACTGGAGTATCGAGGATACATGGATACCTATATTTAGGACCGTCAGCAACTAGAGAACAACCAGCAGATGAGATTCTTCGAATGTTCAAGCTTGAGGATGGAATAGAGAAGGCCTTGGCTAGTTCTAACTTGAAGACCATGGAAACTTATGTG…		PcRxLR357_Predicted_P._capsici_RxLR_PHYCAscaffold_53_r_48230_47775_5	RXLR	456	ATGCGAGCTTCCTTCTTGTTCATAGTGTCTGTGGTTATTATCCTAGCCCTCTTCAGCGCTGGGTCCGTCGCTACTTCGACTTCTGCTGCAGTAAAAGTGTCCAGCAAGACCAAACCGCTGTCCAATGGAGAATTTCAAGTCAACAGTAACGTCAAGCGGTCCCTGAGAACGAATTTGAAGACGGACGAAACCAGCGCGAAGAAACTCACCGGTGAAGACGAGCGGGACTTCATTCTCCTGAGCGATAATCGACGTGTTGACAACATTTTCCGGTGGATAAAGGCGAAATTGTACACCATGACACCAATGAAAGTTATCAAAATGTTTAAGCTGAGAGAACTACCACGACGGCAGTACTCGCTTCACATGGAATTTGTGCGGTTTGTCCAGCGAAAATGT…
PITG_15109	RXLR	secreted RxLR effector peptide, putative	342	ATGCGACTCTCCTCGACTGGGCTGCTAGCAATTACAGCTCTTGTTGCATCTAGCGGCATTGCCTCGATGTCTACTATCGCCAACATGGCGGTGCCTGACAAACTGTATAATCTGTCTAGTACAATTTCCACCAGGTCGTTGAGAGATTCTGAGCCAAAAGGCGGAAGAAACGAGGACCGAATGAATGCCGGTATCGAAAAACTCTGGGGCCTGATCAAAGCGGGGACATCCAAGATCAAGGAGTACGGGCAGTTCGGGACACTGGGATCTAAAGACCAACCTGCAGCGGAGATTTTGAAATTTTTCAATCTTGCGGATGGTATGGACAATGCTCTGGCTTGA		PcRxLR358_Predicted_P._capsici_RxLR_PHYCAscaffold_55_r_110394_108832_5	RXLR	1563	ATGCTGATCAACTTGGCGTACGCTGTTCTGCTGTTCATTCGCGTGATGCTCCTGTACTTGGGCTCTCTCCACGCCAGTCGTCTACTGTTCAACAACCTGCTGAACCGCATCCTGCGAGCCCCCACTTCGTTTTTCGACACGACTCCACTCGGTCGTATCGTGAACCGCATGTCGAAGGACGTCTACACGCTGGACGAGACCATTTCAGACACACTCGTCGACCTAATTGATACCGTCGCAATTGTCACGATTACCTTGGCCACAGCATCGTTCATCACGCCAGTGTTCATCGTTATCCTGCTGCCAGTTCTCTTCGGGTTTTACCGCTCTCAACGGTATTTCGTCAAAACGTCCCGGGAGCTCCAGCGTCTGGATTCTATTAGCCGTTCACCGATCTTC…
PITG_15110	RXLR	secreted RxLR effector peptide, putative	2130	ATGCACGCGTACTCGGCGGCTGTACTGATGGGTCTCCTAATGGTTGCCGAGGGTGCCTATGTATCTACGACCGCTTGTGCACACTCGGCGCCGAATCCCACGATCCAACGCTATGAGCCTGAAAGCATCCCAACCAGATTGGCTCCCAATAGGCTACTGAGAGAACCTGAGACAACCGAAGCGAGCAACGAGGACCGAGTTGTAAGTATCCATGCTGGCATTGAAAAACTCTCGGACCTGATAAAGACTGGAGTATCAAAGGTTCATGGATACCTGAACTTGGGACCGTCAGCAACCAGAGACCAACCGGCAGATGAAATTCTTCGCATCTACAAGCTAGATGATGGAATCGAAAAGGCTCTGGTCAGTCCAAACTTGAAGGCTATGGAAAGCCACGTG…		PcRxLR359_Predicted_P._capsici_RxLR_PHYCAscaffold_55_r_249274_247433_4	RXLR	1842	ATGTATCGGTTCTCCTTGGCTTCGTTCTTGGGGTTGTTCAAAGGCACTTTAGCGACGAAAATGGAGTCTTCCAGTACAAAAGACCGGATATTGCGTCTGATCCCCATTCTAGAGCATAAAGTGCTCATGTTTGTCGGCCGTGCGCTGTTCAAAGAGCACAGACCGATGTTCGGGATGCACTTGGTGCATGGGATGCATCCCGAGTGTTTCGACAAGAACGAGTACGAGTTTTTCTGTGGCGAAGTGGTAGAGCTTGAAAGAGGCTCGGGAGGACACTCGACACTGCCGGAATGGGCTTCTCCAGAGCGAAAAGAAGCTTTTACGCAGTTTGTCGAGACTTTGCCGAGACTAACTCAACTGTGTAAGTTCGAGAGCCACGATATGTGGATCCGTTGGTCC…
PITG_15114	RXLR	secreted RxLR effector peptide, putative	1566	ATGAGGCTTTACTCGGCTGCGCTGCTATCTACGATTGCAGCCCTCCTGTCGTCGTCCTCGGTGGCTGGGGCGACTGCTGACTTACAAACGACGAATTGTATTCGTACACTGTCCGATGCGCCTGCTAATAGTGTGACGAAAAGGCGATTGAGAGCATCCGAGACAGGGACAAACGACAACGAAGACAGAGTGTTGAACGCTGCTATTGAAAAGCTCACGGGTCTGGCGAAGGCGGGGGCCTTGAAGATCAGTAACATGGAGTGGAAGTTTATGCTGACGGGGGAAGGTGGGGCTGATAAGATTTTAAAGTGGTTTGACCTCGATAGAGGAATGAAGAGGGCTCTGGCCAGTCCGAACTTGAAGGTTTTGGAAAGCTACGTGAGAGCAATGAACGGCAAA…		PcRxLR360_Predicted_P._capsici_RxLR_PHYCAscaffold_55_r_462428_462027_6	RXLR	402	ATGCGTCTCTTCATCAAGACCCTAGTGGCTCTTGCCGCCGTCCTTCTTGCAACCAGCACCGAGGCGGCAAAGGCCGTTCAGACCGGTGGGAACGAAGACGTTGTCCAGTCCTCGCATATTCTCTCTCGCGAGAGCAAGAGAGTCCTTCGAAGCGAGTATGATGAAGAGAAACTACTCGAAGACGATGAAGAAGAACTTCTAGAAAATGATGAGGAAGAGAGGAAGAACGGGGCAAACCTGTTCACCGACGCGAAGATGAAAAAGATGTTGGCTAGTGACTGGTACCGGTACCAAGTGGCCCGGAGATGGAAAGAGAGAAAGTATACCTGGCAAAATCTCCCGCCGAACGTCGATCCTAATCTTGTCGCATTCTATAAGGGGTTCAGAGAACGTCACGGC…
PITG_15123	RXLR	secreted RxLR effector peptide, putative	1548	ATGCGGCTTTACTCGGGTACGATTCTGTGTGCGATTGCAACTTTACTGATCTCTGTGTCTACCGCCTCCAAAACGACGGGGAGCCATTTATCCACAAGGCTTCCACTACCGATCGACAAACCAGAAAACAACTCGCTACCACGCTTCTTGAGAGTGTCCACGCAGAATACAGAGAATGGCGAGAACAGAGTGATCAGCGCTGGGCTTGAAAAGCTCACAGACCTAGCGAAGGCGGGTGTATCAAAGATCAACTTGGGGTCCTGGATCTCAAAGGACCCACCTGCAGAGCCGATTTTGAGAAGGTTCAAGCTCACGAATGGGATGGACGATGCTCTGGCTAGTCCCAACTTGAAGGCTCTGGAGAACTACGTCAAGGAGCTCAACACGCAGAATAATAAC…		PcRxLR361_Predicted_P._capsici_RxLR_PHYCAscaffold_568_r_1948_1547_4	RXLR	402	ATGCGTCTCGTCATCAAGACCCTAGTCGCTCTTGCAGCCGTCGTTCTTGCAACCAGCACCGAGGCGGCAAAGGCCGTTCAGACCGGTGGGGACGTGAACGCTGTCCAGTCCTCGCATATTCTCACTGGCGAGAATAAGAGGCTCCTTCGAAGTGAGCGTGATGAAGGGAACCTACTCGAAGATGACGAAGAAAACCTTCTAGAAGATGACGAGGAAGAGAGGAAGGGCGGGGCAAACCTGTTCTCCTCCGCGAAGATGGAAAAGATGTTGGGTAATGACTGGTACCGATACCAAGTGGCCCGGAGATGGAAACAGTATGGATATACCTGGGAAACTCTCCCGAAGGACGTGCCTGTTGATCTCGTCAGATACTTTAAGGGGTTCAGACAACGTCACGGC…
PITG_15125	RXLR	secreted RxLR effector peptide, putative	1548	ATGCGGCTTTACTCGGGTACGATTCTGTGTGCGATTGCAACTTTACTGATCTCTGTGTCTACCGCCTCCAAAACGACGGGGAGCCATTTATCCACAAGGCTTCCACTACCGATCGACAAACCAGAAAACAACTCGCTACCACGCTTCTTGAGAGTGTCCACGCAGAATACAGAGAATGGCGAGAACAGAGTGATCAGCGCTGGGCTTGAAAAGCTCACAGACCTAGCGAAGGCGGGTGTATCAAAGATCAACTTGGGGTCCTGGATCTCAAAGGACCCACCTGCAGAGCCGATTTTGAGAAGGTTCAAGCTCACGAATGGGATGGACGATGCTCTGGCTAGTCCCAACTTGAAGGCTCTGGAGAACTACGTCAAGGAGCTCAACACGCAGAATAATAAC…		PcRxLR362_Predicted_P._capsici_RxLR_PHYCAscaffold_57_r_19805_19524_5	RXLR	282	ATGGCCACTGTCCTTGCAGCAACTGCTCCTGCCACTGCTGCTGTTGTATCATGTACGACTGCATCTGCTGCGCTAACATCTCGACGGCGGAAGGCTTCGAGTCAGCACTCGTATTCGCCTTCGCTTTCGAGCTCTCGAACTCTTCGTCTTCTTCAATCGGTCTGTGCATATCCTTCGTCATTAACCATTCGCACGCTTCAGGGATGTTCCTCGCAGGACCCGAGTCTAACATCGCGAGCATTTTCTTGTTTCGAAGACCACGACGGAAAACCTTGTATCTGA
PITG_15127	RXLR	secreted RxLR effector peptide, putative	1548	ATGCGGCTTTACTCGGGTGCGATTCTGTGTACGATTGCAACTTTACTGATCTCTGTGTCTACCGCCTCCAAAACGACGGGGAGCCATTTATCCACAAGGCTTCCACTACCGATCGACAAACCAGAAAACAACTCGCTACCACGCTTCTTGAGAGTGTCCACGCAGAATACAGAGAATGGCGAGAACAGAGTGATCAGCGCTGGGCTTGAAAAGCTCACAGACCTAGCGAAGGCGGGTGTATCAAATATCAACTTGGGGTCCTGGATCTCAAAGGACCCACCTGCAGAGCCGATTTTGAGAAGGTTCAAGCTCACGAATGGGATGGACGATGCTCTGGCTAGTCCCAACTTGAAGGCTCTGGAGAACTACGTCAAGGAGCTCAACACGCAGAATAATAAC…		PcRxLR363_Predicted_P._capsici_RxLR_PHYCAscaffold_57_r_221007_220729_4	RXLR	279	ATGTTTATTGCTATTCCAGCTCGCGCAGCGCTCCCTATTGTCGTATGTCTTTCTCGCCGGGTAGCTTACGCCACTACTATTAAGAGATTCCTCCGCTACGCTCCAATACCCAACCAATCTCCTGACAATATTTATGTCATGGTGGCATTCGTGTCCACATTCAGTACTATACCTTGTTTACGCGGGGTATGCCATGTGTGTCGTTGCTATCGATTCCTGTTGCGTAATGTAGGTCTTTTACACCGCTATTATGTCATTTTTTCTGCTGGTCGCTCGTGA
PITG_15142	RXLR	secreted RxLR effector peptide, putative	1473	ATGTTACATCTCAAGACGCGACTGCTGCTTCTGGCTGCCATCTCACTCTCAACTTCGTGTCTAGCGAAATACTCGATGGTCACGCCGAATCCCCTCTCAAGTATTGATAGTCACCACATCTCCACCAAGAGGCTTTTGAGGGCGGGCAAGACCTCATACTACGACTTAGACGAGGAGAGGGGGGTATCCGGTGTCAGTGTAGAATCACTATCCAACTCGCTGAAGTCAACTACCAATGAACAGCTCATGTCGTGGCTTAATGGAGGAAAGAACGCAGATGACGTCTTCAAGCTGCTCACACTCGATGATGCAGCCGAAACTCTCTTAGCAAGCCCTCAGTTGCAAGCTTGGATCAAGTTCATGAAAAAATTTAATACGGAGAACCCGAAGCAGCAAACA…		PcRxLR364_Predicted_P._capsici_RxLR_PHYCAscaffold_57_r_8636_8307_5	RXLR	330	ATGGCCTTCTCAAGCTTCCTAAAGATCCTCGCCATGATCACACTCATCACGTTCCAAGTCAACGCTGAAACCTCGCAGCGGGCGCGCAACCTCCGCATTCAGGACGATGACTTTCCACAAGAACAAGCGAGAAGGTTGGGCGGGAACTGGAAAGCGATCCTCATCAACGTCAAGAACAATCCTGGTGTTTCCGACGGTGTCGTGAACCTTATTAAGAAGGTAGACTTTGTTTCGGGAACGTCGAAGAAGATCAAGGAGAAGGTCAAGGATGCCAAGGACAAGGTCAAGGATGCTACGGAGAAGGTCAAGGACAAACTTACAGGCAACTGA
PITG_15152	RXLR	secreted RxLR effector peptide, putative	2283	ATGGGCTGCCGGTATGCTGTGCTCGCATTAGCTGTAGCTTATTTCGCAGGCTCGATCGCAGCCAACGATTCGCAGATTGTCGCTGTTAAAGGCCCTGCTTCGATTCGATTTACACCTGCAATCCATGTCGTCCGTGGAAGGTTCTTGAGGGCTGCGAACACCGCTGACGAGCGCAACGAGGACAGGGGAATCAATCTCAAGTCAATGCCTGGCTTCGAAAAAATAGCAAGTCTGTTCACGAAGAAGAACACGCCAGGCCCGCTCTTAAGTTGGTTCGAAAAGAAGAAGTCACCGGACTACGTATTTCTTAAATTAAAGATTAACAAGGGCAAGCAACAGCTTTTTGACCACCCCGACTGGAACGTCTGGGTTCAGTACACGACCAGTGTGGTGAAGTCG…		PcRxLR365_Predicted_P._capsici_RxLR_PHYCAscaffold_58_f_66695_67015_2	RXLR	321	ATGCGAATTTTAATGTCCTTAGGTGCTTTCTTGCGCACTTCAGCAAGCAAACGGTCACCAAAGCCCGGGAAGAGCGTCGAACCGCCAGACAGAATAATCTGCGAGAAGAGAGTCTTACGAAGATCCATATCCGACTTCATAATGGCCTGTACCAGGCATTCATGCACACCACGTGCCTCCGAGCCGATAATTTCAGGCCGGAATAGCACCTCTGGCGCACGGAACTTCTCAGGGCCGATCTATCAATGCAAAATGGCACACAATTCGTTAAACTTGCCCAAAAGACCGACCAAAATATCAATTTCAAGCACCGTACGTTGA
PITG_15162	RXLR	secreted RxLR effector peptide, putative	510	ATGCAGCTACGCACTATCCTGCTGGCTGTTGTAGCCTCTGCTCTTACCACCACGTGCGGTGCTTTTACGGCCGAAGATGTGGGCCTTGTCACGCTCTCCAAGAGCGGTTTAACCGACCACAAGGCAACGGATCAACGTGCCGAGCGGCGCTTGAGAAAACACGACACCGTTGGTGACGAGAATGAAATAAATCAAGACTCACAAGACGAGGCGAGAGGTTTGCAAGTACCGCCGTGGTTAGCCAACATTGTCGGGAATCTAGACGATGTTGAGAAAGCACTCACCAAGTTGACCAAGGGACAATCGAATCTGGAGATCACAAAACACTACGACACCCTTGTAAAGGATATCGCGGACTCGTTTGTAAAGCTGGAGCGCGTGGGGTATACTCCAACTAAA…		PcRxLR366_Predicted_P._capsici_RxLR_PHYCAscaffold_59_f_279483_280145_3	RXLR	663	ATGCGTCTGACCTACATCATGATCGTGGCTACGGCCGCCATCTTGGCTTGCTGCGACGGAGCATCTGCCGTGAGTGATTCCAAGCGTCTCACAGTGCCCCTGGATCGCGTGCAGACCGGGAACAACGCTAACCGTTTTCTGAGAGTCCACCACGATGAGGAAGAGGAAGAGGAAGAAGAGAGGACTGGGCCCCAATTCATCAAATCGCTTTCGGAGAAGTTCGCCAAAGCGGCCGAGACGGGGAACTTCGCCAAGACGGTCGAGAAACTGACGAGGAGCAAGTCGTTGAATGGCATCTCAAAGGTGGATGACGTTGTAGTGCCTGGGAGAGCGGGTAAGACCCTGACTGAGGTCTTGAAAATAGACGACGTGGCGTACCTCAAGGCGGCAGGGAAGTGG…
PITG_15166	RXLR	secreted RxLR effector peptide, putative	519	ATGCAGCTGCGCAGTATCCTGCTGGCTGTTGTAGCCTCCGTTCTTGCCACCCAGTGTGGTGCTCTTACTGCCGAAGCTGTTGGCCTTGCCACGCTCTCCAAGAGCAGTCCAACCGACCACAAGGCAACGAGTGTTACTGATCAGCGTGCCCAGCGGCGTTTAAGAAAAAGCGACACCGTTGGTACCGAGGATGAATTGAATCAAGACTCACAAGACGAGGCGAGAGCTTTGTCATTACCGCAGTGGCTAGCCAGCATTGTCGAGAGCCTTGACGATGTTGAGAAAGCACTCACCAAGTTGACCAAGGGACAATCGAATGTGGAGAAAGTAAAACGCTACGACATCCTTGTGGATAATATCGCGGCCTCGTTTGTTAAGCTGGAGGACATGGGGTATACG…		PcRxLR367_Predicted_P._capsici_RxLR_PHYCAscaffold_5_f_1024176_1026140_3	RXLR	1965	ATGCGTTTTCACTACCTGGTGATCATCGCTGCTTTTGTTTTATCCATTTCGGATACTTTCTCAACGGTATCAGCTACGAACACGGTACCTTCGAGAGGTTTAAGAAGGATTTTCGACGAAGAGAGAGCAGGAGGAGCAATCTCCGTCTCGACGTCTGAAAAGCTTGCAACCCTCTTTAAATCTTCGAAAGCGACGGATAAACAGCTCCAGAAGTGGCTTCAAAAGCGAAAACCCGCCGAAGATGTGTTTTATCGCATGAATCTAGCGAAGACTAAAACGGGGATATTCGACAACCCTCTGTTCATTAAATGGGTCCAATACGCCGATGACTTGAGTGCCACCACTTCCGGGAAGGGGAAATCCGCCATCTCGACATTGACAGCTCAATACGGTGATGAC…
PITG_15177	RXLR	secreted RxLR effector peptide, putative	507	ATGCGAGTTAATCATGTACTGCTTCTGACCCTCGTCGTCCTTCTCGCTTGCAGCGACGTTGTCTTGGGTTCCACTATCAAACAACAAGCACACGTATCCCCGGTGGCTTCGCTCGTTGACATTAAGGTTATTATCAACAATCGAAGAAAGCTTCGAACAAGCGAGATGGCCGTCTCGGACGACGAAGAGAGAGGAGCGATCGACACCCTGCGCGCCAAGCTGATTGGGCCAGCCAACAAAGTGTTGACGTGGCTTAAGAGAAAGGAAGTCGCAGCTGCAGAGAAAGCGAAGACCAAGAAGCTTGTGGAATTTGTGAAAACTCAAGCTCGCTCCGAAAACCTCGACGACGCTGTGAAGAATTTGCAGAAGGAAGGCATCACTCATGGCCAGGTCAAGGAA…		PcRxLR368_Predicted_P._capsici_RxLR_PHYCAscaffold_5_f_1435206_1435715_3	RXLR	510	ATGCAGCTCCGCTTCTTCTTGTTACTGTTGGCCATTTTTGCCTCAAGTTGCAGTGCGTTCTCTCTCTCAACAGTAGAGACGTTTGTCCAGGGAAGGAATCTACGTGGATACAAGGCCGAGGACGAAGAACGAGCTCTTAGTTTGAGCAGAATGACGGTGGAGAAGCTTGAGAACATTCTGACAAACACCGACGGCATCCAACTGGCCAAGTTTGCAAAGTGGCAATCGAAAGACGTTCCCCCTCTGAAGGTCTTCCAAACGATTAAAACGTTTTCGCCTCACGACGAGAGGTATTACGCGATCGGGCTCATGTACAGCGATTTCCTCAAGGGAATTAAGCCGATGTCGACACACTTGCGACTGGATGAAAGTGCATTAGCGGAGCTCAGTCGGAGGATC…
PITG_15225	RXLR	secreted RxLR effector peptide, putative	666	ATGCGCGTGTACTTCGCCCTTCTGGCCGTATTCGCGAGTGCCTTGGTGATTGAATCGGACGGTAAGGCGATCACCAGCATCCAGTTGAAGAGAACCGAGAAGCGGCTCCTAAGAAGGTACGGTATGGGTGACACGGACATTACGGAAAATACTAAGGACGAAGAGCGTGCGGGTAATGTTAGTCCGAGCTTCTTCCAAAGACTCAACAACGCGGACGAGATCGTGGGTGCTTTAAAGAACCAAGATAATTTGATCGCACAGTTGGCGAAAGATGAAGAAACAGCGAAGGCCATCGTTCTCAAGCTATCGGCAAACGGGAAGATAATGGAAAACATGCCGCTCATCCTACAAATTAACAAGGCCAGAACATCGGTTAGTTATAACCAAAAGCTGACGAAT…		PcRxLR369_Predicted_P._capsici_RxLR_PHYCAscaffold_5_f_167831_168598_2	RXLR	768	ATGCGGTTCTACTACGTTGTGTTAGTGGTGGTGGCTACACTTTTCACCAGTGCCAATGCTCTCACGATACCTGTGGGGACCAAACTACGGTCGCACTTGGATTATTCCAGTGTGGGCCAGAATCAAGTCGAGACTAGGAGGCCGTTGAGAGTCGTCAGTAAGAACGACAAACCCACTTCCGAAGAGAGGGGTATCACTATCCCGACGAAAGTGAAGCTGTTCTGGTGGCTGGAGGTTAAGAACAAGCCGAACTCGTATGTGAAGACGAAACTGGGGTTAGACAAGCTTGACGACATCGCCCTCCAACAGCACAAGAACTATCCGCTCTATCTGAAATACATGGACAAACGTGAATACTATCAGCTGTGGGAGTTGGCAAGGAACAAATATTCCACGTAC…
PITG_15226	RXLR	secreted RxLR effector peptide, putative	675	ATGAGTGTGTGCTACATCGTCCCCTCGCTCGTTTTCATCGTAGCTTTAAGCTTCATGACGAGTTCCTGTGAGGCAAAAACGACGGTCCATATTTACGCGGGACAGATCAAAAAGCGACACCTGAGAAGTTACGGCGTGGGTGATGTCGACATGAAGGACAAGACCAGTGGCGAAGAGCGGGCGGGAAGCATTGACCCGAAAACTATTGCCGACCTCTTACAAGCGGACGACATCGTATCTGCTCTAAAAAGCCACGGCAAACTAGATGTGTTGTTCGCGCGGTTGGCTCAAGATGAGAATGCGGCGAAGGAAATCGTTTCCAAACTATCCGCAAATGGCAAGATTATCGAAAACATGTCGATTATCGATAAACTCAACAATGCAAGAACATCGGTAAAT…		PcRxLR370_Predicted_P._capsici_RxLR_PHYCAscaffold_5_f_377987_378985_2	RXLR	999	ATGCGCACAACGTTCCTGTGGCTTCTACTTGCGCTTGTGCTCTGCGTCTGCGCTGCAGAGGAGCCCAAGACCCCTGAACCCACATCCAGTGCCAATGCACGTGACAATGACCCTGTCGTCCAGGAGATCCGAGGTCTGCGCAATTCAGGAATGAAACTTAACGATGCAAAGGACTTTAAAGGAGCTATCGAGAAGCTGCGCGAGGCTATTACGCTGCTGCACAATAGGGTTTTCGGTGAAGGTCGTCACGCCATTACGGACCCGTCAGAGATCTCCCAAGATGCGGCACTTTACGCTCAAATTCTGAACGACTACGGCTCCGTTTTGATCCGTGCCAAGCAGTACGACGAGGCCATTGAAGTACTGGAAGATTCGGTGACGATGGTGGAGAAAATCTAC…
PITG_15255	RXLR	secreted RxLR effector peptide, putative	384	ATGCGTGTCACCTACATCCTCGCTGCTATTATTGTGGCAACTCTCCATGCCAGCGGCACTGCGATCCCCGCGGCTACGAACCCCAAGGCCACCACGATCAGCAACGGTGTGGCACTCAGCACCGTCGATGGTGTCCAAAGAGACGGCGGACGGATTTTGCGCGTCGAGAAGGATGCAGTGAAAGACGACGGGATTGAAGAAGAGAGGTTTATAAAAAAACTCTCGAGCTATGTAAAGAGGTGGATTCCCGGAACAGATGCTAGGGCGATGAAGAAGTTTAGAGATGAGGCTGTCCGCCGCCAGCGAAAACGCAACCAGGCCAAAGCTCCGGCCGACCGGATGCGCGAAGACATTATTCACGCCGGAGGGACTCCTAATTTCTAG		PcRxLR371_Predicted_P._capsici_RxLR_PHYCAscaffold_5_f_494190_495101_3	RXLR	912	ATGGATGAAGCTGTGCTGGGTCTTGTGTTCGCATTCCTGCCTGGCCTGGAGACCGTTCGCTGTATGCAGCTCAACCGTTTCGCTCGTCGCGTTCTGCCCCGATGTGTGTTCACTCTAGAGGTGGAGTTACGCCAGCTACGACTTGCCTACACGTTACACGCGGCTGCAGTGCCGACCCAACCGGCAGCTACATTGCTGTGTCAGTTCCCGAATCTGACCAGTCTCACGGTCTTTAACTCGATGAAACCGTTGTGTGATCAGCAGGAGGCTGGTCCCGCACTGCACGCTTGGGGATGCAGTGAGCTGGATATCTCACACGACAACGCCGGAGAGGAAGTGGTGCAACAGCTTGCTGAAGGCATCGAGCTCGGTGCCTGTCGACGACTGAACAGCCTCCGT…
PITG_15277	RXLR	secreted RxLR effector peptide, putative	486	ATGCAATTTCTCTACCGTGCGTTGTTGGTGCTTGCGGCTTTCGTCCTGGATTCTACCTCAGCGGATGTGATAGCCAAGGTGGTTCACCTAAGTATCCTACGCTTCACTCGCCCAGTCGAGGAGAACCTGATCAAACGGCACTTGAGAGTTGTGGACGACAACGAGAGAGGATTTCCAAGGGGTCCCAGCCTAGAAAAGATCACAGAAACGATCGAATCTGTGGCTAAAAAAATCTGGCCGAAATCGAAACCTTCCCAAAGCGATGTCCCGGACGAAAAAGTCTCGCAGTTGCTCGGTGCAGCAAAACCAGTAAGAGCTTCGGTTGAAGCTGCTGCCAGGTTAAAGTCTCTGCAGACCCAACGGTGTCTTGACGAGGGAAAATCAACACGAGAAGTATTT…		PcRxLR372_Predicted_P._capsici_RxLR_PHYCAscaffold_5_f_672598_673167_1	RXLR	570	ATGGCGATGGCGCTGGGTGTGGCAATGGCCATTACCCTGGGACTGTTGTCGCTGGTAAGCAACACCACTGCCGTCGGAACAGAAAATGCTGTTGGACCCGTGACACGGCATCTACGATCACTTTTGCTGGACCAAAAGGTCTCTGAGCATGGCGCAGCACTGGATCAACAACCTTTAGCTGCTTCTATGGAGGCAACATCACGGCGCAGTGTCCCGCAGAACCCTGGCGGTCCTTTGGGCGGGGGTCGTACAATGGAAGCTATCGCGCCTAGATACGAAAAGAAGGCAGCCCCTGAGACCATTGCTGAGGCAGTTGCCAAGGCTGAGGAGGCCGAAGAGATCGCCGAGGAGGCCTTGATTGTTGCATTGGGAGCGGAGAATGACCTTCAGGCTATTGAA…
PITG_15278	RXLR	secreted RxLR effector peptide, putative	1560	ATGCATTTTATCTACCGTGTGGTGTTGGTGCTTGCGGCTTTCGCCCTTTTCAAGGTGGATTCTATCTCAGCGGGTGTGACCTTCAATGAGGAGCACCTAACCATTCCGCGCTTCACTCGACCAGTCGAGGAGAATCTGATCAAACGGCAGTTAAGAGTTATGGACGACAACGAGAGAGGATTTCCAAGTGGTCCCAGCCTCGAAAAGATCGAAGCAATGTTTCAATCTTTGACGAATAAAATCACGACGAAATCAAAACCTTCCCAAAGAGACGTCCCCGACGAAAAACTATCACAACTGCTAGGTGCAGCAAAGCCAGTAAATAAGGCGGTTGAAGCTGCTGGCAGACTAAAGACTCTGCAGACCCAAAAGTGGCTTGACGAGGGGAAATCAACACAA…		PcRxLR373_Predicted_P._capsici_RxLR_PHYCAscaffold_5_f_768921_769337_3	RXLR	417	ATGCGTCTCTCCTACGCCCTCCCTGCAACTATCATCGCAGTCACCTTCCTCTCAAGTGGAAACGCGGTAGCTACAACCGACGGTGGCACCATGGATCTCTCGGCCATGACGTCGCCAAACGCTGTTGCTTCTATTGATGCCGCCGTTGGTGGTGGAAAGCGGTCTCTGCGTTACCACAACAAGGACCCCGAGGATGAGAGCGACGACGAAGCGTTGCTTGAGGAAGAAGAGCGCAAATATACCAACATGTTCTCGACGACCAAGCTCGACGAGATGCTGGACGGAACTAAGATGATGAGCCGCTTCAAGAAGTGGAAGGAAAAGGGCTACAACACGTACAACCTCCCGGCCGAGACTCAAGGAGACAAATACACGTGGATCCGTCAGAAGTACCGTGAT…
PITG_15287	RXLR	PexRD1 secreted RxLR effector peptide, putative	642	ATGCGCGCTTGCAACACTTTACTTCCTACAGCTATCGTCTTGACTAGCTGCGATGCTCTATCTGCCCATCGGGCGCAGATAATGAACGTCGCGACGTCAGATCTCATCTCACCGATCGAGTCTACAGTCCAAGACGACAACTACGACAGACAGTTGCGGGGGTTCTACGCTACAGAAAATACAGACCCTGTTAACAATCAAGACACTGCGCATGAGGATGGCGAGGAGAGGGTCAATGTCGCCACGGTGCTTGGAAAGGGGGATGAAGCTTGGGACGATGCACTGATGCGCTTGGCCTATCAGCACTGGTTCGACGGAGGCAAAACTAGTGACGGCATGCGATTAATAATGGACCTTCCAGCGAAAGGTGAAGCACTCCGACACCCGAATTGGGGGAAA…		PcRxLR374_Predicted_P._capsici_RxLR_PHYCAscaffold_5_f_800032_800442_1	RXLR	411	ATGCGTCTTTCCTACACTCTCCTCATAATTGCTGTCTTCGTCTCAAGTGGAAATGCGGTTGCCACAACCAACGGTCGCACCACGGAGCTCTCGGCCATGGCGTCGCCAAACGCTGTTGCTTCCGTTGACACCGCAGTTGGTGGTGAAAAACGGTCTCTGCGTTACCACAACAACGAGGGCCTCGAGGACGAGAGCGACGACGAAGCGTTGCTTGAGGAAGAAGAGCGCAAATATACCAACATGTTCTCGACGACCAAGCTCGACGAGATGCTGAACGGAACTAAGATGATGAGCCGCTTCAGGAAGTGGAAGGCAAGGGGCTACAACACTTACAACCTCCCGGCCGTGACTCAAAAAGACAAATACACGTGGATCCGTCAGAAGTACCGTGATTTCTTG…
PITG_15297	RXLR	secreted RxLR effector peptide, putative	360	ATGCGACTTATAATTGTCTTCATCGCTTCGATCCTGTGGTGTTGCACGAGCTTCACAGAAGCCCTGACAGACAACGTGACTCCCTCTCCGATCACGAATCGCGTCGGCAATGTCAACAACCGGCGCCATCTTCGAAGACAGCAACCGAACGAAGAAGAAAGAATGGCGCCGAACTTCGCTGCGATGTCGAATCTTCTGCATTCCACTCCTTCTGGTCAGTCGTCCCAGATCCTTCATGCAGTTGAGAATCACGAGCCGCTGCCCAAGTGGGCAAAAGCTCTCGTAGTTCTACTCGGACTCGGCGTAGTAGCTGGCGGCACTGTTGCTGCTGTCAAGGTGTCGCAATCAATAACGGAATAA		PcRxLR375_Predicted_P._capsici_RxLR_PHYCAscaffold_5_f_980816_981124_2	RXLR	309	ATGGCAAGCCTGTCGGCCGTGGCTCTATTGACGGCAAGGAAGGCTGCACGCTCGAACGCGTGTTCGTGTACTCCACGACGTCGTGGGGCATGCCTAAGGTGCAGCACATTGAGATCCACGGCAAGGACGCTGCGGGCAACGACATCATGGAGAAGAAGATCCCGTAAACGTGGTAAGATCTCTCTCTTTGGGCGTTGCGCTAGCGTACGCGGAGATCGAGCTCCACAAATGATACAAAATGTAATAGAAAAACAAAGCAACACCAAGATGAATCTCTGTAGTTCTCTTATTTGTGTTTTCCTCTTTTAA
PITG_15303	RXLR	secreted RxLR effector peptide, putative	387	ATGCGCAGTACATTCTACATCGTTCTTGTCGTCGCCGTCTTAGCTCGCTGCAGTGCCGTCGCAGCATTCACGAATGCCGATGAATCTCAGCTCTTGTCGAAGGTCTCTCCCGACTTCGCAGCCAGCGATATGACCAATACTGTTTCCCGGAAGAGATTTCTTCGAGTCGCAGGCCCGGAAGATGATGACTCGACGACCAATGAAGAAGATCAAGGTTTTGGCAGCATCGTTGATGTCATCAAGAGATCAGATGCCACCGAAGCCATACAGAAGTTATCGAAAGCCTCCGTCAAAAAAGTGAAACAGGCCGGCAATGCTGTCAAAGATCTTACTGAAAAAGAGAAAGAGGCCTTGAAAGCCCTCATGGCACTGAAGGATGGCAAGTAA		PcRxLR376_Predicted_P._capsici_RxLR_PHYCAscaffold_5_r_110612_110310_6	RXLR	303	ATGGTGAGACCGCTCTCGAGACTACCAAGACGTACCCTACTTTTGTTGGCTACAGCTCGAGTTCTACCGACTCGAACCAGCAGCAGACGCAGTCGAGCGACTCGACGGAGCAGACTCAGCAGCAGCAGGTGGAGTACACTCCCGGCACGACTAAACCGTCGACTGAGATCACGTCCACCGTTCAGGCCACTGACATTGAGAGTGTCTGGGAGCAGACCACGGATAACTTCGGTGTTGGAAAGCTGGACTAAGTCGATAGTGCTTAACGCTAGTTGGTTTCTGGAGAATTGTACTTCGAGGTAG
PITG_15304	RXLR	secreted RxLR effector peptide, putative	552	ATGCGCAGTACATTCTACATTGTTCTTGTCGTCGCCGTCTTAGCTCGCTGCAGTGCCGTCGCAGCATTCACGAATGCCGATGAATCTCAGCTCTTGTCCAAGGTCTCTCCCGACTTCGCAGTCAACGATATGACCAATACTGTTTCCCGGAAGAGATCTCTTCGAGTCGCAGGCCCGGAAGATGATGACTCGACGACCGATGAAGAAGATCGAGGTTTTGGCAGCATCGTTGATGTCATCAATGCCGCCGAAGCCATACAGAAGTTATCGAAAGCCTCCGTCAAAAAAGTGAAACAGGCCGGCAGTGCTGTCAAAGAACTTACTGAAAAAGAGAAAGAGGCCTTGAAAGCCCTGAAGGATGGCAAGAAAAGGTGTCACAAAGATTCAGTGGGGACTATT…		PcRxLR377_Predicted_P._capsici_RxLR_PHYCAscaffold_5_r_1218683_1217820_6	RXLR	864	ATGGAAGCACCAACAGGGGTGAATGATGTTCTCTTGGTATTAATCCTTTTACAATCACTACTACTGGCTGCTATTGGAACTGTTGACGGAAGAAGCTTGCGACAACCACCTCTACGCAAAATGACTGTATCCAACAACTACTTTGAAGAAAATTACGGTGCTTCCGACGATGCTTTCTTGAGAACATTCCGTATTTCAAGATTATGTTTCGAGAAATTGGCAAAGTTCTTAAGGTATCGTTGGCTCTACTACTACGGACACCCGCCCGAGAACAACAGCTCCAAGTACTCACTAGAAATGAAGTTGGGACTTACATTACGCTACCTAGGGTCACGAGGATCACTTTCTGACGTTGCAGGACAGTTTGGAGTAAGTGTTGCGACTGCATCTCGAGCATAC…
PITG_15315	RXLR	secreted RxLR effector peptide, putative	405	ATGCGATCTACTTTGACCGTGGTAGTGCTCGTGGTTACTTTTCTCGAAATCTATATGGTCTTCGCAGACGCCGAAGACACTGCCCTGACCAACCGTGCAGATACCAAGTCAGACACCAAGCTTACCGACTTTGTTCGCAATTTGAGAGGTCAGAATGTGAAAGATGAAGAGAGAACTGTACCGAATTACGCTGCTATGTCGAATCTGTTGCATTCAACGCCTTCAGGTCAGTCAGCACAGATTTTATATGCTGTGGAGAACCACAAGCCTCTTCCCAAAAGGGAAAAAGCTCTACTAGTTGTGCTCGGCCTCGGGATGGTATCTGGTGGCATTTTTGGCTCTATCAAGCTGACGCAAGCGATAACTCGTAACCTGGATAAAATGCGAACGGAACGCGAA…		PcRxLR378_Predicted_P._capsici_RxLR_PHYCAscaffold_5_r_128199_127954_5	RXLR	246	ATGCGTTGGAGACTCCTCTTCATCTTACATGCTTTAATGGCCACACTCACGTTGCCGAGCTCTTGTTGGACCGTGGAGCAAATATTAACGCGAGGACCAAGGACCAGGAAACTCCGTTGTTCTACGCTGCCAAGAAGGGACAATACCGAAGTGTTCGACTGCTTGTACGAAGGGAATGCGACCTTGCAGCGAAGAATTGCTACGGTGACTTGGCGGAGGAAGAAGCTCGTGATGCTAAAACTTTAG
PITG_15318	RXLR	secreted RxLR effector peptide, putative	360	ATGCGACTTATAATTGTCTTCATCGCTTCGTTCCTGTGGTGTTGCACGAGCTTCACAGAAGCCCTGACAGACAACGTGACTCCCTCTTCGATCACGAATCGCGTCGGCAATGTCAACAACCGGCGCCATCTTCGAAGACAGCAACCGAACGAAGAAGAAAGAATGGCGCCGAACTTCGCTGCGATGTCGAATCTTCTGCATTCCACTCCTTCTGGTCAGTCGTCCCAGATCCTTCATGCAGTTGAGAATCACGAGCCGCTGCCCAAGTGGGCAAAAGCTCTCGTAGTTCTACTCGGACTCGGCGTAGTAGCTGGCGGCACTGTTGCTGCTGTCAAGGTGTCGCAATCAATAACGGAATAA		PcRxLR379_Predicted_P._capsici_RxLR_PHYCAscaffold_5_r_1476706_1476398_4	RXLR	309	ATGGCGGCGTTTCCTGGATCGACCTTCGCTCCACTGCCCGGCCTTTTGCTTCCTCTGGTGACGGCGCTTCTGTTGTTCCCACCGGGTGGGAACAGTTTCCATGAAGTCGCCTGCGGCCAGCACGTCGGTATCCGACACCTCCGGCTCGTGGTGTGCAGCAATGTTGGTTTCAGTAGACTTTCCGCCCTCCTTACCATCTTCGTCCACATCCTGGTCGGTGTCATCTACTTGGTCGGTGTCATCTCCCGCAAGTCGCACGATCGCGTCTACCGGCGTCTGAAGCGTGGTTTCCCTGAAACCCTCGGGTAG
PITG_15337	RXLR	secreted RxLR effector peptide, putative	501	ATGCGTCTCTTGACGGTTTTCACGCTGATTGCGGCTTCCTTCCTGACTACCAGCGACGCGCTTTCAACGACCGTCGTCAACACTATCAACAGGGCTTCTACCGATGGTCCAAGCGGTCGACTGCTGAGGACCCACCACGCGGCCATTGAAGATGACAATGATCTCGAAGAAAGGCCCTTTTCTTCTGACCAAGTGAAGCAACTCATGAAAGCAGCTAAAGACGGACGTTTTAGCTACACAAAGGCGTTAAACATTCCAGGGTACGTAAACTCGCTGACGCCGGAGCAATTTAGGCACTTTAATCATCGTCGGAACAAGTTTATCGTTACAAAACAAAAAAGCGAAGAGAGCGTAAGTCGCCTCTGTAAACAGCAGAGATCTCCGAACAAGACGGTGTGC…		PcRxLR380_Predicted_P._capsici_RxLR_PHYCAscaffold_5_r_172284_171487_5	RXLR	798	ATGCGAGTCTACTACGTTGTGTTAGTGGTGGTGGCTACACTTTTCACCAGTGCCAATGCTCTCACGACGACCGAGGGAACCAAACTACGGTCGCAATTGGATTATTCCAGTGTGGACCAGAATCAAGTCGCTGGGAGGTCGTTGAGAGTCGTCAGTAAGAGCGACAAACCCAGCAAACACCTCGATGCGATTACTTCCGAAGAGAGGGGTATCACTATCCCGACGAAAGTGAAGCTGTTCTGGTGGCTGGAGTTTAAGAACAAGCCGAACTCGTATGTGAAGACGAAGCTGGGGTTAGACAAGCTTGACGACGTGGCCCTCAAAAACCACAAGAACTATCCGCTCTATCTGAAATACATGGACAAACGTGAAGAGTATCAGTTGTGGGAGTTGGCCGCC…
PITG_15341	RXLR	secreted RxLR effector peptide, putative	354	ATGCGTCTCTTGACGGTTTGTACGCTAATTGCGGCTTCCTTCCTGACTACCAGCGACGCGCTTTCAACGACCGTCGTCAACACTGTCAACAGGGCTTCTACTGATGGTCCAAGCGGTCGACTGCTGAGGACCCACCACGCGGCCATTGAAGATGACAATGATCTCGAAGAAAGGTCCTTTTCTTCCGACCAAGTGAAGCAACTCATGAAAGCAGCTAAAGACAGACATTTTAGCTACACAAAGGCGTTACACACCCCAGGGTACGTGAACTCGCTGACGCCGGAGCAATTCAGGCACTTTAATCATCTTCGGAACAAGTTTATCGAACTAAACAAAAAGGCAAAGAGAGCGTAA		PcRxLR381_Predicted_P._capsici_RxLR_PHYCAscaffold_5_r_481183_480440_4	RXLR	744	ATGCGTCCCTATTTCCTTCTTCTGGTGGCCGTTCTTCTTGCAATCAGCAACCAATTGCGCCCTGCAGACCAGTCCATCGGTCCGCTCAAGACAAGAAGGTCACTCAGACTCGCCAAAAAGAGCGATACCAGCAACGAGAAAGAAGATGAGAGACTCGGTCTTTCATCGCTTAAAACCGAAATCAAGAAAGTCCCATTGAAGGTGAAATTAGCCTGGTGGCAGCATTTTGTCGGCAAGCCCAGCGAATACGTGAAGAAGAAGCTTGGTGCGAACCACCCGCTCTATCTGAAGTACAGACACACGCGCGAAGGGCTTGAGATGTGGAGTTGGCTAGCAGAAGCTATTCGACATACAAAATCTGGAAAAGGGAAGGGCTTGATGGCATGGTCACACTGCATG…
PITG_15424	RXLR	secreted RxLR effector peptide, putative	687	ATGAACAGGCTTGTTCTTTTGGCGGTCGCTTTTGTGTATTTGTTAATGTATGCTGACGCGACCAGGGAGTCCAAGTTGAAGGAATTAATGGACGATCCGACTCGAGAGTTTCAGAATAACCTCGCTAGGAGGAATCTGAGAGCTGACAGGTCCGATGAGGACGAAGAGAGAGTGAATATTCCCGGCTTTAACAAAATTGCACAAGTGTTTAAGTCCAGCAAGACTAAAGAGCTTCAGGGTCTACTCAAGGCAGACGATTCGCTCGCAAACGCCTTCAAGACGTTAGGGCTAAGCAAAATGCCCATCGGCAAGGACAACTTTATCGAGACGGATATGGTGGCTAAGCTCTTTTCGAGTCCCAACTTCAAAATTTGGGCTCGGCATGCTGCAAACGTAAAC…		PcRxLR382_Predicted_P._capsici_RxLR_PHYCAscaffold_5_r_48249_48019_5	RXLR	231	ATGAAGAGGTGGAAGCTGCAGCTCAGGAGGAGCAAGAGGATATCCCTATGGGCGAAGAGACGAAGCGCTTCGCTGTGCTTAACTGCGACTGGACGCGGATCCGCGCTGTGGACCTGTTTGCTCTCTGCCAGTCGTTCGCCCCTGCTACCGGTGCAGTACAGAACGTTACGATTTACCCGTCGGACTTCGGTCTCCAGAAGATGGTGCGTACAGGAGGTTTTGTTTCATTAA
PITG_15556	RXLR	secreted RxLR effector peptide, putative	369	ATGCGTCTCTCACATGTTCTCTTGCTGGCTGTGACCACCTTCGTCTCATCTACCAACGCTCAGGCCATTGAGGCCAATGCTGAAACGAGGTTTCTCCGTTTAACCATGACCGACGATGCGGGAGATAAAGAACGCGGTGCCTTCTACCATAAGTTTGATTTTAGCGTTTTGGATGACATCTTCCACGGTTTGCCTCAGCAATTCAAAAGAATGAGGGACGAACCTGAAACGCTGAGAAATATCTTTGCCTCGTGGAAATCAGGCATGCAATCGGCTGATGACGCTGTCATCTACATGAAGAGTCAAGGTCTGAGCAATAAGGCGATCAAGCAGTTCAAGGCAGCATACCAGGCGTATCTTAACCATTAA		PcRxLR383_Predicted_P._capsici_RxLR_PHYCAscaffold_5_r_527614_526598_4	RXLR	1017	ATGGTGCCCGTCGCCGGTCCGCTCGTTGCCATGGCTGTCGGTGTGTTCGTCGCTTGGTCGTCTGCGAACTGCACACGCTTCTGTTTCTGCTCGCGAATACGGGTACTCCGCCGTGGGGCTGTTATTGGCGTCTTCTTCGCACGTTTCGCTCGTTGTCCTTGGGCTCTACCCGTCGTCGTAGCTGCCTCACTCGCCGTGTCAGGGGCACCTGTACTTCCCGCTGCGGTATCGCGTTCTGAGCTCACTGCAACTTGTGGAGCCTCCGCCATCACCGTAGCCACCGTCATGTCCGCGTTACCGGTCGTCGTTGCGTTCGTGCCCGCTACTGCCGTTGTCTCCAGCGCTTCGTTGGTCGGTGTGGCTGCGTCGCCACTCAATACCGGATCTATCGTCGTGAGC…
PITG_15566	NON-RXLR	RNA polymerase I-specific transcription initiation factor rrn3, putative	2364	ATGGCAGGAAGTGCGACAACACTGCGCTGTGCGCAGCCCGTGGCGGTCTCTCCGACCGAGGAGGAGGTTGCCAGCATGCACCACTTCATCGAGAATGCGCTGGACCTGCTCATCAAGGGTAATGCCAAGAGCTACCAATACCTCATCCAGCAGTTGACGCTCGTACCGCCGCCCGTCGCCACTCGTCGCAAGATCTTTCGCGCCCTACCGCGCTGTATCTCCACGATGGCACGCGAGCCTAAAGCCTACCGCGCGCTGCTGGACGTGCTGTTCAAATTTGACTTGTTGGCAAGTGGTGACCCGCTCGAGGTGGAGGACTACACGAGCTTCATCGTGCACCTGGTATCTTCCAATACCGTCTACGTGGTGCCCACACTTCACATGCTTGTGCGCAACATG…		PcRxLR384_Predicted_P._capsici_RxLR_PHYCAscaffold_5_r_684389_683958_6	RXLR	432	ATGCGTCTCTCCTACGTCGTCCTTCCTACGGCTATCGCAGTCACATTCGCCTCAAGTGGAAATGCGTTAGCCACAACTTTCGGTCGCAACACGGAGCTGTCGGCCATGACACCACCAAACGCTGTTGCTTCTATTGACACCGCCGTTGGTGGTGAAAAGCGGTCTCTGCGCTACCACACCAATGAGGACCTCGAGGACGACAGCGACGACGAAGGCTTAGGCGATGCTGAGGAAGAAGAGCGCAGGGGAAACAACATGTTCTCGACGACCAAGCTTGACGAGATGCTGGACGGAACGCAGGTGATGAGTCGCTTCAAGAAGTGGAAGGCGTTCGGCTACAACACGTACAACCTCCCGGACACGATTCAAGCCAAAAAATACAAAGAGCTCCGCACGCTG…
PITG_15679	RXLR	secreted RxLR effector peptide, putative	816	ATGAAAGTGCTACAGTTGATCGCTTTGACTGCGCTTGTGTCAAGCTGCGTTGCTGCGTCGGCCGCCGACCCAAGCGGTCTTGCGAAGACCAAATCGGACGTTGATGTCCTCTCTCGCGTGCTGGCTGACCACGAGCAGACCAACCGATCTCTACGTCGGTACGACCTCGAAGGACTGGATTCCGTCAATTCTAATAGAGAAGAGAGAAATTCAATCACGATGGTTGACGATGTTGTAACCAAGGCTAGTGGCCTGGTCGACGACGTCATGGGGAAGACAGACGACGTAGTGGGGAAGGCAGGGCAGTTTGGAAAGGTGCCCACTAAACTGAGAGATGTCGCCACGAAGAACATGGACAAGATTAAAGAAATGACAGCACGCTCGGCTCTAGTGAAAACA…		PcRxLR385_Predicted_P._capsici_RxLR_PHYCAscaffold_5_r_688648_688223_4	RXLR	426	ATGCGTCTCTCCTACGTCGTCATTCCTGCGGCCATCGCAGTCACATTCGCCTCAAGTGGAAATGCGTTAGCCGCAGCCGACGGAAGTAACACAGGCCTATCAGCCATCACGTCACCAAACGTTGTTGCTTCTATTGACACCGCCGTTGGTGGCGAAAAGCGGTCTCTGCGCTACCACACCAATGAGGACCTCGAGGACGACAGCGACGACGAAGGTTTAGACGATGCTGAGGAAGAAGAGCGCAGGGGAAACAACATGTTCTCGACGACCAAGCTCGACGAGATGCTCGACGGAACGCAGTTGATGAGCCGCTTCAAGAAGTGGCAGGAACTCAAATACAACATGTACAACCTCCCGGACACGATTCTAGCCAGCAAATACGACGAGCTCCGTAAGATG…
PITG_15712	RXLR	secreted RxLR effector peptide, putative	414	ATGCACGTTTATTTCATCCTGCTAGTGTTCGCTGCTGCAGCTATCGTTGGCATTGGTAATGCTAAGGTATCAACAACGATCGAGCTGCTATCACCCACTGTCTTGTCGGGAGCTCGAGATAAAGCCCATATCACTGATACCGTTAAGCGGTTTTTGCGCCGACATGAGCCTTTTGAAAACGAGGGCATCGTGCAAGACAAAAACAAATGTATAGAAGAGCGATTTGCCCTAGTGCGTACTACGGACAGCCTTCTCAATCCGAAACAACTCGACGCCGCACTTTACAATAAACCGCTTCGTAAAGCTCTACTCAAAAGGTGGATTGCGGCATCCGTGGATGCCAGACTACGTGCCGTTTCCAAGTTGGCCACCGATTGGAGGTACAGGAAGTACGCGAGG…		PcRxLR386_Predicted_P._capsici_RxLR_PHYCAscaffold_5_r_704822_704397_6	RXLR	426	ATGCGTCTCTCCTTCGTCGTCCTTCCTGCGGTCATCGCAGTCACATTCGCCTCAAGTGGAAATGCGGTAGCCACAGCCGACGGTCGTAACACGGGCCTATCAGCCATCACGCCACCAAACGTTGTTGCTTCTATTGACACCGCCGTTGGTGGTGAAAAGCGGTCTCTGCGTTACCACAACAATAAGGACCTCGAGGACGACAGCGACGACGAAGGTTTAGAAGATGCGGAGGAAGAAGAGCGCAGGGGAAACAACATGTTCTCGGCGACCAAGCTCGACGAGATGCTCGACGGAAAGCAGGTGATGAGCCGCTTCAAGAAGTGGAAGGCGTTCGGCTACAACACGTACAACCTCCCGGACGCGATTCAAGCCAGAAAATACGACGAGCTCCGTAAGATG…
PITG_15718	RXLR	secreted RxLR effector peptide, putative	465	ATGAGACGCTACGCTGCGTTGATGGTAATCGATGCTGTTCTGCTGTCGACAAGTCAAGCCCTCTCGAGCTCTCACGCCAGCGAGTTACGCAGCCAGCTATCTGCAGCCGACGCCATGTTCCCTTCAGCTGAAAGGGATGGTGGAATCCCTAACAAACGCTCTTTGAGGCGAATCTCAGTGACTGAGAGCAACGACGGTGAACGAGATGAAGAGAGGGGCTTCCAAATTTCAATACTTACGAAGTTGCAGAAGTGGGCGACAAAGATGAAACTACCCAAGACAACAAAGAATCTGCAGTTTCGTATTTGGCCCAAGGAGAAGAAGGACCCCAAGGCTGTGTATGCGGAGCTCAAGTTGGCAGGATTGGATCCCAAGGCCGCGAAAGCAAATCCGGAGTTT…		PcRxLR387_Predicted_P._capsici_RxLR_PHYCAscaffold_5_r_997748_997074_6	RXLR	675	ATGCAATTCACGTACGTGCTGCTGTTGGCGCTTTGCATTGCCATCACAGCAAGCGCTGCTGTCCAAGACAACGAGTATCAAGCGGTGGTCTCTCCTTTTGCCAAGCGCTCGTTGAGGTCTGTCGATACGGGAACCGAGAGCGACGATGAAGAAGAGAGGGGAATCATCCCGTCGTCTCTTAAAGACATCGTCAAAAAGGGAACGTCGAAGGTGAGCGATTGGAGCCTGCTGCGCAAATACAAGTCCTTGCAAAAGGCAGGACGGACGGACGACGATATCTATAAACTGTGGGTGCGTCAAAGGAAAAACACAGACCAGATCTACACCCGCTGGATTCGACTGGGAAAATCTGAGGAAGAAGTTTCGCAACTCTTCTTGAAGCACGGACTTAACGCGGAA…
PITG_15728	RXLR	secreted RxLR effector peptide, putative	561	ATGCGCGTACTGTTAATTATCGCCGCCCTTATTCATGCCGTGTCTGGCAATTTACCTATGCAAGACGGTGACATCTTGCAGGCCAATTTGAAATTGGAACGTCTGCCTCAGGAACTCGTTGCTGACAACCAGAATATCAACCGATCCCTTCGCCAACATGAGGAGGATGAAATCGAGCATCCGCGTGAAGAAAGAGGTGGACTCGAGAAGATGGACGATTTGATAACAAAAGTGGACGACGCTGTGGGGATGACGGGGAAGATAGACGATATAGTGGGGAAGACGAACAAGATGGACGACGTGTTGGTAAAGGTGGAGAAGCTAACACCGGCAATGCGGTTGAAAAATGTGGTGGAGGCGGCCAGAGAGCGCTCAGGACTTGTGACGAAGCTCTCCCAG…		PcRxLR388_Predicted_P._capsici_RxLR_PHYCAscaffold_60_f_128024_128314_2	RXLR	291	ATGAAGACAACAATGCTGATTCACGCCACAACAATTTGCCACTGGGTGTGGCTGGTACAACTGGCAAACGGTTTTGCTACATTTGTTACGATGGAGATGAAGACCCTGACAATAACCCGCTTGTTGCGCCGTGCCACTGCAAAGGAGACACGAAATACGTGCACTTGGATTGCCTCCAGCGCTGGAATAACAATTTGGATGCGGACGGAACGAACCCGAACCAGAAGGTGTGTGCCGTCACCAATACAGATGGCCTGGACGTGTGCAGTATCTGCAAGGCGACCTACTTGA
PITG_15732	RXLR	secreted RxLR effector peptide, putative	984	ATGCGAGTTTTATTGATTCTCTTTGTCCTGATTTCATCTGCGTCGGCTACTTCCTCGGAGCACGTCGGTATCACGAACACCGAGCGATTCCCTATTGCTGCCGAAGTCCACCGGTTCCTGCGTCGACATTACCTCGAAGAGGAGGCGGACATCGAGTCCGATGATGAAGATAGAGGTGGTCTTGACAAGGTGGATGACCTGATTACGAAAGTAGACGACGCGTTGGGGATAACGGGGAAGATGGACGACGTTGCTGGTAAGCTGGGTAAAGTGCACGTAGCACCGACAACGAAGACAGCAGTCGAGAAGATGGAGCATGCAGGTCTCGTGAAGCATCTCTCCGGAAAGTATTCGGTTGCCGACAAGCTAAGCCTTACAACACTGAGACAGCTGGCGAAA…		PcRxLR389_Predicted_P._capsici_RxLR_PHYCAscaffold_60_f_261029_261253_2	RXLR	225	ATGAGCTGGATGATCTGCTGGATATGCTTGGTGACGAAGACAATAAGCCTAATGCAGTGCATCCGCGATCAATGTCGTCTCCACGAGCTGGAACGTACAACTCGAAACCTTCGCCAACTGAGTTTCAAACTGGTGGCACTAAAAAGTTCGACAGACTTCTTTCGACATTATTATCTCCGTTGTTCACACGATCCACTTTTATTCGTAGGTGCTCCCAAGTATTGA
PITG_15763	RXLR	secreted RxLR effector peptide, putative	1002	ATGTTCTTCAATGTCGTGCTGATCACATTCATCGTACGGATTTCGCTTTGCTCCTCGCTCAACTCATTGATAAGCACCAACCAGCTCAAGGGCCTGAGCCACACCAGGTCAACGTCCATCCCTGCAACGAAGAGATCGTATTCCACAACAAGGTTTCTAAGGTTCAGCGACGCATCTAAGCACGATGATATTGATGATAATAGCGAAGAGAGAGCAGGGGTTTCTGGGATAGCATGGCTTGGTAATCTGGCATCCAAGTGGGCGCTGAAGAACACGAGGAATCCGATGCAAATTTTCAAGCTTTTACGTACTGTGAAAACTGGCGGTAAGCTGGAGGGTGACAAGGAATTTGTTTGGTGGCTTCTGTACGTGAATCGATACAGAGCTAAGTTACAAGAC…		PcRxLR390_Predicted_P._capsici_RxLR_PHYCAscaffold_60_f_93559_93957_1	RXLR	399	ATGTGGCAACAATTGTGGCGATCATGGAGAAAGGTGTTTACGTCACCGTTGACTTGGCGGCTTTTATTGTTTGCAGCGCCACGAGATCTTCGAGCAGCATGGAGAGAAAAACATAAAGTGGTGCTACTATTGTGGCGAATTCATACTGCAGTTGTGTTCCATGCGATCTGGAGACTTCGGAACGACATTCACTTTCGAGAAACACAGGCTGAATCACCAAATATCCCAAATATTTGGAATTCATTCAGGAAACACTATACTTACCTTTACGAGCACTCAGATGAGCTGCATTGTGATCGGACGTCGCTGCAAGTAACACTTCGGCGACTTGGATTTGAAACTCCGATGGACCACCCATCCCCAACTCTTGAACAACACCTCTGGATTCCGCAGTTGTAG
PITG_15764	RXLR	secreted RxLR effector peptide, putative	1056	ATGCGCTCCTGCTTCGTTCTGATCATTTTCCTAGCTGGAATTTGTAAGTGTCTCTCGCTCAATTGGAGTGGCAATACGTTAAAGGAACGAAGCCACACCAGCACCAATTCTCTCCCCAGTCCACCTTTCATCTCAACAATTAAGACCCCAAAAAGGTTCTTAAGATCCTACGACGCACCTAAGCAAGACAACATCGGTCATGATACGGACGAAAGAGCTGGAATTTCTGGGATAGCCATGATTGACGATCTTGCGTACAAGTGGGCGTTGAAGAATACGAGGGATCCAATGGATGCATTCCAGCGCTTACATGTTGTGAAAACTGGCGGCAAATTGGAAGGCAACAAGGAATTCATTCGGTGGCTCCAGTACGTAAATCGATACAAGGCGACACGACGA…		PcRxLR391_Predicted_P._capsici_RxLR_PHYCAscaffold_60_r_10881_10633_6	RXLR	249	ATGCCATCACGTTTTGCTGTGATCGCTACTCTGTTGACTCGGCGAAATGCTGGCTGTGCAACAAAATCCGCACAGCTTCAAAGGTGTCGAAGACTTCGAGTGCGGCAAAATTCCAGTAACATTGGACAAGAAAGTTGTTCTTCGCCGACCTGGACAAGTTGCTGGGGAGTGAAAGAAAACGCACTGAGAGAACTGGAACTACACGAGGACGATGCAGAAGGTGAGGAATGTGAAACTGATGAGGTATAA
PITG_15972	RXLR	avr2 family secreted RxLR effector peptide, putative	285	ATGCGCGCCGTGTATATTCTAGCGATGGCGTGTGCCGCCACTTTACAAGCCAGCAGCAGTGCTCTCCCTTCGACTAAGGACTTGAATTCTCAAGTTGAAAGCTTAGTTCCATCGGATATTACCGACTCGGCTCATGTGGGTGGTGTTCGGCTACTGCGCGTCGAAGACAAAGAAGAGGAGACCGAGGAAGAGAGAGGTTTTGGGGGCGCGCTGGCAGACGGTTTGAAAAAGCTCAACCCCGCTAAGGCTGCTAAGAAGGCTAAGGAAAAAAGCTGCGAAAATTAA		PcRxLR392_Predicted_P._capsici_RxLR_PHYCAscaffold_60_r_58481_58230_4	RXLR	252	ATGTTTTCTCTTCCAACCTTTGTGATGTTCCTGGTTGTTCCGATACTCGTAATGAAAGCCGAAGACTGGTCAACTGAGGGCATTTCCCACTCTTTGCCAAACGCTCGTTCACTTCGTCAAGAGCGAGTGGTGGACAACAGCGACGTCGACAGTAAAGCGCAGCGTATTTCCGGCCATGTCGCCACTGTGTTGGGTCATTCCGCTCCTATGGACGAGGTCGGTCAAGTCGTAGGAATGCTGCTAGGAGTGTAA
PITG_16180	RXLR	secreted RxLR effector peptide, putative	330	ATGCGATTTACGTACATCCTCACGGCGGTGTTCCTAGCCACTCTCTACGCCAGTAGCACCGCACTCCCGGTCAAGAATTTCAAGACCATTATCAAAAACAAATCCCCACTCGACCCCGTCGATTCCGTAAACGTGAATGATGGGCGGCTGCTGCGCGGTCTCGTAAGCCCCGCATCGGACGGAAATGGTATTGAAGAAGAAAGATTCCTAACGTCGCTGTTTCAAGCATTGGCAAGACGCATGAAAAGGAGAACATACGTAGCGAAGGCAGGCAAACAGGAGCAATGGCTAGCTCGACTGAGAAAGAAGCATGGTGTCGAAAATCCCTGA		PcRxLR393_Predicted_P._capsici_RxLR_PHYCAscaffold_614_f_847_1155_1	RXLR	309	ATGGCCTTCTCAAGCTTCCTCAAGTTCCTCGCCATGGCCACACTCCTCATGGTCCAAGTCAACGCTGAACCCTCGCAGCAGACGCGCAACCTCCGCATTCAGAGCGATGACCTTCCACAAGAACAAGCGAGAAGGTTGGGCCCGAACTGGAAAGCGCTCATCATCAACGTCAAGAACAACCCTGGCGTCTCCGACGGTGTTGTGAACCTACTTAAGAAGGCAGACTTCGTTACGGGAACCTCGAAGAAGATTAAGGAGAAGGTCAAGGACACCGCGGGGAAGGTCAAGGACAAAGTTACGGGCAAATGA
PITG_16188	RXLR	secreted RxLR effector peptide, putative	375	ATGCGTCAGCTATACGTGCTGCTGTTTACAATTTGTTTGGCTATCACTGTATTTGATGGTCAAGCTTCTGAAGCTGTTGCTGAGCATCGTCAGGGCTCACCTCGTTCTACCGCCGAAGCTGGAATCCATGAAATACCCGGTCACCGACTCTTAAGGTCTGTCAATGTTGAGAAGAGCGGTGTCGAGTCTGAAGAGAGGGGATTCCCAGGTTTGTCAAAGTTAAACGAGTGGTTCAAAAAGGGAAAATCCAAGATGAGCGACATGCAACTGCGGGTACAATATAAGGACGTGTCCAAACACGGCATGTCGGACGATAAAATCACCAAAGCATGGGTTCAGCAAGGGAAAGTTGGGGATGATATCTATTCGCGCTGA		PcRxLR394_Predicted_P._capsici_RxLR_PHYCAscaffold_61_f_229792_230385_1	RXLR	594	ATGGCCACTATTGGAGCTGGAAGAGTTGCGACTGCTTCTTGCACTCTGTTCTTTGCTTGCCACTTTGCTCTTGTGACCGAACAAACTGCCACGACTGGGGGCTGTGTGGAAAGCATTGGTGATGGACTGTGTGAGGGAGTTGCGTTCGCCTTCCTCGGCCGATTTCTTCGCCTTTGGAGTAGCTGCTTGAGCTCCGTAGGGCAACGACATGACCACCGGCTGCGTAGGCTCAGAAGACGCGCGTTTTTCTTTCCACCCCGAAAACGAGAAGCTCGAGTGACGTCCTTCCTTCTTCTTGGACGGCTTTTCACGCGCTGCGGCCTGCGCTTCAGCGGACAGTTCGGCGTCCAGACTGGCTGCGCTCATGCGTCCTGTGAACGAGAAGCTCCCGCTGCGTCG…
PITG_16193	RXLR	secreted RxLR effector peptide, putative	420	ATGGTAAAAGGGCTGGTCATACTCATTCGTTTAGCATGCTTTAACGCGGCCTCCGCGGATTCCTTGGTTAAAGGCAGCTCGCAGCAGCTCGCGGTGACTTTTGAACGGGATGGGCTTTCCTCTCGACGCTTTTTGAGAGCGCCTTTGAGCGAAGAGAGAAAGCTTGTTATAAACTTGGCGGGTTTTGGACAAGCTACAAGTGGTACGAAGTCCTGGGCAGCAAAAATCCTTCAGACGATGCAACACAAATGGTCACAGATGCGAAAGAAATCCGCGAACGATATGTTCATCAAGCTCAAACTCCACAAATCGGGCGACCAGCTGTTCAAGAGCCCAAGCTTTTCCAAGTGGCTCACTTACGTTCTAACAAGCAGTAAAACGAACTCCGACATAACAATC…		PcRxLR395_Predicted_P._capsici_RxLR_PHYCAscaffold_61_f_247781_249016_2	RXLR	1236	ATGGATCTGCGTGAGTGCGCTGTGGTGTGGTTGACCTTCCTGGCCATCAACTTCTTCTCCCTTGAGCTGGGCGTTGTGGCCGGTGTGAGTGTTGCCGCTCTTAACTTCATGATCAGCTACGTCCGAATCCCTGTCTTAAGCTCGCGTCCGCCCGCACGAGGTCTTCGGCCGAACTTTGGCGAAAGTGCCGTGACGCGCTTCTCCGTCGCAGTGCCGAACTTTGGCGAGAGTTCAATGAGTTTCCGTCCCAACGCGTCAGTGGGAGCACGCAACCTGGGCCAAAGCACAGCGTTCAGTATGAATAACGCTGGCATTGTCCACTTCGAGTTCTGCGGGTTCCTGTTCTTCGGCTCTGCAGTTCAGATCCTCAACGGCGTTCAGAAGGGAGTATACGTCCGC…
PITG_16195	RXLR	secreted RxLR effector peptide, putative	1530	ATGTCAACTGCGAGGACCCAGCCCTCCGTCACGAAAATACTGGCTACAGTAATTATCCTGGCATGCATCAACGTGGTCTCCACAGCTTCGACGTCCAAGCTGGTCAGAATAGGGAGTTTTGCGGCCAATTCTGACCTGACCGAGGTTTCTCATCGACGCTTCTTGCGAACGTCCGTTGCCGAAGAGAGAAAACTTGCTTTAAGCTTTCCATGGCTTGGACAAGCCGTAAGTGGTACACAGTCCTGGGCAGCGACGTTGCTTCAGACACTCCAACAAAAGTGGTCACAGATGAGAATGAAATCTCCGAATGATATGTTCAAGAAGCTGAAACTTGACAATACGGGCGACCAACTGTTCAGCAGCCCAAGATTTTCCAAGTGGCTCAGCTACGTCAGGACA…		PcRxLR396_Predicted_P._capsici_RxLR_PHYCAscaffold_61_f_69683_70177_2	RXLR	495	ATGCGTTTATTGTTCCTCTTGGTGGCGATCGCAACGTTCCTGATTGCCAGCGAGGCATTTTCGACGACTGGGGACTCAAACCAGATCTACAACGTTGACTCTCCTGTCGGTCCAAGGCAGCGGTTTCTGAGAGCCCACGCGGAAGTCGATTTGGAGAAAGAGATGAAGAAAATGATGAAAATGATGAAGAGGAAGGTCACCAAGGAGGACTTCGCGAAGACACTGAAAATTACTGATCAGATCGACGACATCATTAATAAACATGCCCCGGGTATGCATGAATTCATGCAGACCCCCAAGTACCAGAGATACTCAAATTACATGAACTTTTTGAACGACATGGCGAAGAAGCCCGAGTACGCCGCCTTGGTGGAGGAAATTAAGGCCAAAAGCCGAGCC…
PITG_16233	RXLR	secreted RxLR effector peptide, putative	372	ATGCGCGTGCTGTGTTTGGCGCTGATGGCGACGGCCACTGTTCTAGTACAGAGTCCTGCGTCCGGTTTGACCACGACTGTGGCTGACACGGCCCAGACGGCAACCAGCATTCTAACTCCTGTTCTAGCTGGGGAGCCGAACAAACACGTTGCAACGCGATCTTTGAGAACGCATCCGATAGACGACAGCGACGATGGCGAAGAGCGACTGCTTAATGGTATGACAGATTTTTTCAAGTACCACGCTGGAAAGATGAGTCCCGAGCAGCTTTACAAGTACTTAAACTTAAAAGGACTTGGTCAAGAAGCCTACAAACACAAGAACTACGCTAGTTACATTAAGAAGTCGAAGAAGTGGTGGAAGAACCAGTAA		PcRxLR397_Predicted_P._capsici_RxLR_PHYCAscaffold_61_r_121259_120642_6	RXLR	618	ATGAAGGTGACCAAGGTGGTCGTGGCTTTGGCAGCTCTGTGTGTGGCGCTATGGACGTCCCCAACTGACAGTGAAGACATCAGCAACATCCTCGAGGTCTCTGCTAGCCGACACTTACGACAGACTAGCGCGGAATTCGCTGCGAAGCCCCAAGAAACAGGAAAGAAGAGGGACTCCACCAACCCCTTGCAACGTCGCGATCAGGCGCTTGTTTCAGCCCACCGAGTGTATGACCCAGTGTCCGGATTAGCCTGCTCCTTAGTGGGGGAGTGCGTGGCCTGTCCGCAGTCTGAAAGAGACGAAAGTTTCTGTCGGGAGACTGGGTATCGTCAGGAATTAGACTGTCCCAGACCAAATGACCCCAAGGACGAAGCTCTGTTGACAAAACCGGAAGATGAA…
PITG_16235	RXLR	secreted RxLR effector peptide, putative	390	ATGCGTGTCCTGTACATAACGTTAATATCAACGACCGCTGCGCTCTTGTACAGTCATGCCTTTGCATTGACGACGAAGGCTAACGCCGACACGACGCAGACGACAACCGATATTTCGTCCGCATTGCTCGCAGGAGTACAGGACAAAGACCTTGCCATGCGAGCTCTAAGGACAGGTCGCTCGAGTGGTGGCAATGTTGAGCACAAGGACCATGACGAAGAGCGGTGGCTTAGTCGTGTTACAAATTGGATCAAATACAAGAGGGGCAAGATGAATCCCAAGCAATTACACACATACTTGGGCTTAGATGGACTGGGCCAAAGCGCTCGCGATAGCTCGAACTTCCAGAAGTACTTGAAGAAGTCGGCAGAATGGCGGAACAAACACTAA		PcRxLR398_Predicted_P._capsici_RxLR_PHYCAscaffold_623_f_1378_2085_1	RXLR	708	ATGCACCTTGGGCATCTTCTTTTCGTTACCATCGTCATCCTACTCGCCAGCAGCGATGGCGTTATGTCCACTCAAAACGCGGGAAAGAAACCAATTGAAGACACAGTTGTGGGCCCCTCAAACAGCAACGGTATCAAAAAGACCAGAGCCCTCAGAACGGACAATGGTAGCGAAGAGAGAGGATTCTTGTCGAATCTCGTCAAGGAAGCCAAGGTGAGGTGGTGGCTCGAGACAGGTAAGTCGGAGTCGCAGGTGAAGAAAGCGCAGTTGTTGGACGAACTATCAGGAAAAGCATTCGAGACCAACACGAAGCTTTTCCAGAAATTCGCAACCAAGGCATACGCGAACAAACTGAACAAGTGGCTGCAGGATGACGCGACAACCTACAGCGTGTGGAAG…
PITG_16242	RXLR	secreted RxLR effector peptide, putative	390	ATGCGTGTCCTGTACATAACATTAATATCAACGACCGCTGCGCTCTTGTACAGTCATGCCTTTGCATTGACGACGAAGGCTAACGCCGACACGACGCAGACGACAACCGATATTTCGCCCGCATTGCTCGCAGGAGTACAGGACAAAGACCTTGCCATGCGAGCTCTTAGGACAGGTCGCTCGAGTGGTGGCAATGTTGAGCACAAGGACCATGACGAAGAGCGGTGGCTTAGTCGTGTTACAAATTGGATCAAGTACAAGAGGGGCAAGATGAATCCCAAGCAATTACACACATACTTGGGCTTAGATGGACTGGGCCAAAGCGCTCGCGATAGCTCGAACTTCCAGAAGTACTTGAAGAAGTCGGCCGAATGGCGGAACAAACACTAA		PcRxLR399_Predicted_P._capsici_RxLR_PHYCAscaffold_62_f_309405_309758_3	RXLR	354	ATGCTGTGGGTGACCGCAGCACTCCTCGTGCAAGCCTTAGGCCTGCAAGTTATGGTGGGCTTCGTACGCCCTCACCATTTCCGGAACGTCCTCCACGATAAGAGCGTTCAATCTCGTCCCGAGACTGGACGAGATGTTCGAAGCAGTCTGCGCAGCCTGCGCAGCATCAGCACGGAGGACTCGGACCTCCTGCTTCAGAGCAGCCATCACGGCGCTCTGAGACTGCTCGAGCGCCGCAACACGACCATGCAGGGCACCATCGCCATGGTCATAGCGTTGACCATACGGAGGGAGGTTTCCGCCCCCTCCGCCGCCGTTGCGAGACGCGACTGGGTCGGTCCGCTGGATAGTTGA
PITG_16248	RXLR	secreted RxLR effector peptide, putative	360	ATGCTGCTAGCAGCGGCCATTGTGTTTTTACACATCCCTGCCTTGACGATGCCTGCGGCTGAAGCGAGGCAAACAGCAGCGAATATTATGTACCCAGTTCTCGATGGAGAACAGAACGTCCTTGGCAAGCGATCCCTAAGAACCGACCACATGAGAGTTAGCAATGTTGAGGACCGAGAAGGTGATGAAGAACGAATTTTTCGCCGATTTACGGATTGGATCAAGTACATTTTTAACAAGATGAATCCGAAACAGTTACACACCTACTTGGGCTTAGATGGCCTTGGCGAAACGGCCTATCAGCACAAGAACTACCCGATCTATCTGATGAAGTCGAAAAAGTGGCGGGACAAACTATAA		PcRxLR400_Predicted_P._capsici_RxLR_PHYCAscaffold_62_r_42703_42419_4	RXLR	285	ATGATAGGATGCAAATCATTGATATCACGGTGGCCAACATTTTTTCTAACGCTCAGTGCCGCAGATTCAATCTGGTCTGATTTCTTCGTTGCGTGCAATCCACAACTGACACTAGATCAAGCTAGACACTTAAATTCAAGAGAAAGGAAAAGATATCTTAGAGAGTACCCTGGTATTGCAGCTCGACATTTTCACCGGCGATTCAAAGCGTTTTTTTTTTTACAACATACTCTGTGGAAAAGGTCGTCCTCTTGGGGAAATTGTAGATTACTTTTGGCGCGTTGA
PITG_16282	RXLR	secreted RxLR effector peptide, putative	288	ATGCGTTTGTTCTCCGTTCTGTCGTCGATCACCATCATCTATTTTGTGACCTGTACCGCGGCTGAGGGCTCAGATCAAACCAAGCACTCGCTGATGGGGTCACCAATCCTCGTCTACTCGCTCAACGCAGCACACAACGTTGATCCTGTCGCCAGAAGGTTCCTTCGAGAGCGCGAAGCGAATATGGAAGAGCGAGGAATCCGTCTGACGCAAGAAGCGAATGTCAAATCGTTCGCCAAGAAGATCCTGGCAAATTTCGACGAGGCGGACGATGTGTACAAGAAGTGA		PcRxLR401_Predicted_P._capsici_RxLR_PHYCAscaffold_63_f_155647_156351_1	RXLR	705	ATGAAGCTCTGCCACATTGTTGCCCTGACCGTTGCTTTGCTGGTTGCCTGTGTGGACCCCGCTTCAGCATCCAAAGACTCGAAGCTGGCGACACAAGGGGACAACATCCCAACCAAGAGGCTTCTGAGAACTACGGAGGACGAAGAGAGGGGTATTTCTGTAAGCCTCGGTCTAGAGAAGATCTCGAATGCGTTTACTTCAGGCAAGACAAAGGAGTTTAAAAATCTGGTCAAGGCTGGCCAATCTGCAGATGATTCTTTTGCGAATCTGGGATTGGGACACGTGCTGAACTTTGAAAAAGGAGGTGAGGTGAGGACGAAAATGGTGGCCAAATTTTTCACCAGCGACAAGTTCAAGGCTTGGTCCAAGTACACTCACAAGATGAACCAGAAAGACGCA…
PITG_16283	RXLR	secreted RxLR effector peptide, putative	609	ATGCGCCTCGCCTTCCCCCTCGTTGCGGCTGTCATTTCTTCCATCATACTTATTGACGCAACAAACCCCGGGCCCCACCTTTTCGAGACAAATGTCAGCGAGACCGACGTCGACACCTCGAGGTTGTTACGGATTAACGACGACAATTTCGACGAGAGAGCAGGGCCTTCCGTTTCTGGTGCTAAAAAGCTAAAATCCTGGCTCACTTCGTCAAAGGTGACCCCAGTAAAGCTTAAAAAATGGCTAAACAAAAGAAAATCCGCAGATTCAGTATTCAGGCTCATGGGCCTGGCAACGACTGGGTCCCATCTGCTCTTTGACCGCAGGTTCAGCGCTTGGCTCCAGTACGTTGAGGATTTGAGTAAGATCTCCAACAAGAAACTATCCGCAATCTCGACC…		PcRxLR402_Predicted_P._capsici_RxLR_PHYCAscaffold_63_r_145796_145572_5	RXLR	225	ATGACCATGGCGATCGTGCTCTGCACGATCGTGTTGCGGTGCTCAAGCAGACTCAGAGCTGCTCTGAAGCAGGAGGTGCGAGTCCTCCGTGCTGATGCTGCGCAGGCTGCGCAGACTGCTTCGAACATCTCGTCCGGTCTCGGGACGAGATTGAACGCTCTGATCGCTCGCGTGAGCGATCTCGAGAAAGCCTTCCAGGCCTCTCAGGCGAGTCATCACCCGTAG
PITG_16285	RXLR	secreted RxLR effector peptide, putative	414	ATGCGCTGGCTCATTCGGATTGCGCTCTCTACCCTTGTCATGCACCAAGCGAGCACCAAAGCGCTGCCAACCGATGAGATCGCGACGAAAAACTCGAAGCTGGATGCTGTTTCTTCGGTCCGGGTAATCTCAACTTTGCACGATGTCAGTGGGAACCGAAGCCTGCGGGGTGCCAGCAACAAAGTCACCGCGCAACATGAAGACGAAGAACGCAACAGCCTTCGCTCCTTTGCAAATAAGCTGGTCACTTTCACGTTCAAGTGGATGTACAAAAAGGGAGAGACGCCAGTGAGCCTGAGAGCCAAAATGATGGGTAAGAACAGCTTCCTCTTTCACGAGTACAAACTTTGGTTTGCGGCCGTTCGCGCGACAGGAAAAATGCCCAAGTGGTCGTACAGT…		PcRxLR403_Predicted_P._capsici_RxLR_PHYCAscaffold_63_r_247871_247614_5	RXLR	258	ATGTGGACGACCTCAAGGCCAACTCTCGCTACGCTGGTGGCTACTTCGCATTGGACAAGCGTGTGGCGTGGCTGTGGCAGGCGCTGTCAAGCTTCACGCCGTCCGAGCAGGCTGCGTTCTTGCGCTTCACCACGAGCTGTCAGCGAGCTCCTTCTCTTGGCTTCGCGTCACTTACGCCCCAGTTTTGCGTGCAGAAGATTCCCATTCGAAGCGATGACGAACTGCTTCCGAGCTCCTCGACATGCTTCAACACTCTGA
PITG_16294	RXLR	secreted RxLR effector peptide, putative	462	ATGCGAGTGTACGCCGCCTTCGTCGTGGCGCTGGTCTCCCTTCTAGCTACCAACAGTGCTGTTCTAGCAGTAACGACCCCGACCAAGTTAGCGAAGTTGACGGCTCCTGAATTCACAGACAACGAGAATCGTCAGCGTCGCTTGCTAAGAAAACAAGAAGGTGCCGAGCTGGGTGACGAAGAACGAACGAGCACCCAAAACCTTGGGAACTCTTTGATGAGGGTGTTCTCGAAAGAGGCCACAAGGAAATACTATTTGGATTTGTTCAAGCGAGCCGACTTTACAGCGAATCTCCCAAAACTTGCGAAAAAAGGTGGGCCTGACAGGCTGAACGATGCCTTAAAAAAACTACGAAAGGCTGGCATCTCTGAGGAGAAGTTTGCGGAGCTCAAAGGTGCG…		PcRxLR404_Predicted_P._capsici_RxLR_PHYCAscaffold_640_r_2063_1791_6	RXLR	273	ATGCGTATCTGCTTGTTCTGTTACTTGCTGTCACTGACCGCGGTGGTGTCGGGGTCCTCTGTCAATCTGAGAGCCTCCCAGAAGATTCAATCACTTAACGTCGTCCAAGCTAGAATGAGTGGTCGTGAGCTCCGTGAAGATTTAAACACCGATGAAGCCACCGAAGAGAGAGTGAATTTCGGTTTCTTGAAGGCTGATCGTTTGAAATCGTTCGCGAAGCAGATGGATGAAACACACATTAGAACAAAATCGATGAATCATAAACGAAACTAA
PITG_16349	NON-RXLR	conserved hypothetical protein	942	ATGGAAGGCACGTCCTTCGCTCTTATCAATGGCGCCCTCTTTGTGATGCAAGCAGTCGTGAACATTGTGTATGCCAAGCGCTTTGTGGCAGTAGCACGAGAGTACGAGACGCTGATCACCCCTGCAAGCTACGCTCTGGTACTGTGGATCCTCGTGTATGCACTGGAAGCGGTGCTGGTCGTTGTCGATGTTTTCGCGCCCCGATACTCGATGTTCGCTGACGCCAACCAACCAGCGCAACTTCGGATGTGCTTTGGCATAACGTGTATTCTTAACACCATTTGGGTGTTCTTATATGTGTCGGGGCATGTGTACGCGTCCACCGTGATCATCTACGCGTTATGGTTGGCCATTCTGGTGCTGTACGTCTACGCCGTTAATGACCGGAATGCACGCGAG…		PcRxLR405_Predicted_P._capsici_RxLR_PHYCAscaffold_644_f_1625_2155_2	RXLR	531	ATGGCAGGGCGACTCTGTGTAGTGATGGCCATCACGATAACTCTCGTGGCTGCCACAGTGACCACCCCATCGCAGTCCCTACTGACGGAGCGTCAAGAGAGCGACACGAGTGGGCGTTTCCTACGAGTGACTTCTACACTGAAAGAAGAGAACGACGAAGAAAGAGCGGTCGCTCCCGTTGAGGCAGTCACAAGCTTGATTAAGAACAAGAACGTCGCGAATGCAGCTGTGGAAGCTGTGGAGAAGAAGTACCCACTTGTGATCCCTGGAGTCACTGATCTCATTATTAAAGCACGGATGCAGCGCTGGTTCTGGAAACGAACACTTCCCACGAAGGTTTTCAAGAAATTGGGACTACGTGGACACAGTGAAGACCGCTTGAAGAACCACCCATTCCGC…
PITG_16402	RXLR	secreted RxLR effector peptide, putative	360	ATGCTGCTAGCAGCGGCCATTGTGTTTTTACACATCCCTGCCTCGACGATGCCTGCGGCTGAAGCGAGGCAAACAGCAGCGAATATTATGTACCCAGTTCTCGATGGAGAACAGAACGTCCTTGGCAAGCGATCCCTAAGAACCGACCACATGAGAGTTAGCAATGTTGAGGACCGAGAAGGTGATGAAGAACGAATTTTTCGCCGATTTACGGATTGGATCAAGTACATTTTTAACAAGATGAATCCGAAACAGTTACACACCTACTTGGGCTTAGATGGCCTTGGCGAAACGGCCTATCAGCACAAGAACTACCCGATCTATCTGATGAAGTCGAAAAAGTGGCGGGACAAACTATAA		PcRxLR406_Predicted_P._capsici_RxLR_PHYCAscaffold_65_f_121100_121555_2	RXLR	456	ATGCGTATCCCCTGCTCCCTGCTCGTGGTAATCATTGCCCTCCTGTCTACTACTACCAACGCGATTTCAACAGAAGCGGATGCTGGGAGGAGATCCCTTCGATCAATGAAGGCAAAGGTCCAAGACAACCAAGTGGAAGAGGAACGTGGTGGTACCGGTACTAGTTCCCTTAAGGCCTTTGTTCACGATTTCGACTTCAATCTTCTCGACAACATTTTCCTGCCGGCAGACTTCAAGAGGATGACAAAGGAGCCTGAATTCCTCAGACATATGATGGCCTCGTGGCAAATGGGCTTCATGTCAGTTGACGACATTGTTCTTTACATGACGCGACTCAACATGAGCGAAAAGGCGATCAATCAGTTTAAGCTTGCGTACACGGCGTATCTTGAATATCTG…
PITG_16409	RXLR	secreted RxLR effector peptide, putative	390	ATGCGTGTCCTGTACATAACGTTAATATCAACGACCGCTGCGCTCTTGTACAGTCATGCCTTTGCATTGACGACGAAGGCTAACGCCGACACGACGCAGACGACAACCGATATTTCGTCCGCATTGCTCGCAGGAGTACAGGACAAAGACCTTGCCATGCGAGCTCTAAGGACAGGTCGCTCGGGTGGTGGCAATGTTGAGCACAAGGACCATGACGAAGAGCGGTGGCTTAGTCGTGTTACAAATTGGATCAAGTACAAGAGGGGCAAGATGAATCCCAAGCAATTACACACATACTTGGGCTTAGATGGACTGGGCCAAAGCGCTCGCGATAGCTCGAACTTCCAGAAGTACTTGAAGAAGTCGGCCGAATGGCGGAACAAACACTAA		PcRxLR407_Predicted_P._capsici_RxLR_PHYCAscaffold_65_r_79392_79078_4	RXLR	315	ATGGCGCGGATACTTGGCTGCTTCTCCTGCGTGTCGCTATCCTCCGCGGCGTCCAGCCAACCTGCAAATAGTCCCCGTCACAGGAAGGAACTCTCTCTTCAAGGATGGATAAAGCGTCACCTGAGAGCTCGCCTTCCAGCTCGTGCTCATCGTGCGAGTACCAGGAGCCTGCGTGGGTGGCGAGTCGCACGCGCACGGGACTCGGCTCGGGCTTCTTGGACATGCTGCGGAAGGTTGAGATCTTCCGGGTCTTCTTCCGGAATGATGATGAGTGCGCTGTCACAAGGACTATTTTTCAATTTGAAAAAAAAATAG
PITG_16424	RXLR	secreted RxLR effector peptide, putative	390	ATGCGTGTCCTGTACATAACATTAATATCAACGACCGCTGCGCTCTTGTACAGTCATGCCTTTGCATTGACGACGAAGGCTAACGCCGACACGACGCAGACGACAACCGATATTTCGTCCGCATTGCTCGCAGGAGTACAGGACAAAGACCTTGCCATGCGAGCTCTAAGGACAGGTCGCTCGGGTGGTGGCAATGTTGAGCACAAGGACCATGACGAAGAGCGGTGGCTTAGTCGTGTTACAAATTGGATCAAGTACAAGAGGGGCAAGATGAATCCCAAGCAATTACACACATACTTGGGCTTAGATGGACTGGGCCAAAGCGCTCGCGATAGCTCGAACTTCCAGAAGTACTTGAAGAAGTCGGCAGAATGGCGGAACAAACACTAA		PcRxLR408_Predicted_P._capsici_RxLR_PHYCAscaffold_66_f_91665_92171_3	RXLR	507	ATGCGCTGGACCAGTATTCTGCTTGTGGCGGCAGCAGCTCTCACCGGGGTACTTGATGCTTCCACTAGCAACACTGTTGCCAATTCTGGCGTGATGGAATCGGCTTTTTCTCCTGTAATCCATGACCACCGATCTTTGAGGTTGGTCGATGACGATACTGTCGACGACGACGAAGATGAGAGCGTTGATGAAGTGAACGAAGAGAGGACGTGGTTCTCCAACGCCAAGCAGGCCCTGGCAGATAAGTTGGCTCTAACTGCAGTAGCGTCGAATTTCGCCGGAAAGTCAACCGATGAGATGGGGGAGGTGCTTAAAAAGCTCAGCCGCGATCAGATCAACACAATCTTCGACAAGGGCGAGGATTCGATTCGGCAGATCCTCCCTGGTTTCAAGTCTGGA…
PITG_16427	RXLR	secreted RxLR effector peptide, putative	372	ATGCGCGTGCTGTGTTTGGCGCTGATGGCGACGGCCACTGTTCTAGTACCGAGTCCTGCGTCCGGTTTGACCACGACTGTGGCTGACACGGCCCAGACGGCAACCAGCATTCTAACTCCAGTTCTAGCTGGGGAGCCGAACAAACACGTTACAACGCGATCTTTGAGAACGCATCCGATAGCCGACAGCGACGACGGCGAAGAGCGACTGCTTAATGGTATGACAGATTTTGTCAAGTACCACGCTGGAAAGATGAATCCCGAGCAGCTTTACAAGTACTTAAAGTTACAAGGACGTGGTCAAGAAGCCTACAAACACAAGAACTACGCTAGTTACATTAAGAAGTCGAAGAAGTGGTGGAAGAACCAGTAA		PcRxLR409_Predicted_P._capsici_RxLR_PHYCAscaffold_68_r_117261_117049_6	RXLR	213	ATGAAGCTGCATCTGCAAATTCTTTTCGCCATCGCCCAACCGCCGGCAAAAGCGTTTTGGTGCAGCGTGGTATCATCTCATTTATCCAGCTTTCGTTTTGCGTATGGTCGTACACCGCTATTTTGTAGATTCTTAAGAGCCTGTTCACTACGTAGCTGGAGATGGAGATGGATTTACGATCAGTTTTTTTCTAATACTTGGCCGAAATTTTGA
PITG_16428	RXLR	secreted RxLR effector peptide, putative	429	ATGTGGAGACTCTTCCTGGCGCTGATAGCAGCAACTGCTATACTGGTACACAGTCCAGCCTCCGCGTTGACGACATCTACTACCGGCATGACGCAGACGACCCCTAGCCTTTCGGTCCCTGTTTATGTAGGAAAACCGAGCAAAGACTTTAGCACGCGGCACCTAAGGATCCGCCACATGAAAGACGACAAGGTTGGGGACAGCGAAAAGAATGAAGAGCGCCTGATCAAAACCTTCGAGTCTTGGGTGAGGTACAAGCTATTGCAGCTACACCCCAAATTCAGGCAAGTCAAGCTACATCCCGGTCGAGTCTTTACGCTCTTAGGCTTAGATGGACTTCACGAAATGGCCATCTATCACCCTGGCTGGAAGAGGTACGTGGACTACTCGCAGAAGTGG…		PcRxLR410_Predicted_P._capsici_RxLR_PHYCAscaffold_68_r_126507_126097_6	RXLR	411	ATGAAGACCATTATCGCCTCTCTTCTTCTCACTGCCGTTGCCGTCAACGCTGCCAACGGTGACGTGAACGCTCTATCGGCTATCTCCACCATTTCCGACGCAAAACAAGTGAGCATCCGAGCTCTAAGAGCCGCTCACGGCTCGCACGAGCACAGCTCCGGCATGGGTTCAATGGAGGACTCCCACGACACGACGTCTTCGACCCACGAATCGACTGTTGCTGGTGACGACGACGATGATCACGACTCGCACGATACGAGCAGCAAGAGTTCAATGGCCGGTACCGCAGGCTCAGCGGGACCGAGCAACTCGACTGAAAGCACGCAGGCCCCAGACACATCGTCGGCAGCGTCGATCACCGTGGCAGCTGGATCCATTTTCCTCGCTGCAGCTGCTGCC…
PITG_16515	RXLR	secreted RxLR effector peptide, putative	468	ATGCGCTCCTACATACTACTTGTGGCCATTATGATCGTTTGCAGCAATGCTGCGATCGTCAACGTCCGCCATCTCCATTTGATCAAAGCTGCCCATCCAATTCCAGGAAGTGAGCGTCTACTGAGAGCTGAAAAAACGAGCGATCAGACCGAGGGCACCGAAGACGAGGAGAGGGCGGGGCTCACTGATTTTGTCAAGAAGCTCGGGACAGGCGCGTTGAAGCGTGTGAAGGACACGTATTTGGCGTCAAAACTGAAAGCCAAGGCGAGCCAAGTGAATCTGGATACAGCAGTGCAGAAACTCGTGGATGATAGAGTCCACCCTGACCGGGTTTACGAAGTGCTCAATCTTCATAAACCCAAAAACCGGTTTGTTGGCGTGAACTACTCCGGCAGGATG…		PcRxLR411_Predicted_P._capsici_RxLR_PHYCAscaffold_68_r_80915_78816_4	RXLR	2100	ATGGCTACTGCGGTGATAGCAGCTGCCACTGCAGGTTCGCAGTCCGCTGAGTCAATCCGGTCAACATCCAGTGGCACAACTACGAGCTCTGCGAAGAAGAAGGTTCTACGCAGTCTCAACTTCATGAAAGACGCAGATCACCGTAATTTACGCGCTTTTACCGTCGTGGGTCTCTCACGAACGATCGTGGCAGTATGCCAGAAGCTCGGAGCGGAAGCGATCGTGACGGATTCCGCCGTTGTGAGCGGAATCAATCGGTTCCTTAAGCGCTGCAGCGACGTGTACGCAGAGCTGGAAGTCTCCAATTTCCAATGGGATCTGGCTAGCGAGTTGGTGAGCGAGTTGTGTGTGCCGCTGCGTACACTTTTGGGCAAAGAACTGTTCAACCGGAGCTTTCCC…
PITG_16529	RXLR	secreted RxLR effector peptide, putative	468	ATGCGCTCCTACATACTCCTTGTGGCCATTATGATTGTTTGCAGCAGTGCTGCGAGCGTCAACCTCCGCCATCTCCATTTGATCAAAGCTGTCCATCCGATTCCAGGAAGTGAGCGTCTACTGAGAGCTGAAAAAACGAACGATAAGACCGAGAGCACCGAAGACGAGGAGAGGGCGGGGCTCACTGATTTTGTCAAAAAGCTCGGGACAGGCGCGTCGAAGCGTGTCAAGGACACGTATTTGGCGTCAAAACTGAAAGCCAAGGCGAGCCAAATGAATCTGGATACAACAGTGCAGAAACTCGTGGATGATAGAGTCCACCCTGACCGGGTTTACAAAGTGCTCAATCTTCAAAAACCCCAAAACCGGTTTGTTGGCGTGGATTACTCCGGCAGGATG…		PcRxLR412_Predicted_P._capsici_RxLR_PHYCAscaffold_6_f_1081086_1081301_3	RXLR	216	ATGTCCGCTTTTTTGGTCGCGTTCAGGTGCTGCCACGTTGTCTTCGCCTTCCATTGGGAACTGCGATCAGTTGAGTTTGCCCTTGCGCTTGGGCTTAACAGAGCGCGGGGCAGCAGATGGCTGCGGCTTGTCGCTCACCTCCTCAGCCTCTACGAGGCGGTACTTGACGGCCCCTCGGGAGCTTCTACGTCCGTTGCGTTCATGCCCATCGTCTGA
PITG_16541	RXLR	secreted RxLR effector peptide, putative	285	ATGCATGCATGGTATGTGTGCGTGATGGTTGCAACTATCATCCTTGCTACTAGTGGTGATGTTTCTGCGACCATGGATGAATCAAAATTCTTGGCGACTATCGCTTCCGCCAAATCAAGTGGCGCCAAGCGATTCCTGAGGAGCTACAACATGGACGATCTGGACGATGAGGAAAGGATGAACATCAACCCCGAAATGATTAGAAAGTTCAGCACTGGGAAACTTGACGAGCTCGTCGAAGGAGCAAAACGCAACAATATTAACCCCTCTGATACCGTAAAATGA		PcRxLR413_Predicted_P._capsici_RxLR_PHYCAscaffold_6_f_118819_119220_1	RXLR	402	ATGCGTCTCTTCATCAAGACCCTCGTAGCCCTTGCGGTCGCCTTTTTGGCAACCAGCACCGAGGCGGCAAAGGCCGTTCAGACCGGTGGGAACGTGGACGTTGTCCAGTCCTCGCATATTGTCCCTGGCGAGAACAAGAGACTCCTTCGAAGTGAGCGTGACGAAGGCAACCTACTCGAAGATGACGAAGAAAACCTTCTAGAAGATGACGAGGAAGAGAGGAAGGGCGGGTTAAACCTGTTCTCCACCGCGAAGATGGAAAAGATGTTGGGTAATGACTGGTACAAGTACCAAGTGGCCCGGAGATGGAAACGGGATGGACATACCTGGGAGCATCTCCCGCAGCATGTGCCTGCTGATCTCGTCAGATACTTTAAGGGCTTCAGAGAACGTCATGGT…
PITG_16658	NON-RXLR	DNA-directed RNA polymerases I and III 40 kDa polypeptide	915	ATGGCCAAGGCGTCCAAAGTCGTCCGCGTGGGCCAAGATGCGCCGCACCAGCCTGATGTGGAGAGCGAGAGCAGCTACAGCTTCGTGGAGCAGTCCAAGCGCCAGGTGAAGGTCAAAATTCAGAGCCTGACGGACGACGAGATTGTGTTTGACCTCATTGGTCACGTATACATCTGGAACAACTCGTCAATTATTCAGGATGAGGTGCTAGCCCATCGACTAGGCCTCATTCCGCTCAATGCCACTGACGAGAACACAATCGTTTTCAAGCTCGACGTCACATGCAAGTTTGACCCTGAACACCCGAAAGACCCAACCAAGGCCATTCACTCTTCTGTGTACTCGCGTGACCTAGAATGGGTACCACAGGGAAACCAGGAGGAGCGATTCGGCTCCATT…		PcRxLR414_Predicted_P._capsici_RxLR_PHYCAscaffold_6_f_1303291_1303629_1	RXLR	339	ATGTGGATATCGCTTTTGCTGGCACTCTTGGCGATAGGAGCCACCACATCTCCAACTGCATTGCGATACACTTCATTGGTTTTGCCGGTGCTTCTCTTTCTCGAGATACTGGGACGTGTACTTCGGTTTGAGGCAGCGGAGGATGTTCTTCGACGAGAATGCAAGGCAGCTAAAGCGTCGTGGAATTTCACAGCAAACGCGTCTGTTTTAGCCAGAAGGTACTTGGTTTTTTTGTCGATAAGTTCAACTTCCGAGAGCAAGGGCAGGTGGCTCCCTTCCTTTTTCAACGGTCGAATGCCGGAGGGACCAGGGGATCTTTCATCCGCATTAGAAGCTTGA
PITG_16659	NON-RXLR	DNA-directed RNA polymerase I and III subunit RPAC1, putative	1020	ATGGCCAAGGCGTCCAAAGTCGTCCGCGTGGGCCAAGATGCGCCGCACCAGAGCGAGAGCAGCTACAGCTTCGTGGAGCAGTCCAAGCGCCAGGTGAAGGTCAAAATTCAGAGCCTGACGGACGACGAGATTGTGTTTGACCTCATTGGTGTGGACGCTGCCATCGCCAACGCATTGCGCCGCATTTTGCTGGCTGAGGTTCCCACTATGGCCATTGAGCACGTATACATCTGGAACAACTCGTCAATTATTCAGGATGAGGTGCTAGCCCATCGACTAGGCCTCATTCCGCTCAATGTGGACCCGCGTGAGTTTCAGGCCTTCCCGGACAACGAAGAGGCGGAGGCCACTGACGAGAACACAATCGTTTTCAAGCTCGACGTCACATGCAAGTTTGAC…		PcRxLR415_Predicted_P._capsici_RxLR_PHYCAscaffold_6_f_1373309_1374121_2	RXLR	813	ATGCGTTTTTGTTTCGTGGTCCTAGCTACCGTATTCGCCCTCCTCTCCAGCGAGACTCCTGCCATCGCAACTGCAGAGAAACACTCGGAAGCTTTGTCATTCATCAACGGCAATAACTATGGAGGAACTGCCAATCGCTCTCTCCGAAGTCATGACAAAGTAAACGCTGTCGAAGAGGAGCGAGCAATTGATGCAGACAAACTCGTGAAACTCCTGAACCCAGATGATATTGCGGCTGCCCTGAAGAATTACGACGACGAAGTTGTCTTGTTTACAAGGTGGTGGCAACACGAAGACGACGTGGTAAACAAGTTAATGGAGTGGCCCAACAGAATGAAGAATATGCCAATTCTTACCAAGTTTAACGACTTTCGAACGAGCATGCACTATGACCAAGTA…
PITG_16663	RXLR	avr1 secreted RxLR effector peptide, putative	627	ATGGGCTTAATGCACCGCGTATTGCTGCTTGCGACGTTTGCCCTGTTGTGTATGCATGCAAAAGCTGCCGGATTCGACCACGACAAGGTTCCAAGGACTGTTGAACGAGGTGGCGGTGCAAGACAACTGCGCACGGCCACGATGAGCGACGACGAAGCTAGAGTGTCGAAATTGCCGTCGTTTATCGAGTCCTTCGTTAAAAACCGAAAAATCGAGTCTTGGATTCAGAACAAAGTTACTGACGACTTTGTCCTGAGCGAGCTAAAACTCGTGAGATTGCCCGGAACGAGCCTGGCGGACGACCCAAATTTCAAGCTCTTTCAAAAGTTTAAGATTGGCGGCTGGCTCGAGGAAAAGGCTACTACAACGAAAGCCTGGGAAAACCTTGGCTTGGATTCA…		PcRxLR416_Predicted_P._capsici_RxLR_PHYCAscaffold_6_f_66583_66849_1	RXLR	267	ATGATGGCAGTGTTCTTATCTACCCCGGTGGCAATACGCGCTGTGCTTTCGACGATTACGCAGACAACACTACGACATTCGCGTCGAGTTCTACGTACTTCTTCCAAGTGTTCCCAAGTCAGAAGCAAGACAAGTCCAAGGTGCTTCTCTACTTTCAAGGAGGTGGTGCCTGCGTCGACAAGTATACTTGTAATTTCGCGTTACAATGCCAACTTGGCGCCAACCCCCTCATTACAACGACAGCAAAAGTTGACAACAGCGGTATAA
PITG_16705	RXLR	secreted RxLR effector peptide, putative	2037	ATGCATCTCTTCTTTCTGACAGCCGTAGCTTTCGTCATTACCAGTGTATCTGTCGACGCATCAGTCGCGAAAGATCCACGAGGACACGCTCCCAACAGGACTGAAGTCGATACCGTAAACGCGAGTTCAAGCACGAGGCTTTTACGAAAAAATAGTACTGTTGATCTAGTCGGCGAGGAGAGAGCACCCAGCATCGTAGAAAATATCAAGGCGTTGGTCAAGTCTTCAGCGGTGACTCCAGCGAAGCTTCAGCAATGGCTAGACGAGCGACTACCTGCGGGGCTAGTGTTCAAGAACATGAACCTTGACGAACCAAATATCTTCTCTTTGTTGCATGAACCCAACTTTGCTAAGTGGGTTCAGTACGCCGACGACTTGAGTGCCAAGTCATCTCATAAA…		PcRxLR417_Predicted_P._capsici_RxLR_PHYCAscaffold_6_f_84254_84799_2	RXLR	546	ATGCCTCTGCCCGTAGCAGTGTTGGCCTTGGAACTGTGGCTCGACACCGTAAGCCTCTATCACGTAGTCTGCACGTGGAGCACTGCTATTGAACGACAACAAGTGCGTCCAAATGGCTTTGTCAGGGTATCCGTCGGGCTCAGGAGCCTCCGTTGGTGTCGGCGTCATCTCTGCAAGCTCCGCTTCCACATCGCCCCAGTTAGGCGTCAAACGTCCGTAGCCATTCCTTACCCTCTCAGCTGCCAGCTTCTCTCTTGCTCTTGTCAATGCTTCGCTCCGGGCATTTACTGTTGTTTGCTTCGGTATTCCCGTGAGTTTGTGCGAATTCCGGTGCATGAAGATCACTTCTCCCTCAGCATCGTGCTGTACCATCGTCATACCGCAGAAATTGCCTTCAAT…
PITG_16726	RXLR	secreted RxLR effector peptide, putative	1527	ATGCATCTCTTCTCTCTGACAGCCGTAGCTTTCGTCATCGCCAGTTTATCTGTCGACGCATCAGTCGCGAAAGATCCACGAGGGCACGCTCCCAACAGGACTGAAGTCGATACCGTAAATGCGAGTTCAAGCACGAGGCTTTTGCGAAAAAATAGTACTGTTGATCTAGTCGGCGAGGAGAGAGCACCCAGCGTCGTAGAAAATATCAAGGCGTTGGTCAAGTCTTCAGCGGTGACTCCAGCGAAGCTTCAGCAATGGCTAGACGAGCGACTACCTGCGGGGCTAGTGTTCAAGAACATGAACCTTGACGAACCAAAGATCTTCTCTTTGTTGCATGAACCCAACTTTGTTAAGTGGGTCCAGTACGCCGACGACTTGAGTGCCAAGTCATCTCATAAA…		PcRxLR418_Predicted_P._capsici_RxLR_PHYCAscaffold_6_r_1285678_1285457_5	RXLR	222	ATGGGCATACCAAGCAAACCAAGTGGCGTGAAGGTGAGTTGCCCCACTCCTGCGCTGCTTCTTCTTTGGTGTGCTGACTTCTTGCTCTCCCTCTTTTCCACTAGGTTGTTGCGCTTAATAGTCAGGACAGGATCGTTGTTCAGCTTGGCCTCGAGAGCGTCCATCCTCTCGTCTTGCCGCTTCGACATGTCGATTAAGTGCTTAATCACAGAAGCTTGGTGA
PITG_16737	RXLR	secreted RxLR effector peptide, putative	729	ATGATGAAGTCCCTCTACGCTGTCAATTTGGTCTTACTCCTGCTGCTTGCATTTTTTGCTCCTGCCCCCGCTACAAGGGAATTGAATATGAGGGCCGCCCCTAGCGATTCAACTCGCGTTGTCGACTACGCCACGACTGAGAGGCTTCTAAGGGCCCACAGTAGTGACAAGGAAGAACAAAAAGAAGAAGAGGAAAGGGCAATTTCGATAAATTTTTCAAGCCTGGAGAAAATCTTTAAAAAAGTTACGTCAGCCAAAACTACGGAGCTGCAAGGAATGCTTAAGGCTGACGAGGCCCTTGGGAGTGCTTTCAAGACGCTAAAACTTGGTACAATGCGGATTGGCAAGGATGGCTCTGTCGATCCCAAGATGGTGGCAAAATTTCTGTCAAGTCGCAAT…		PcRxLR419_Predicted_P._capsici_RxLR_PHYCAscaffold_6_r_1318156_1317920_5	RXLR	237	ATGAGGCGGCGGTCGGCCGGTTCGGCGACTGCTACGCAATGCGCCGCCACAGCCGCCAACGCACCGGCCGCCAGCATCACGCGCCGTCGTCTCCGCATGGCTGCGCAGGGCCAGCTCCACTGCGGTGTGGGCTCAGCTATGGGATGGCGAGACGTACTGCTGTGTCTCCCTAGTGCTGCGTCTTGGCGCCGTCCGATACTGAGGGAGTGTGTCGACCGGCGAGCGCCGGCAGTTTGA
PITG_16738	RXLR	secreted RxLR effector peptide, putative	729	ATGAAGTATCCCTACGCTGTCTGTTTGGTCTTTCTCCTACTGTTTGCATATTTTGCTCCGGTCCCAGCTACAAGGGAATTGAATCTGAGTGCCCACACGCGCAGTTCAACTCGCGTTGTCGACAGCGTCACTACCAAGAGGCTTCTAAGGGCCCACATTAGTGGCAAGGAAGAAGGCACAGAACAAGAAGAACAAAGGGGTATTTCGATAAATGTTCCAAGCTTGGAGAAAATCTCAAAAATATTTACGTCATCCAAAACTACGGAGCTGAAAGGAAAGCTTATGGCCGACGAGGCACTTGATAGTGCTTTCGAAACGCTAAAACTCAGTAATATGCGGATTAGTAGTCATGACTTTGTCGAGACCAAGATGGTGGCCAAGTTGTTGTCAAGCCGAAAC…		PcRxLR420_Predicted_P._capsici_RxLR_PHYCAscaffold_6_r_140267_139950_4	RXLR	318	ATGCGTCTCTTCATCAAGAACCTCGTGGCTCTTGCGGTCGTCCTTCTTGCAACCAGCACCGAGGCGACAAAGACCATTCAGACCAGTGGGAAAGTGGACGTTGTTCAGTCCTCGCAAATTCTCACTGGCGAGAACAAGAGACTCCTTCGAAGCGAGCATGATGAAGGGGAACTACTCGGAGATGACGAAGAAGGACTTCTAGAAGATGACGAGGAAGAGAGGAAGTACGGGGCAAATCTGTTCTCCGCCGAGAAGATGAAAAAAATGTTGGGTGATACTGATACCGAAAAAAAAGAGGAAAAATCATGCCAACAATAG
PITG_16827T0	NON-RXLR	protease inhibitor Epi3	270	ATGAAGATTACTTTCTTCTTCGCGCTCCTAGCTGTAACGATCTCGTCTTCTGCTGGTGACTCCGTCTCTGCTCGAAAGCTTGCACTCTCTCCGGGCTTCGAGGGTAGCCCGTGCGCCGACATGCTGTGCCCGGAAGTTCATGACCCCGTCTGCGGAACCGATAAAGTCACTTATCCGAACGAGTGCGACTTAGGCCTGGCTCAATGCGCTCACCCAGAGCGAAACATTACGGTGTTTGCCAGGAGTACTTGCGCGGCGGTAGAATTTTAA		PcRxLR421_Predicted_P._capsici_RxLR_PHYCAscaffold_6_r_152372_151980_4	RXLR	393	ATGCGTCTCGCCATCAAGACCCTCGTAGCCCTTGCGGCCGCCATTCTTGCAACCAGCACCGAGGCGGCAAAGGCCGTTCAGACCGGTGGGGACGTGCACGTTGTCCAGTCCTCGCATATTCTCCCTGGTGAGAACAAGAGACTCCTTCGAAGTGAGCATGATGAAGGGAAACTGCTCGAAGACGACGAAGAAGAAGATGACGAGGAAGAGAGGAAGTACGGGGCAAACTTGTTCTCTAAGGCAAAGATGGAAAAGATGTTGGGTAATGACTGGTACCGGTACCAAGTGGCCCGGAGATGGAAACGAGAAGGATATACCTGGGAGGGTCTCCCGTCGAATGTGCCTGCTGCTCTCATCAGATACTTTAAGGGGTTCAGAGAACGCCACGGCTAA
PITG_16836	RXLR	secreted RxLR effector peptide, putative	570	ATGCGCGTCAGCTCTTATCTTCTCGTCGTCGCCGCTTCCTTTCTTGCTAGCTGCGATGGGGTCTCAGCCACTAGCCGGACCAAGTTATCGGCCGCGAGCCCAGCTGATGTGGAGCCGTCGGTGGATGTTGGCCCAGCGAAGAGCGTAAGATTCTTGCGAGGCAAACTCGAGCAGCCAGCCCACGCCCAGGACACTCCAGAAGAAGAGAGGTCGATTCCAAGTTTTAAGCTTATCGACGATGTGCTGCAGAAGTACAAAGTAGACATGAGCGCGGTGAAGAGGCTACAAGCTACCCAAAGCGGAAACGTGAACAAGCTGGTCCTGGACGTCAACGGCAAGTTAAAGACGTTCACTGACGTTGACATTAAGTACCTGCGCCAGAAGCTGAAGAACCCGGAT…		PcRxLR422_Predicted_P._capsici_RxLR_PHYCAscaffold_6_r_228035_227769_4	RXLR	267	ATGGTTTCCTTCTTCTTGCCCTTCTTCTTGTTCTTGGCCTTCGTATTCTTCACATTTTCTTGCTCTTCTCCTCATCATGACAATGAACCTCCTTCGAGAACAGACCGAAGCACACCGAGATCAAGTGGCCAGCCAGATCTGCATCCACTCCGTCGCCTTCGAGGTAAATCTGGTTCAGGAACAGCACGGCGTTGTATTTTGCCCGGTCAGACACCTTCGGACGCGTCAAAAGACGTTCCACTTCGTCCACCACCACACGCTTCATAG
PITG_16844	RXLR	secreted RxLR effector peptide, putative	930	ATGAGGCGAACATTCTTCGCGATTTTGATTCTTGCGGCTGTATTATCGGCAGCTGCGGCGTCGACGACAGCCATACGCGATTCCCGCGGTCTCACCAGGAGACGGCTTCGAGCTGCTGCGCTGACAATCGAAGACGACAAAGAAGATCGAGCGCTCCCAACGTCCGCATTAACAAACGCAGCTAAGTCTGTGACATCAAAGCTCACGGGGTACGCCCAACTTCCAGTGTGGTTAATAACGAAAAAGTCACCGAAAGAAGTCTTCAACCTACTGAAACTTCACGAAGCAGGGTCCAATTTGTTCAAGAACCCACGATGGAAAACTTGGGTCACTTATGTGAGCAAATTCGACAAGACCAATCCGGAACAAACAATGGCCTCCGTGTTAACGCTTCGCTAC…		PcRxLR423_Predicted_P._capsici_RxLR_PHYCAscaffold_6_r_502324_501539_5	RXLR	786	ATGCTTTTACGAGCCATCGTCATCGCAGTTGCCTTTGTTACCATTTCGTTGGTTGCTACCGGCTCGGAGGCCTCCAGTATCACAGTGGTTGATCCAGTTGCAGATCGCTCCACCCAAGTCAAGCGTTCTTTGCGTCTTCGCAATCTCGAATCTGTTGATGAAGACAGAGGACCCATTGCTGGTCTTGAAAAGGTGGATGACATCCTAACGAAGACAGAAAAAGCGTCGAGGAAGGCAGGGAAGGTGCCGAGCGGATTAAAAAATTTGTTACTCCGAAATATTGACGAGTTCGCAGAGCATTCGAAGCTGGCGAAGAAACTATCGGGCCTCAAACTCTACAAAGATGCTGGACTTGAGAAAATGAGCTTGTCGACGCTACGGCAGCTGGACGACATCGAA…
PITG_16845	RXLR	secreted RxLR effector peptide, putative	930	ATGAGGCGAACATTCTTCGCGATTTTGATTCTTGCGGCTGTATTATCGGCAGCTGCGGCGTCGACGACAGCCATACGCGATTCCCGCGGTCTCACCAGGAGACGGCTTCGAGCTGCTGCGCTGACAATCGAAGACGACAAAGAAGATCGAGCGCTCCCAACGTCCGCATTAACAAACGCAGCTAAGTCTGTGACATCAAAGCTCACGGGGTACGCCCAACTTCCAGTGTGGTTAATAACGAAAAAGTCACCGAAAGAAGTCTTCAACCTACTGAAACTTCACGAAGCAGGGTCCAATTTGTTCAAGAACCCACGATGGAAAACTTGGGTCACTTATGTGAGCAAATTCGACAAGACCAATCCGGAACAAACAATGGCCTCCGTGTTAACGCTTCGCTAC…		PcRxLR424_Predicted_P._capsici_RxLR_PHYCAscaffold_6_r_575095_574394_5	RXLR	702	ATGCGTGTCCTGCTGTTAGTAGCCCTCGCAGTTTTCGCCTCATCTTCGGTAAACACTGGTGTAGCTGGTATCCAAACCAAGAGATCTCTGCGTCAATATGACTTTAAGTCGTTGACAGTGGCTGATTCCAAGGAGGAAGAGAGGAACTTCGTTGACAAAGTGGACGATATAGCAAGGGTAACCGACGATTTTGTCACAAAAGTGAAAATCCCCACAAACATGAACGCCGCGGTGGAGAAAGTGACGACAATGGCGGATGACATCGCAGCAGTAGCGAAAACTGTTGCAAAAACGTATCCGGAAGGCTTGAGCAAGGGAACTTTGGCTCAAATTAAAGAGGTGGAGCAGTTGCGACTGAAGGACATCGCGACGTATACCAAGAAAACGGGAGACGGAATG…
PITG_16865	NON-RXLR	aldose 1-epimerase, putative	993	ATGTCCGTCAAGTTCCTGAACCAAGGAGCCACGATCAACGAGATCGTCGTCGGTGGCCGCAACATCGTGCTGGGCTTCCCCACCCCCGAGCTCTACGTCGAGCACTGCGGTCCCCACTTCGGAGAGACCGTGGGTCGTGTCGCCAACCGCGTCTCAGGCGCCAAAGTGGAGCTCAACGACAAGTCGTACGACCTGATTGCCAACGACGGCGTCAACTCGCTCCATGGTGGCAACACGTGGGGACTCAAACCTTTCGAGGGCCCCACAGCTGTCAAGAATCACGAGGGCAAAGACGCAATGCAGTACAAACTCGTGAGTCCCGACGGAGACTCGGGATTCCCCGGAACTGTCGAGCTCACAGTCACATACACACAAAGGACCAGTAGGACCGAGAACGAC…		PcRxLR425_Predicted_P._capsici_RxLR_PHYCAscaffold_6_r_634518_633529_6	RXLR	990	ATGAGAGTTCTTTCGCTCGTGACTTTGCTCGCATTCGTATCTGCCCAATTGATCGCCGCCAACGCGGATCAAACCGGCATTGCGGCTGTCGATTCGAACACTGCGCTCCTTCCTCGCGTGCTAGGAGTCGAATCCAAGCGTACTCTGCGTCGGTATGACCCCAGTGAGTTTGATTCAGAAGAAGCGGTCGATTCAGATGAGGAGGCCGATCCCGTTGAGGTGGCTGATTCAGATGAGGAAGTTGTTTCCGAAGGTGAAGAGAGAGTCGGGATCCCCGGCATGGAGAAAGTTGCCTCCAAGGCAACCAAAGCGGACGACATGGTGCCCAATGCAGCCAAGGGGGCGATGAAGTGGAAAATTCTGGTGCAGAAAAACATGGGTCAGCTTGTTGAGACTGCT…
PITG_16984	NON-RXLR	cellulose synthase 4	3060	ATGGCCAATCGGCAACCTCCAGGACTCGGAGCGCTGCCGGAAGACGCTCAGTACAGCCAGACGCCTCTATCAGGTGCCCAGTACCACGAACAGATCTCGTCTGCGGCGGCCCCAGGCAAAAAGCTGCTGTCCCAGGCGACCATGGACGTGCAGAATACCATCAACGAGCTGACCAAGGCCAAGGACCACGAGGAACTGGGCAAGATCACGGTGCACGGATGGATGCACAAGCAGGGGAGTCGCAAGTTCAAAGGCCCCGTGGCCAAGAGCTGGCGTAAACGCTACTTCGCCCTTGAAGGCGCTAAAATGTACTATTTCCACAGCGACGTGGACTGCCGCAAGTACTTTAACTCTCGTAATGGCGAGCTTGTCGTGGGCGCCGTCGATCTTCGCGACGCC…		PcRxLR426_Predicted_P._capsici_RxLR_PHYCAscaffold_70_r_242677_242285_6	RXLR	393	ATGGCCGCTTCTTCCTTCTCCTTACTTTCAGGTTGCTCTTTGTTATTACGCAGGTGCGGTGGGAGTTGCGGTCCTATTGCAGGAGGACGTTGCGGTCCGACGGGTCCACGAGCACTTCGAACGCCCTTATCCTTGACAACACTACGTTGGAGACGACGCTCGTACTCCTGCAGTTGGCGGCGAAAGCTCTCGTTGGGGTTGGCCACTGGACGTCGCTCCACCACGAAATCCAGAGCCTGCTCGAAGGTCATAGAGCGCTGCTTCATCAGGTATGCTACGACCATCGAAGACGAGCGGCTCACTCCTTTATTGCAGTGCACGAGAATCCGACCTGCAATTGAAACACAGAGGAAGGAGAGATACAGATCACACGCCGTACTTGGCCATTGTTAG
PITG_17007	NON-RXLR	cellulose synthase catalytic subunit [UDP-forming], putative	3429	ATGGGGCTCACCGGCGCGGGCATTATCGCCTCCGTCGTGGGTATCCTGGGCGGCGTGTCGCTGTCCTGCGGCGGCTGGTCCTCGCTGTCCCTCGGGGCACGCTCACTCTTCGTTACCACGCAGTTCCTCTCCGCCTTCGCGATGGGATTTGTGGTAGCTTTTTCCGCCATCGTCTCCCTCTCGGACACAAATGAGTGGGTCGCCGTGGCCGCCGGAGGTGGTGCAGGCTTCGTGATCGCGCTCATCGTGGGGTTCATGACGATCTTTGGCCCGTACATCCTGATCCTGATCACAGGCGGCCTCATCGCCTGCTATTTGCTGCTCGTGGACGCGTACGACGGCATCAACGTGTTCCCTGCGGACAACCAGCTGGCTCGCCAGGAGTTCGTGATCGCCTTC…		PcRxLR427_Predicted_P._capsici_RxLR_PHYCAscaffold_710_f_1108_1716_1	RXLR	609	ATGCGTCTGACCTACATCACGATCGTGGCTACGGCCGCCATCTTGGCTTGCTGCGATGGAAAATCTGCCGTGGGCGACTCCAAGCCTCTCGCAGTACCCCAGAGTCACGTGCAGACCGGGAACAACGCTAACCGTTTTCTGAGAGTCCACGACGATGAAGAAGAGAGGATCGGAACACAATTTATCACTTCGCTTTCGGATAAGTTCGCCAGTGCGGCCGATAAACTGACGAGGAGCAAGTCGCTGAATAGTATCTCAAAAGTGGATGACATTGCGCCTGGGAGAGCTGGCAAGACTCTGGGCGAGGTCTTGAAAATAGACGACGTGGCGTACCTCAAGGCGGCGGGGAAGTGGTCCAAAAATCTAGATGACGTTGAGGACGCCAAGTTGGTGAGTGAA…
PITG_17063	RXLR	secreted RxLR effector peptide, putative	483	ATGCGCCTGTTGCTATGGGTTTTAATCTCGATGCTTTCGATCGCCTTATCAAGCTGTGCCGCTGCTTCGGCTGATTCGAATGAGCGACTCGTGCGCGCAGTCTACTCCACGGTGAGATCACGCGACCTTGCTACCGACGACGGCCCTAAACATACCAAGCGATTTCTGAGGGGAGAAAGCAGCAAAATCGTGAATTTGAAGCAGGAAGAAGGTGTGTTCGAAGAGCGGAAAGGAGTGAGCCAAAAGCTCACTAAGGCACTCCAAGCAATCAAAGCGCGGTACCTCAAATGGGAGCAAAAAGTACTCGTACCCGGGTTTAAGAAGATGGCCGAAAAGGGGGTAACGTACTCGGAACTCAGAGACACCTTTCGTGTTAGAATGATGAACAGTGGCCGTTGG…		PcRxLR428_Predicted_P._capsici_RxLR_PHYCAscaffold_72_f_171032_171271_2	RXLR	240	ATGACGAGCTCGTTAATCTTGTGTACCGCGTGCGCTGGGGCTGTCAGGGCGTGCGCTCCATTGGTAATGCACGCTCGCACGACTCTTCTCCGCTGTCTGAGAGCGAAATCCTCGAGCTCTGCGGCTGTTTTAGTGCCATTGGCGCGGCGATGCCGACGCTCGCGCTCGAGTTTGAAGTGTGCAGGCCCAAGACAGCGCCGACGTCTCCACCGCTTACAAGTGACAGCAATTCATCATTGA
PITG_17141T0	NON-RXLR	Major Facilitator Superfamily (MFS)	1326	ATGGCGTTGTCGCCGTTGCAGCTCCGCCGGTCGTGCAGCCTGCTTGCCGGCGTGTTGCTCATGCTCGGGGTGGGCTCGACCTACGCGCTATCAGCGTGGAATGCACAGCTGAAGACGCTTCTGCACTTCACACAAGCTGGGATCTCCACGGTCTCCGCTATGACCATGCTGGGCACGTACATGTCGTACATTCCTGGCGTCATCTTCGACCGACTGGGGCCGTACACGAGCGTTCTTTTAAGTGGGAGCGCCATGCTGGTTGTCCATCTCGCTATGTTTACTGCGCTGCAATTCGCACCGGAATGCGTTAGTCCACTGGGTATCGGCTGTGCCATGATGTTGTTCGGACTCCTCAGCTCCTTTTGCGTCTTCTCGTCTATCGTTCCCAATGAATCTTTG…		PcRxLR429_Predicted_P._capsici_RxLR_PHYCAscaffold_73_f_194622_194978_3	RXLR	357	ATGCGTTTTGGTTTTTTTCTTCTAGCTGCAATTGCTCTTTTTGGACTGTGCGAATCGACCGTCCTGAATACTCAACAGAAAAGAAATCTGCGGCTTTCAACCACCAACGACAATGAAGAACGAGCGATTGGGAACATCAGTAAAGTGGACGACGTCGCCGACGATGCATCTAAGAACTTCGCCTTCATGATCAACATGTTCAAGGAATGGGATGAACTGTCCCAGGCTCAAATTATTGCTCGGATGTTCAAACAAACCACTCCGGACGAGTTCGCAGCCATGTGGATCATGTATAAAGTCTACCAGAAACTCGGTGCTGACGACCTCATCAAGACCCTCAAGGCAAAAGCAAAGTAA
PITG_17142T0	NON-RXLR	Major Facilitator Superfamily (MFS)	1380	ATGACGCCGGCGTCATGCAGCTGGGACCAATGCCGCCGCCTTGCTAGCGTACTAGCCGGTCTGCTGCTCATGGGGAGCGTGGGCTCGAATCATTCAATCTCGGTCTGGAATACACAGCTGCAGGCGTTGCCGGGTTTCTCCGAGGCGGGTATCTCTTTCGTTTGTTCTATGGCCTCTTTTGGTGCCTACTTCTCGGTGAGTCCCGGGTTCGTTTTCGACCACATCGGCGCCCATCGCAGCGTTTTATTGGGCGGATGTTTGCTTGCTGGTATCTACATTGGGCTCTACGCTGGAATGACGGCATTTCCGGCGGCCATGACGCCGCTGGGCGTGGGTATCGCCTTCGCAGTGCTCGGTCAAGCCACCAACTTCGGCGTGTTTGCGGCATTGGGGCCGAAC…		PcRxLR430_Predicted_P._capsici_RxLR_PHYCAscaffold_73_f_40886_41221_2	RXLR	336	ATGCGTTGCTTCTATCTGGCAGTTATCCTCGCCTTCGTTGGATGTGGAGACACCAAAGGCACTACAGTACTCGCATCCGACTTTTCCAATCAACACCGAGACCACGTTTCAAGCACAATTTCGATCACGAGGTTTTTACGAACAGCTGATGCTAGTACTGGTGATGAGGACAGAGTTGGAGGGGTCTCTATATCTGGTACTGACAAGATCGCAAAACTCTTCAAGTCTTCGAAAGTGACTGATGAACAACTTCAGAGATGGCTCAGCAAAGGGAAACCTGCGGAAAGTGTCTTTTATCATGGACTTGGAGAAGACTCTCTCTACGAAGTTATTTAA
PITG_17172	NON-RXLR	2-dehydro-3-deoxyphosphooctonate aldolase	837	ATGATGCATCGGCGCGCGCTGGCCAAGACGCTGCGCGAGGCGTCTCCGTTCTTTCTCATCGCTGGGCCATGTGTACTAGAGTCGGAGCCAGTCGTGATGTCCATCGCGGACCGCTTAGCTTCAGTACAGAAGAACCTGGATATCCCCGTAATCTTCAAAGCTAGTTTTGATAAAGCCAACCGCCAGGATCTCAAGAGCTATCGAGGCCCTGGAATGGAGCGTGGACTGGAAATGTTGCAGCAAGTGAAGGACACAACGGGTCTTCAAGTGCTCACGGACGTACATGAGACCCACCAAGTGGCCCCAGTTGCTGAGGTAGCAGATATTATCCAGATCCCAGCGTTTCTGAGTCGGCAGACGGATCTGCTTGTGGCTGCTGCGAATTCTGGGAGACTGGTG…		PcRxLR431_Predicted_P._capsici_RxLR_PHYCAscaffold_73_f_74958_75320_3	RXLR	363	ATGCACCTTCACTACTTATTGATTGTGAGCGTTGTTGTTCTCATATTCTTCACAGTATCGACAGCCAAAATCTCTGCCCAGACTGCACATGGCACCGACGTTTCTTTCCCGAGAGCTTTGCGAAGTTTTCGTGACAGTGGCGAGGAGGAGAGAGCAGGGGCAGGAGCCATCTCCGTCTCCACCTCTGAAAAACTTGCATCTCTTTTCGCAACTTCAAAGGTGACAGACGAACAGCTCCAGAAGTGGCTCAGCAAGGGAAAATCTGCCGACGATGTGTTTTATCGCATGAAGCTAGCGAAAACTCATACGTCATATTCAACGACCCGCAGTTCAGCAAATGGGTCCAATACGCAGACGACTTGA
PITG_17309	RXLR	secreted RxLR effector peptide, putative	1050	ATGATCACGTTCAAGCGTTTAAGTAGTGCTCGCTGGGGCGCCCTCTTGACTTCGATTGCTGTATTGTTCTTCCTTGCAATCACTAAGGGAGCTGATGCCAAGGCTGGAGCTGATTTGGCTGACATCCAAGCCTATCGACGTTTGAGGACGACGACAGCTGATGCCTACTACGCCTCGGAAGACAGAGTATTCTCTGTTGTGAAGGCGTTGAAAGATCTAGCTCACAACGCGAAACTGACATTTAGTCTAGACAAGCAGCTCAAGGTCAATAACCGCTTTGAAGTGCTTCGGGTCAAACAAGTAAAAACCGACGTATTCTCGAGTAGCGAATTTACTGACTGGGCGCACTATGTGGCCAAAATCTGCAAGAGAGGACGCTTGCCAGCAGATCGAGCAATT…		PcRxLR432_Predicted_P._capsici_RxLR_PHYCAscaffold_73_r_100747_100274_4	RXLR	474	ATGCGCCTTCACTACCTATTGATCGTGAGCGTTGTTGTTCTCATATTCACCACGGTATCGACAGCCAACGTCTCTTTCCAGACTGCACATGGCACCGACGTTTCGAGAACTTTGCGAACGAGAAGTCTTGGTGACAATAGCGAGGAGGAGAGAGCGGCAGGAGGAGCCATCTCCGTCTCCACCTCTGAAAAACTTGCATCGCTTTTCGCAACTTCAAAAGTGACAGACGAACAGCTCCAGAAGTGGCTCAGCAAGGGAAAATCAGCCGACGATGTGTTTTATCGCATGAAGCTAGCGAAACCTCATACGTCCATATTCAACGACCCACAGTTCAGCAAATGGGTCCAATACGCAGACGACTTGAGTGCCACCGCTTCCGGGAAGGGGACATGTCACGTT…
PITG_17316	RXLR	secreted RxLR effector peptide, putative	1050	ATGATCACGTTCAAGCGTTTAAGTAGTGCTCGCTGGGGCGCCCTCTTGACTTCGATTGCTGTATTGTTCTTCCTTGCAATCACTAAGGGAGCTGATGCCAAGGCTGGAGCTGATTTGGCTGACATCCAAGCCTATCGACGTTTGAGGACGACGACAGCTGATGCCTACTACGCCTCGGAAGACAGAGTATTCTCTGTTGTGAAGGCGTTGAAAGATCTAGCTCACAACGCTAAACTGACATTTAGTCTAGACAAGCAGCTCAAGGTCAATAACCGCTTTGAAGTGCTTCGGGTCAAACAAGTAAAAACCGACGTATTCTCGAGTAGCGAATTTACTGACTGGGCGCACTATGTGGCCAAAATCTGCAAGAGAGGACGCTTGCCAGCAGATCGAGCAATT…		PcRxLR433_Predicted_P._capsici_RxLR_PHYCAscaffold_73_r_152005_151568_4	RXLR	438	ATGCGTCTGTCCTATATCGTACTCGTGGTTGTGGCCTCCGTCTTCGCCTACTGTGAGGGAGCGTCCTCTGTCAGTGATTCCGAGCGTCTCGCAGTCCCCCAGAGTCGTGTGCAGGCCGAACAGAACAGTAATCGATTTCTGAGAGTCCACCAAGACGACGAAGAGAGGGCCGGAGTCGAGAAGATCCTCACCCAATCGGCTTCGAAACTAAAGAGGACCGTGTCTAATGTAGACGAAGGGGGCCTCATCAGTAAACTCTGGTCCATTCGCAAAGATAACGACGCTTTATTCCATCACATCGAGACCGTCATGCGTTTAGACCCAGATGGAATGTTGCTGAGAATGAGAGATCAGGGCAATATCGACTTAAAACTCCTGAAACATTTCACGAAGTACTGG…
PITG_17501	NON-RXLR	glucosylceramidase, putative	1620	ATGAAGGCTCTGTCCCCCGTTGCTATCTTCGCATCGAGTCTGTTGCTCGCCCCGAGTGCGGTGTCGGCTGCATGCTCCAGCTGGTCGTCACTTTACCAGGATGTATTGGAGGGCGTCTGTGTCTGTAACGCGACTCAATGCGATACAATTGTCGGCGACCACACGAATCTCGAGGAGGGTGAGATTGGCATCTACACCACGGCCAAGGCCGGCGCTCGCTTAAAGTACACGGTGGGGAAAATCGACGCATCCCCGGTAGACGAACCCACCTACACCATCGACGTTACCACGCAATACCAGACCATGCTCGGCTTCGGTGGAGCCTTCACGGATGCAGCAGCCATCAACCTATATAAATTGTCACCCAAGCTGCAGAATTTGGCCATGGATCAATACTTC…		PcRxLR434_Predicted_P._capsici_RxLR_PHYCAscaffold_73_r_156963_156715_5	RXLR	249	ATGCGCCTCTTATATCTGGCAGGTGTGGCTATCCTTGCCTTCGTGACAGGTGGCGCCACAGGCACCAGGGTACTCATTTCCGATGATTCCAATCAACACCGAGCTCAGGCTGCAAGAACTACCGTCGTATCAACCACAAGGCTATTACGAACGAAAAATATTATCGACGAAGAGAGGGCAGGAGGGATCTCTGTATCTGTATCTGACAAGCTCGCCAAACTCTTCAAGTCTTCAAGTCTTCGACAGTGA
PITG_17670	RXLR	secreted RxLR effector peptide, putative	855	ATGAGCCACCAGAGAATACTTGTGCTGCTTATGGCTGCCTTCTTTGCTTGGGTTTCAGCACAAACAACCCCTAGCCAAGCCGACAGGTCGAAGATGATTGATCCCGATGTGCTCGTGAAGACCACGTCACAGTCAAAAACCACAATTGATACTTCATCCAACCGATTTTTAAGGTTCCTCGACGCAGAAATTCAAGATACAGCTCGTGGTGATAATGATGTAGACCACGAGGATAGAGGGAATACGCCGTCGCTGTCGAAGTTCGACGATCTGATACACAAAGTATTTAAATCCAATCCGGAGAAAGCGCAAATCGAGGCGTGGATACAGTCTCGAGTGCACCCTCAAGCGCTTTTTGATACCTTGCGTCTTGGAAAGAGTACGACGAAGCTGGACAAT…		PcRxLR435_Predicted_P._capsici_RxLR_PHYCAscaffold_73_r_204046_202031_4	RXLR	2016	ATGCGCCTCCTTTATTTGGCAGGTGTGGCTATCCTTGCTTTCATTGCAGGTGACGCCACAGGCGCCAAAGTACTCGTTCCCGATGATTCCGATCACAACCGAGCTCAGGCTGCAAGCGCTAGCGTCGTATCAACCACGAGGCTATTACGAACGAGAAGTGTTATCGACGAGGAGAGAGCTGGAGGGATCTCTGCATCTGCATCTGACAAGCTCGCAAAACTCTTCAAGTCTTCGAAAGTGACAGACGAACAGCTTCAGCAGTGGCTCAACAAGGGAAAAACTGCGGAAAGTGTCTTTTATCGCATGAATCTCGAGAACACTCTCTATACGAGGGTATTTAAAAGCCCTCAGTTCCCCAGGTGGCTTCAATACGCTGATGACTTGAGTGCCTCTGGGAAG…
PITG_17837	NON-RXLR	carbonic anhydrase, putative	735	ATGAAGTTCTTCACCGCCGCATCGCCTCTCATCGCCGCCTGCGCTCTCACCGAAATCACGGTATCCGCACAAACCACGGGTGCTCCGTGGGGGTACAAGACCAACGACCCCACCATGGGCGGACCGGCGCAGTGGGCCGACCACTACCCCACGTGCGGGGGTTCTCGTCAGTCACCCATTGACATCACCACCACGACGGGAGGAAGTTTGGCAACACGCTCATTGGCATTCAGTGGCGAGTGTGCCAACTTCAATCTCACGCAAGCGACTGATACGTTCGTGGCAAGTGTCGTTGGCGGGTCCTGTGCGGCATCGGCGAATGGTGCCTCCTACAGCATGGCGCAGTTCCACATCCACGCCCCCTCCGAGCACACACTCGACGGGAAGCCGCTGGACGGA…		PcRxLR436_Predicted_P._capsici_RxLR_PHYCAscaffold_73_r_223215_222892_5	RXLR	324	ATGCGCCTCCTTTATTTGGCAGGTGTGGCTATCCTTTCCTTCGCAGCCGACGCCACTGGCGCCAAAGTACTCGTTTCCGATGATTCCAATCACAACGGAGCTCAGGCTGCAAGCGCTAGCGTCGTATCAACCACGAGGCTATTACGAGCGAGAAGTGTTATCGACGAGGAGAGAGCTGGAGGGATCTCTGCATCTGCATCTGACAAGCTCGCAAAACTCTTCAAGTCTTCGAAAGTGACAGCAGTGGCTCAACAAGGGGAAAACTGCGGAAAGTGTCTTTTATCGCATGAATCTCGAGAACACTCTCTATACGAGGGTATTTAA
PITG_17838	RXLR	PexRD8 family secreted RxLR effector peptide, putative	429	ATGCGTCTGTCCTGCCTTTATCTAGTAGTCGCTACTGTGACCACTATCATCGCAAGCGCTAATGCTGCAGCCGAAGCCTCCGAGCCCATGCCCAATATCGCGAAGTATGCATCACCAGAAGTTTCAGTTCACCTTGGTGCTGAGCGCGAGAAGAGGCTTTTGCGCTTCGACAGCAACGATTATCGCGACGACGACGATGAAGAGGAAAGGGCGAATGCTGCCAACCTCTTCAACGTCGACAAGCTAACGGTGTATGTAAACAAAGCCCAGAAGCGAACTGCTAACAATGTGAGTGGAAGCCTCTTGAATTATTTTAAGAGATTGGAAGCATACGGCTACAGCCCTGTCAAACTCGGTAACAGAATTCCTGACGAGGAGTACGACAATCTCCGTATGCTG…		PcRxLR437_Predicted_P._capsici_RxLR_PHYCAscaffold_74_f_155442_155687_3	RXLR	246	ATGGTCTTCATAGCACCGAAGCTCACAGCGGAGCAAGCACTTGTCATCATTAGCTGCTTGCTGCTTGCTGCACGGGGTAATCGGAAGCGTTTCCTGCGCACAATGCACTTCCTTATCGCCAGTCATGCTTCCGTCTTCGAAACCCACCTGCTCGGATCAACACAAGCAACCGCTTCGACAACTCCATTGACGACGCGACGGCACGGACACGCTTCAATTTTACGCTACCTCAGCTACGATTGCTAG
PITG_17842	NON-RXLR	carbonic anhydrase, putative	810	ATGAAGTACATCACCACCGTCGCTGCGGCCATTGCTGCCTGCGCTCTGACCGTCTCCGCTGACGTTGCCAATAATACCGTGTGGGGCTATCGTGCCAACGATGACACTATGGTGAACACCAATGCGTGGGCTGATAAGTGGGCTGCGTGCGGTGGGAAGCGTCAGTCACCAATCGATATCGTCACGTCTCCGAAGTCCGGCAAAGGCAAGAAGGTGCCGCTCAGCTTCACGGGGCGCTGCTCCACGTACAACCTGACGGAGCCCCACGAGCCTCTTGAGGTTGACGTCGTTGGAGGCAACTGTGCTGTCTCAGTTAACGATGTCCCGTACAAAATGGCCCAGCTCCACCTCCACGCTCCCTCGGAGCACACGATAAACGGAAAATCTCTGGACGGTGAG…		PcRxLR438_Predicted_P._capsici_RxLR_PHYCAscaffold_74_f_156991_157515_1	RXLR	525	ATGGCAGGACGACTCTGTGTAGTGATGGCCATCACGATAACCCTTGTGGCTGCCTCAGTGACCACCCCATCGCAGTCCCTACTGACGGAGCGTCAAGAGAACGACACGAGTGGGCGTTTCCTACGAGTGGCTTCTACACTGAAAGAAGAGAACGACGAAGAAAGAGCGGCCGCTCCCGTTGAGGCAGTCACAAGCTTGATCAAGAACAAGAACGTCGCGAATGCAGCTGTGGAAGCTGTGGAGAAGAAGTACCCACTCGTAATCCCTGGAGTCACTGATCTCCTTATTAAAGCACGGATGAAGCGCTGGTTCTGGAAACGAACACTTCCCACAAAGGTTTTCAAGAAATTGGGACTACGTGGACACAGTGAAGACCGCTTGAAGAACCACCCATTCCGC…
PITG_17846	NON-RXLR	carbonic anhydrase, putative	1377	ATGAAGTTCATCGCCACCGTCGCCGCTGCTGCCGCTGCCTGCGCTCTCACGGTCTCCGCTGACGTTTCCACTGGTCCCGTGTGGGGCTACCGTGCCAACGACGCCAGCATGGTGAACACCGACAAGTGGGCCGATAGCTGGGCTGCCTGCGGTGGCAAGCGTCAGTCGCCCATTGACATCGTCACGTCAGCCAAGCCTGGCAAGGGTAAGGCGAACCCGCTCAGCTTCACCGGACGCTGTCCCACGTACAACCTGACTGCGCCCGCCGAGCCTCTGGAGGTCGACGTTGTTGGAGGCAACTGTGCTGTCTCGGTTAGCGATGCCTCGTTCAACTTGGCCCAATTCCACCTGCACGCTCCCTCGGAGCACACTCTGAACGGCAAGCCTCTCGACGGTGAA…		PcRxLR439_Predicted_P._capsici_RxLR_PHYCAscaffold_74_r_54276_53989_4	RXLR	288	ATGTGGAGATGGTGGTGCTGGGTAGTGTGCGCGTTATCCCTAGCCGTTGAGACTAGTAGTCTCAGACTACAGCCTTCAGTTACAGCCTTAAGCTTTTGGCGGTGGATCAATACGATAATGAGGATGCTGCGCTACTTAGTTACTACATCAGTCCTCAATCCCTGGCCACGGGCACCACGTAGTGGCTCCAATCGGTGCAACCTCGCCAATTGCTCAGCTCCAGGGTACCCCTCGCGACACACTGACCACGAGCTCTGTATCCACCTTCGGAGCTCCACCAGATTCTAA
PITG_17848	NON-RXLR	carbonic anhydrase, putative	810	ATGAAGTTCATCGCCACCGTCGCCGCTGCTGCCGCTGCCTGCGCTCTCACGGTCTCCGCTGACGTTTCCACTGGTCCCGTGTGGGGCTACTGTGCCAACGACGCCAGTATGGTGAACACCGACAAGTGGGCCGATAGCTGGTCTGCCTGCGGTGGCAAGCGTCAGTCGCCCATTGACATCGTCACGTCAGCCAAGTCTGGCAAGGGCAGGGCGAACCCGCTCAGCTTCACCGGACGCTGTCCCACGTACAACCTGACTGCGCCCGCCGAGCCTCTGGAGGTCGACGTTGTTGGAGGCAACTGTGCTGTCTCGCTTAACGATGCCTCGTACAACTTGGCCCAATTCCACCTGCACGCTCCCTCGGAGCACACTCTGAACGGCAAGCCTCTGGACGGTGAG…		PcRxLR440_Predicted_P._capsici_RxLR_PHYCAscaffold_77_f_77331_77663_3	RXLR	333	ATGCGTCTCTCCTACATTTTCGCAGTGGTTCTTGTTGCCATTCTTCAATCCAGTGGAACTGCGCATCCCGTGTATGAAGACTCCAAGCAGATCGTCTCAGCTGGTGCCGGTGATGCGACCAAAGTGGATTCTGGACGCCTACTGCGTGGAGTAGAGGAAAAGATGGAGGCTGAAGACGAAGAACGTTTGTTCAAGAACCTTGGAACGTACCTGAAAAAGATTCCCCAAAAGATAAAAGATAGCTGGGAAGTGAAGAAAGCGAAAGAGCAGTTGGAGCGGTCTAGGAATCGACGCAAGTGGATTCGGGAGCAAAATGCTGTTCCTACCAGTTAG
PITG_17871	RXLR	secreted RxLR effector, putative	1539	ATGAATCCTAGAGCCAACCAGAGCTACCACGCCGTTGTGTTGACATTGGTTGCACTACTGGTGTGTGTCAGTGCCGGATCCATTCCCTCCGAGTTGAACAGTATGAAAATATCTGCCAACAGCTTCGACACCCGTGTCAGACGGTATTTGAGAGCACCAGACCTCACCACCGAAGATCGCGCATTCGATGCTCTAGGTCTCACGAAGCTTAAAGATGTAGCTACAACTGGAACTCAGAAGCTGCAAAAGCTGGCGAGCAACGCAAATACCAAGATGACTTCGAACAACCAGCAGGCCACGGACAAGCTGTTTAAGAAATTAAAGGTCGGCAAAGTAGAGCAGAACATCTTTGAGAGCTCGCAGTTCAAACAATGGGCCGCGTCTGTGGCTAAGTCGTAT…		PcRxLR441_Predicted_P._capsici_RxLR_PHYCAscaffold_77_r_68372_68058_5	RXLR	315	ATGCGTCTTACTTACATTCTCGCTCTTGTCATTGCCGCTACCCTTCACGCCAGCGGAACTGCGATCTCAACGGACAAGAGCGTCAAGATCCCCGCAATCGCAGCTGATGACGCTGGGAGAATGCTGCGTATCGTGAAGGAGAAACCCGTGAGCGACAAGGAGGCCGAGAGAGAAGAACGATTCGCCAACCCGATTAAGAAGTTGGGAGCGTTTCTCAAGAAGAAATGGGACAAGCAGACACTCAAGGAGGCGATCAAGAGAGACGAGAACAGACGCAAATGGATCAGGGAGCAAGGTTTCGAGCCTAGGGATTAG
PITG_18147	RXLR	secreted RxLR effector peptide, putative	504	ATGTGTCTCGCAGACTATATACGTAGACCTCTTGTTATTACACTACTCGTCATAACGATCTGCGATACAACCTCGGCCATTGCGGATACCGCTACAGAGCAGACGAGCTTTGCCAACGATGCGTCGATCGACGCTGTACCTTTATTCCCAGCCGGCCACCATGACAGTGCCATCATGGCAGCCATGGCCATTGACATGACACGTCAGAATCGCTTCGTAGAAGTCTATACATTGTATAGACTTCTACGAAGCGATTCTACCACTGCTGAAGCGCACAAGACCTCGGCCACTGACGAAGAGAGGGAAATTATACTCGCGAGCGTGCGGATAGCGATCAAAAGACTGGTGACAAAAGATGACACGACCTATACGCATGAAAGAGGTAATGGACTCAAGAAG…		PcRxLR442_Predicted_P._capsici_RxLR_PHYCAscaffold_79_f_8935_10008_1	RXLR	1074	ATGTTTCTTACCATGGTTTTGTTATGGTTTTGTTATGTTTTTATTATGTATTCGATATGTTTGGCCATGGTATATCAGTGTGTCCGTGCTGGATTTCTAACTCATTTCAGGATGCTACGGACTAAGAAAAGAGAGTTACAAATGGAGGAGGAGGAGGAGGAAAGCGCAAGTAACGGAAGTTCCATGGAGAAGTCCAGTGTGAAAGAGAGTCTTTCTGAAAGAGGACCCGAGGTAAACCGCATTTCATACGCTCAACTTACCGAGCATATTGACGAAAGCAGTGGGACACCCGTGGCACGCTTATCAGAGGCACAAAACGCTGCTGCATTGTCAGAAAAGGAAGGCGATGATGCCTTGGCGAGCTGTGACGAGATAGAAAGCAGCGAGAATACTTCGGCC…
PITG_18156	RXLR	secreted RxLR effector peptide, putative	633	ATGCGTCTCGCAGACTACGTGGATCTCTTGTTAGTGTTTACACCACTCGTCCTAACGATCTGCGATACAACCTCGGCCATTGCGGATACAGAGCAGACGAGCTTTGCCAAGGATGCGTCGATCAACGCAGTACCTTTATCCCCAGCCGGCCACCATGATAGTTCCATAGCCATTGACACGGATAGGTTTCTACGAAGCGATTCTACCACTGCTGAAGCGCACAAGACCTCGGCCACTGACGAAGAGAGGGGGATAATACCCGCGAGCGTGCGGATAGCGATCAAAAGACTGGTGACAAAAGATGACACGATCTATACGCACGGAAGAGGTAAAGGACGCGAGAAGGAATGGTGGGCCACATTACTGAAATATCACCGAAAATCGAAGGCCAAACACGAC…		PcRxLR443_Predicted_P._capsici_RxLR_PHYCAscaffold_79_r_18536_18042_4	RXLR	495	ATGTCAAGATTCGAGACGCTATCCTCGCTGTTAGTGCTGTGGAGGAGTATGTGCCTCGTGGCAATACCCACCGCCGCGTTTCCGCCGCTGTGGAGAAGCTTAAGGAGCTGGACAGCGTCTGCGTCAGGCTACAAGCCGATAAATGCAGCATGGCGGACGTTCGCCTTCTTTTTTACGCGTGCACCGCCAAGTACCCGGTCATGGTTGAATATCTCAGTCCAAGCGCTAATATCATTCACTCACCGGAGTTTGAAGATGCAATTGTCAAGCTTCAGAACGATCTCCCGCTGTCTTCCGGCGAGCAGCATGCAGCGGAGAAATTTGTGGTTGAGCCGGGAGAACCTATCCCTGCCCCATGTGCCCGCGTCGACTTTGCATCCACCATTCTTCGACAGGCCA…
PITG_18215	RXLR	secreted RxLR effector peptide, putative	447	ATGCGAGCCTACTTTGTCCTACTGGTTGCTGCAACTGCGATCCTGACCTATGGAGGAGCGACGGCCACGTACTCGACTTCAAAGGGGGAGATGAATTTAACCGGAACTGTCGAAAATAACCGCCCGACTCGCTCTCTTCGTGTTGCACCCAGTGGCGGCAATGGTGAAGAAAGATCGTGGTCAACCATTTACGGAATTTCTCGATCGAAGGCGGAGACTGTGAGAGATTGGTTGATGCCCCGGCTTAACCAAGGAATGGACGTACAGGCGCTCGCCAGAGAAATGGGGATTACTTCGAGACAGGCGGCTACGCAGCATCAGAACTGGGACGCTCTCGTGAAGTACCTGAAGATGTATAATTACGCTGTAAGGGGCGAAAAGATGTCGAAATCGATGGCT…		PcRxLR444_Predicted_P._capsici_RxLR_PHYCAscaffold_79_r_41544_40897_6	RXLR	648	ATGAGCATCATCTCCTTGGTGCACCTGCGCAGCAGGTGGAGCTGGGGCGCGGCCCCGGCTCTTCTTCTGACACGATCTGGATACTGCAGAGATAATTCGACAGACCAGTCAGCCTCCGCATGCCCGCCAGTTCCATTGACCATTGTTCGTGCGCTCCGACACATTGGCGTACTGCACGTCCGGCGGATCCATGATGCGAGCATCTGTCGTTTCAAGGCGCTGGGCCACCTTCATACCGAAGACAGCAAGAAACGGGTCGTGTTCAATGTCGGCTTGGCGGACCTGGCCAATGATCGTCTTCTGGCGGGCATGTGGAGGCTGACTGGTCTGTCGAATAATTTCTGCAGTATCCAGATCGATAATATTCGCGCAGCGTTGACCTGGCGCCACCTCACACAA…
PITG_18221	RXLR	secreted RxLR effector peptide, putative	318	ATGCGAGCCTACTTTGTCCTACTGGTTGCTGCAGCTGCGCTCCTGACCTATGGAGGGGCGACGGCCACGTACTCGACATCGAAGGGGGAGATGAATTTAACCGGAACTGTCGAAAGTGACCGCCCGACTCGCTCTCTTCGGGTCGCACCCAGCGGCGGCAATGGTGAAGAAAGATCGTGGTCAACCATTAACGGAATTTCCCGATCGAAGGCGGAGACTGTGAGAGATTGGTTGACGCCCCAGCTTAACCAAAGAGAACGTACAGGCGTTCGCCAGAGATGTGGGGATTACTTCGAGACAGGCGGCTACTCACCATGA		PcRxLR445_Predicted_P._capsici_RxLR_PHYCAscaffold_7_f_1095654_1095995_3	RXLR	342	ATGTACTTCAGTACCTCAGCAGTCCTATGGGTTACCCATCGAGTGTCAAGGGTGCGGTTTTCGGGCTTGGATTCGTTACTACATGTGTGTCTTGTGCTTCTTCGGCAGGTTAAAGCACAAGATTGTAAAGATATTCGAGACCGAAATCTGCGGAAATATCGCGACGTTTGTGATCTCTTGGCTGTTGTTTGTTGGTATGGTATGACGATATGTTTTGTAGCAGACTTATTGCTCGTGGTGAACCGTGGAATGCGTTTCACGTTCGACCTCGTTACAATGGTCATTAACGAGCGAGAACTCGCTAGTGCTGCTCCAATTTCTGCCGAAGAAATCCACCGATGA
PITG_18284	NON-RXLR	carbonic anhydrase, putative	810	ATGAAGTTCATCGCCACCGTCGCCGCTGCTGCCGCTGCCTGCGCTCTCACGGTCTCCGCTGACGTTTCCACTGGTCCCGTGTGGGGCTACTGTGCCAACGACGCCAGTATGGTGAACACCGACAAGTGGGCCGATAGCTGGTCTGCCTGCGGTGGCAAGCGTCAGTCGCCCATTGACATCGTCACGTCAGCCAAGTCTGGCAAGGGCAGGGCGAACCCGCTCAGCTTCACCGGACGCTGTCCCACGTACAACCTGACTGCGCCCGCCGAGCCTCTGGAGGTCGACGTTGTTGGAGGCAACTGTGCTGTCTCGCTTAACGATGCCTCGTACAACTTGGCCCAATTCCACCTGCACGCTCCCTCGGAGCACACTCTGAACGGCAAGCCTCTGGACGGTGAG…		PcRxLR446_Predicted_P._capsici_RxLR_PHYCAscaffold_7_f_563896_564348_1	RXLR	453	ATGCGCTTGACGTATCTCCTGCTAGTGATTGCGACTACACTCTTCTCTTGCAATAACGCTACGGCAAGCGGCTCAAGCTCGGCTAAGCTCGTGATTTCGGATTCAGCTGATCCCCTTCACAATGGTGATGCTGCGGAGATCGTCGGGAAAAGAATTCTTCGGGGCTCCAACGCTGAGAAGAACAAATACTTCGATGAGGAGGAGGTCGAAGAAGAAGAACGAGCACTACCGAATCTCTCCAAGCTCGACGATGAGGCCAACCTAAAGATTTTGGTCGATATCTTCAAGTATTTTGATGATGCTGGCGTGCCTGGTCTTAAGGTGTTTATTAAGAAAGAAGCGATGGACCTGGATGATCTAGCGTCGATGATGACGTTGTACCAGCGATACCGAGGGGCT…
PITG_18316	NON-RXLR	phospholipid hydroperoxide glutathione peroxidase, putative	3312	ATGACCCACGACGGCTGTCTCCCTCTGCTAGTGCTCGCTCTGTGCAGCCTCAGCCTCCACGTCGGCGTCCAGGCCTTCGTTCGAGTTCCTGGTCTCGACGCGCTGTATGAAGCCGTATGTCCGTATCTCGGCTGCGTGGCTGAAGCTGACGTCGGTGTCTCCATCATAAATTACGATTTGTTCCCGACCGAGATGCCGTTAGAGCTGCTCGGAGAGGAGTCTGTGCGCAAATACCCTGCGTTCCCACACCCGCCCCTGCTAGTGGCGGCAGGAACACGTGACGCTGTAGTTCTGCGCTGGCGAACCTATGAGACGCTACTGTGGCCTGTTGATCGCTTCATCCTCCAGCGATACCCAAATACAGAAGACAAACCACAGTGGACCACTATACTAGACGAG…		PcRxLR447_Predicted_P._capsici_RxLR_PHYCAscaffold_7_f_608489_609748_2	RXLR	1260	ATGTCCAGCAAGGCCGGCTTGATTTCTTGCGCTCTGTGGTTGCTACTGCTTGTTTCGACGCTGGGTGTCGATGCACACAAAAGGCTTTTACGCTCGGAAGTCTCTCATGACAACTTGGAGGATCGTGTACTGGATAACTGGAAAAAGCTTTCTTTACTGGTAAAAGTTGGCAGCAGAACCAAAGCAGACAAACTTTACGCCAAACATGTCGTCGGCAAGATAACTGGCAACTTTTTTGACACCAATGCGTTCGCAGCATGGTTCGTCGCAGTACAAATGGCTTACGCGAAAACCCCTGCAAAGGCCAAGGTGGATATGGTCTCATCGTTAACGGCTCGGTATGGCGATCAAGCGCTGGCAAAAATGTTAGCTACGACTGAAGATGATAAATTTATCCGA…
PITG_18318	RXLR	secreted RxLR effector peptide, putative	378	ATGCGCAGTTTATTCTACGTTGCACTTGCCGTCGCCGTCTTAGCTCGCACCCATGTTGTCGCAGCGTCCACGAACGCCGATAAGCCTCAGCTCATGTCGAAGACCTCTCCCGACTTCGTGGGTACGGTCAGTACTGAACCCCGGAAGAGATTCCTTCGAGCCACCGATCCAGAAGACGTTGACCTGATGACCGCTGATGAAGAGCGGACAAAGTATGGTAGCATCGACGGGATCATCAAAAGGCTGAATGCCGCCGGTACTCTATTGAACATGGGGAAGATAGAGAACAAGAACGCGATCAAGGCAGCCCGTGAGGCCGGTACCATTTCGAAGAAAGAGTCTTCCGCAGTAAAAGCTTTTCTAGGCTTGAAGAATTAA		PcRxLR448_Predicted_P._capsici_RxLR_PHYCAscaffold_7_r_1077853_1077491_4	RXLR	363	ATGAAAGCTTGCGTTTACCTTCCATCACTTCTTTTCTTGCCATGCCCGTCAACAAGCGCCGCCGAACCTACAGACCCCGACGAAGACAACTCCACGCCTCATCTGGACGCTTTGGAGCGTCTCCTCCGAGATCGAGAGCGAGCTCGACAGCGCCTGGTCAATCGATTGCGCCGGCCCGACCAGGAAATTGATACCCTCCACGATTCTATCCGTTGGCACGTGCGCTACGGCCCTGAGCGAATTCCAAGCCCGCCTCAATCGCCACCAACACCCGATTTTATCGAGACCTATGGGGACAGTGAATATGCCGTCAGCGATGACAACAGTTCTGACTCCGGAACAGAGTCGGAACAATCGTGTTAA
PITG_18325	RXLR	secreted RxLR effector peptide, putative	390	ATGCGCAGCATATACTACGTTGTACTTGCCGCCGCGCTATTCGCTCGTACCACCGTCGTCACAGCGTTCACGAATGCGGATGACTCGCAGCTCGTCTCGAAGATGTCTCCCGATTTCGCATCCGATGTTAAGATCAGTGGCGACTTCCAGACGAGATCCCTCCGAGTCACGGATCCAGAAGATGGTAACTTGATGACCGATAGCGAAGAGCGAACTAAGTATGCAAGCCTCAAAGACGTCATCAAGAGGTCGGCCGCTGCTGATATTCTAAAGAATATGCCGAGCGACTCGGTCAGAAAAATGGTCAAGGCAGTTAAATTTAAAAGCGAGCTAACGAATAAGGAGGAAGAGGTTGTGAAAGCCCTCTTGGCCTTGGCTGCTAAAGCCTAA		PcRxLR449_Predicted_P._capsici_RxLR_PHYCAscaffold_7_r_176325_176005_5	RXLR	321	ATGATTCGTTGCCTGAAGCTGTGGTGCAGTACGCTTGGGGTGCAATTGTGCCATCTCCAACCAATAAGAAGCCGTTGGAGTCGTGGCCGGCGCCTCCGTCCTCGCCATTGCCATCCCCAACGCCATTGCCAAAGGAGACGGAAGTATCGTGGCCAATGGCTGAAAAAGAGCGAGCAACAGTGTGGACACCGCCCATTTCGCAGCCAACGACGATTCCACGTATTCACGCGGGGGCTTCGACACAGGAAGTGCTGGCACAGTTTGCAGAACTTTGCAACGCCGCGGAAAATGTGTACCAAGCTGCAAGGAAACACACTGTGA
PITG_18405	RXLR	secreted RxLR effector peptide, putative	480	ATGCGGTTTTTAGTGTGGGTCTTCTTTGTGGGCCTGGTAACCTTCGTTTCCGGTACCCATGCTATCTCTAAGCTCGCCAACTCGAATGAGCCCCAATCTACACAGTTAACGATGAAGGACATTGACACATTGACCCGTCTACTCTTCGTCGAGGACGGTGATGCCGCCAAGCGATTCCTGCGAAGCAACGCAAATCAAGATTTGACGACAGCTAACGACGATTCGGATGTCAAGGAGGAGGAGAGAGGACTTCTCCCGTCGAAGGTTACAAACTTGATCTCGAAGGCGAAGAACGGCTGGGCTAAGTGGAAGGCGAACGCGTTGGAGAAGGCTTTTCAGCATATGATGAAGCAGGGAGAAACCCCCACGTCATTAGCAAAGCGTTTGGAGATTGGAGGA…		PcRxLR450_Predicted_P._capsici_RxLR_PHYCAscaffold_7_r_469282_468923_4	RXLR	360	ATGCGCCTTCACCGCACGCTCTTGGCACCAATTGCTGTTTTTCTGGCTTGGAATTGCTTTGATCCGACAACAAATGCCCAAGTGGTCGCGCAAGACCTCTCCGACAAGGCGTTTGCTGCCAACACGAACGCCTTGAGAAGCCTGAGAAGCCAAAAATCCAGCACAAGTGAAGACGATCCGATTATTAATGAAGAAACTCGCAATACCATGTACACGCAACTGTTCCCGGCGTGGTACGCGGCTGGAAAGACCCCGGAAGACGCCTTTGAAGAGCTCAAGAATCCATCGACTGGAGACGAGAATTGGCCGATCTACAAAAACTACAAGATGTACTACGATACGTATAAGACCATGGGTTGA
PITG_18510	RXLR	secreted RxLR effector peptide, putative	540	ATGCGCCTGATCCTGTGGGCGCTGTTTGCGACTCTGGTCGTCTTTTTTTCAAGTGGTGAAGCCTCTTCATTCGAGACGAATAAGCCACAGAAGCGCACACTGTACAGCAAGTCGACTTCGCGCAGCGGTGTTGTCAATAATCTTTCCAAGCATGACCAGAGAGTCCTGAGGGGTGAAGGCAAGATGGAAGACAGGGATGAAGCAGAAGAGCGAGGTGTCTCCCATACAATAACGGAGAAAACCAAGTCCATCGGCAAGAAAACCCTTGAGACACCTAAACATCTTGGCAAGAAAGCTGCAGAACAGCTGAGACGTATCAAAGCATGGTACCTGGGGAAGGAGGCAAAAATTCTCGAGCGAAGGTTTAAGGAGCTAGTTGCGCAGAAAAAATCTTATGAC…		PcRxLR451_Predicted_P._capsici_RxLR_PHYCAscaffold_7_r_567578_567108_6	RXLR	471	ATGAGGTTGCTGCTGTGGACCCTTCTTGTGATTTTGGTTACTATCCTTTCGAGTTGTGATGCAGCTTCGGTCAACGAGAATAAGTCGCTACAGCGCAAATTATACACCAAGGTAGCCTCGCATGCACTTGCTGCTGACGACGGATTTGAGCACGACAAGAGAGCTCTGCGGGGTGCAAGCAACGGCGTGACTGAAGCTCGAGCGGCTACGGTTAGCACCAAATTCGGTTCGAGACTCATGGCTTTTTTTCGATCTATCAAGGACAAGTACCTCGCATGGGAACTGAAGATCCTTGTACCCGGGTTTGAGAAGATGGCCAAGAAAGGAACGACTTACACTCAAGTCAGGGAAGACTTCCGGACGAGACTGAATTGGAGCGGTTTGTGGGGTACCCCATCA…
PITG_18538	NON-RXLR	3-isopropylmalate dehydratase large subunit, putative	2136	ATGGCGTCTGCTCCCCCGATGAACGTGATCGAGAAGATCCTGTGCCACCATGCTGTAGGCCTCTCCAAGCCTTACGTGCGTGTGGGCGACGTGCTGTGTGTCAAGGCTGACTGGACTATTGCCAGTGAACTGACCTTCCAAGCTATGGACACTATGCACGAGGCCATCGGCCGACCGCCTCTCCACCGCCCCGACCGCTTCTGGCTGGCTCTGGACCACACGGTGGACCCGCGTGTGAACCATTTGCCTAAGCAGAAGGCGCTTATTGAAATGTCTACCAACTTCGCCAAGACCCATGGGCTCACGGACTTCCAGCCTGCCAACACTACCATCATGCACACCGAGTTTGCTCGTAAGCGTGCGCAACCCGGCCAGATCGTCATTGGCGCTGACAGCCAC…		PcRxLR452_Predicted_P._capsici_RxLR_PHYCAscaffold_7_r_823793_823569_6	RXLR	225	ATGTTCTGGTTATTCCCCCTAGTGAGGACGGCAGTAGCGTCGAGTTCTTCAACTTGTGCGACAACCCTACCATGGTGGAGCTGGTTCAGGCTACTCCGGAAGTCATCAAGGAGTTCGAAGAGGACAACGAGTAGACAAAAGATGGAGAAAATGCAGAGGGATTTTTTCAATAGAGGATGGTCCGCTGCTTACCGAACCAGGTTAGACAGAAGATGGCTACGGTGA
PITG_18609	RXLR	secreted RxLR effector peptide, putative	450	ATGCGTATGCACAGTGTCCTGATGATGGTCGTGGCGACTCTTGCCATCGCAAACGGCAGCGTCTCTGCAGCCGGTGGCTCCAACCTCCGCAAAGCGAAAGCAACATCTTCGATCAACTCCTTCAACACCGTCCAGACAGAAGCCAAGAACTCGCGAATGCTACGCAACACCGACGTGGCTACGGGCGAGAATGGACACGTCTACTATTACCCTGCCAAGAAAGGCGAGAGAAAACCCTTCATCGAGGTTCGACTCAAGAAGGCTTTGTCAAACTCAAAGAAGGTTAATCGACTGTACGAAGATTGGTATAAGAGTGGGTTTTCCACCAAGAAAGTTGCCAAGGAGCTGAATCAGAGCGAGAACCGTGAGCTCAAGGAGACTTATAAAACTCTTGCCATA…		PcRxLR453_Predicted_P._capsici_RxLR_PHYCAscaffold_80_r_22846_22457_5	RXLR	390	ATGCGTATCTGCATCGTCCTGTTACTTGCTGTCACTGCACTGGTCACGGTGGTCTCGGGGTCCTCTGTCAATCTGAGAGTCTCCCAAAGGATTCAATCCGGTGACGTCGCCGAAGCCAAAACGAGCGGTCGTGAGCTCCGTGGAGATTTATATACCGATGAAGCCACCGAAGAGAGAGCGAGTTTCGATTTCGTGAAGAAGCTGGTTGCACAAGTGAAGGGTGATCCGCTGAAATCGTTCGCGAAGAAGCAGACAAGATACGTCTACAATGATCATATTTTCAATGACTTACTTAACCCTATCGTTACCAGAAGGTTACATGAGGTATCATTTCACAGCGGCCATACAAAAATCAAGACAGCTTATCGTCACATTTGTACCGCCACCTGA
PITG_18670	RXLR	secreted RxLR effector peptide, putative	318	ATGCGCAGTATATTCTACTTTGCTCTTGCCTTCGCGGCTTTGACTTGCAGCAACGCTTCCGCAGCGTTCCCGAATCCCGACGAAACTCGGCTCTTACCAGACACTTTTACCAAAAGATCCCTTCGGGTCGCAGGCCAAGAAGTTGCCCGGGGCGACCGGGGCGAAGAGATTGTGAGAGTTATAGTCCAGAGTACTAACAAAATCTTCAAGAGACCGGCGGAAAAAGACATGAGCAAACTGATTGCAGCGGCTAAGATTGCGATGTTGGAGAAAAAGATGGCTAAGCTCTCATTCGTCGGTAAGAAGGCAGCGAAGTAG		PcRxLR454_Predicted_P._capsici_RxLR_PHYCAscaffold_80_r_37405_37079_5	RXLR	327	ATGCGTACCTGTATCTGCTTCGTCCTGTTACTTGCTTCCACTGCTCTGATCGCGATGGCGTCGGGGTCCTCCGTCAATCTCCGATCCCCCCAGAAGGTTCTGTCACGTGACGTCGTCCAAGTTAAAACGAGCGGTCGTGAGCTTCGTGGAGATTTAAACACCGATGAAGCCTCCGAAGAGAGAACAAACTTCAATTTCGTGAAAACGCTGGTTTCGAAAGTGAGGGGTGACCCGCTGAAATCGTTCGCGAAGAAGCAGACAAGATACATCTACAATGATCGTATTTTCGATGACTTGCTTAACCCCTTCAACCCGGAAGCTGTATAA
PITG_18675	RXLR	secreted RxLR effector peptide, putative	324	ATGCGCAGAATATTCTACAGCGCTCTTGCATTTGCGGTCGTAGCTCGCAGTAGCGTCGTCGCATCGTTCCCGAATCCCAATGAGCCTCAGTTCTTGTCCGTGGCGTCCCCTGAAAAAAGATTACTTCGGGTCGAAGGCCAAGAAGTTGTCCAAAGCGGCAAGCTGGACGGGAAAGGTGGAGTCTGGAAAACCATAACCCATACTACTAACAAGATCGTCCCGAAGCCGGATATAGACGTTAGCAAAGTCCTCGATCTGGCCAAGAAGGTGATGGAAGCGGAGAGGTTGAAAAAATTGATTAAGCTTAAGAAATCGTCATCGTAA		PcRxLR455_Predicted_P._capsici_RxLR_PHYCAscaffold_80_r_45810_45571_6	RXLR	240	ATGTTTCTGGCAGCCTTTGCAGCGCTTCCGAGGCTGGCCGACTTGTCAGTGGGAGCGGATACAGCGTTCTCGGATAAAATCATGTTCAATTTGCGTATTCTCCGTGCGATCCGGTTAATTGTGCTGGCTCAAGCGTATGTTGGGACGAAAGTGCTTTCACAGGCAGTGAAAGCTTCGATTCCACCTCTGACGATCACGGTAAGCTACTTGTTAATTATTCATTTTTCCATTAAAACCTGA
PITG_18683	RXLR	avrblb2 family secreted RxLR effector peptide, putative	303	ATGCGCAGTTTTCTCTACGGTATTCTTGCCTTTGCGGTTTTAGCTAGGAGCAGCGCCGTCGCAGCATTCCCAATCCCCGACGAGTCTCGCCCCTTGTCGAAGACATCTCCTGACACTGTGGCCCCAAGATCGCTTCGGGTCGAGGCCCAAGAAGTTATTCAGAGCGGCCGGGGAGACGGATATGGTGGGTTCTGGAAAAACATAATCCCGAGTACTAACAAGATCATCAAGAAGCCGGATATCAAGATAGGCAAACTTATCGAGGCGGCCAAGAAGGCAAAAAAAAAAATGACGAAGTCCTGA		PcRxLR456_Predicted_P._capsici_RxLR_PHYCAscaffold_81_f_112769_114205_2	RXLR	1437	ATGCATCTCCAAATCGCGCTGTTTCTGGTTGTAGTCTCCCTTCTCGTCAATGTTGAAGCGGTGCCAGCAAAAGCCCAATCCGATTCTGTTGTCTCTTTTCGACACATCGGACGGCTACTACGAGACGAGAGGGAGGAGAGAGGAGTCAGTGCAAATGCCGTGGAAACAATCACCGACGCTGTGGAGTCTAAAATCAACACTGCACAACTCAAAAGCTGGCTGGAGAGTGGAGAATCCGCCGACGACGTGTTTAAACTGCTGAAACTCGACAGCGCAGCGGATAAAGTCCTGGGCCATGCGAAACTGGACGAATGGATCGAATACATGAAGCTTTTCAACGGTCAAAAAGGCAGCAAGAAAACGACTTTGATCAAGACTCTGACGGCTCACTTTGAAGAT…
PITG_18685	RXLR	secreted RxLR effector peptide, putative	318	ATGCGCAGTATATTCTACTTTGCTCTTGCCTTCGCGGCTTTGACTTGCAGCAACGCTTCCGCAGCGCTTCCGAATCCCGACGAAACTCGGCTCTTATCAGACACTTTTACCAAAAGATCCCTTCGGGTCGCAGGCCAAGAAGTTGCCCGGGGCGACCGGGGCGAAGAGATTGTGAGAGTTATAGTCCAGAGTACTAACAAAATCTTCAAGAGACCGGCGGAAAAAGACATGAGCAAACTGATTGCAGCGGCTAAGATTGCGATGTTGGAGAAAAAGATGGCTAAGCTCTCATTCGTCGGTAAGGAGGCAGCGAAGTAG		PcRxLR457_Predicted_P._capsici_RxLR_PHYCAscaffold_81_f_116224_117621_1	RXLR	1398	ATGCGTTTCCACGCGCTTGTGCTGTTATCTACTGCTCTTTTGGCAACCACCGACGCCTTCAAGTTGACGGCCGATGTGACAGCCCCACAGTCAAGGTTGTTGAGAAAATCTGAGCCCAAAACGAACGAAGAGAGAGTCTTTGAAGGCCTCACGTCAACAAAGCTCCAGAAGTACAATTTACTGTGGAGCAAGCTGCAGCTCGGCGACGATCTTTCAGCCGTCCTCAAAAGCCCGGATGTGGCGAAGATTGCGAAATTCAACCTCAACAGAGCCCCCGGGAGTCAAGTGTCGATGATTCAAAGAATCACAGCCAAGTACGGAGATGACGTCGTGGCGCGGACGCTCGTGTCGATAGAGAGGGACGCGAGTGACAACCCTATACTGCTCACAATGGTTTGG…
PITG_18777	NON-RXLR	DNA-directed RNA polymerase I and III subunit RPAC1, putative	1032	ATGGCCAAGGCGTCCAAAGTCGTCCGCGTGGGCCAAGATGCGCCGCACCAGCCTGATGTGGAGAGCGAGAGCAGCTACAGCTTCGTGGAGCAGTCCAAGCGCCAGGTGAAGGTCAAAATTCAGAGCCTGACGGACGACGAGATTGTGTTTGACCTCATTGGTGTGGACGCTGCCATCGCCAACGCATTGCGCCGCATTTTGCTGGCTGAGGTTCCCACTATGGCCATTGAGCACGTATACATCTGGAACAACTCGTCAATTATTCAGGATGAGGTGCTAGCCCATCGACTAGGCCTCATTCCGCTCAATGTGGACCCGCGTGAGTTTCAGGCCTTCCCGGACAACGAAGAGGCGGAGGCCACTGACGAGAACACAATCGTTTTCAAGCTCGACGTCACA…		PcRxLR458_Predicted_P._capsici_RxLR_PHYCAscaffold_81_f_149204_150670_2	RXLR	1467	ATGCGGCTAAACTGCATCGTGCTCATAGCAGCAGTAGCTTCCCTCTCAACTGCTGCTGCGACCTCCGCAACGACAGACATCAAACCAGTGAGGCCAGCGATAAATTTGCAACCTCCTCCCCTTGTTGTGGGAAGGCTGTTGAGAACAGTTCAAGACGAAGAGAGAGGGTTTACACTACCCGGTGCTGGGAAACTCGCGGATCTGTTTGAGTCCACCGCTCTGAAACTGACCCAGAGTGCTCGCATCAACACTTGGTTGGCAAAGGGGACGTCAACTGACGACGCCTTCATAAAACTCGAGCTCAATACAGCAGGAAGCAGGATCTTCGAAAACCCCAAACTCCTCACGTGGGCCGTCTACGTGACTAAAGTCGAGAAGAAGAACCCAGAAGAAATCATT…
[truncated: 137 more rows]

## Sheet: Table S2
Table S2: PenSeq read data analyses for P. capsici and P. infestans isolates. Detailed are the number of PenSeq reads generated for the individual isolates, the mapping rates of the PenSeq reads at 1, 2, and 5% mismatch rates against the reference genomes and the targeted genes.
Species	Isolate	mapping mismatch rate	numbe of generated reads	number of reads mapped	mapping rate (%)	number of reads on target (based on calculating bait binding sites with a minimum of 80% sequence similarity)	percentage total reads on target	percentage of mapped reads on target
P. infestans
	3928A	0.01	2169402	1591429	73.358	827217	38.1311	51.9795
	3928A	0.02	2169402	1799323	82.941	908220	41.865	50.4757
[truncated: 37 more rows]

## Sheet: Table S3
Table S3: The numbers and rates of synonymous and non-synonymous substitution based on a set of codon-aligned nucleotide sequences of seven RXLR effectors that showed a significantly elevated level of nucleotide diversity and heterozygosity.
[truncated: 116 more rows]

[truncated: 7 more sheets: Table S4, Table S5, Table S6, Table S7, Table S8, Table S9, Table S10]
